# Supplementary material for: Responses of a Triple Mutant Defective in Three Iron Deficiency-Induced BASIC HELIX-LOOP-HELIX Genes of the Subgroup Ib(2) to Iron Deficiency and Salicylic Acid
Source: PLoS One. 2014 Jun 11;9(6):e99234. doi: 10.1371/journal.pone.0099234 (PMC4053374; doi:10.1371/journal.pone.0099234)
Supplement: Table S2 — List of genes of the groups I, II and III with differential expression between 3xbhlh and wild type at –Fe in the presence and absence of 100 µM SA. (XLS) [file pone.0099234.s006.xls]

## Sheet: Tabelle1
Suppl. Table 2: List of genes of the groups I, II and III with differential expression between 3xbhlh and wild type at – Fe in the presence and absence of 100µM SA
The genes were sorted first, according to their regulation pattern (down and up, at least 1.5fold with p<0.05), and second, according to their AGI code. Sorting according to fold changes (FC) is provided in Table sheet 2 of this Supplement.
Group I: 25 genes (Genes differentially expressed between 3xbhlh and wild type in the absence of SA)
ProbeName	AGI	Regulation ( [3x,-] vs [wt,-])	[3x, +SA] log mean normalized intensities	[3x, -] log mean normalized intensities	[WT, +SA] log mean normalized intensities	[WT, -] log mean normalized intensities	FC ( [3x,-] vs [wt,-])	p FC	GeneSymbol	UniGeneID	EntrezGeneID	Description
A_84_P754356	AT1G11112	down	-0.195141	-0.197616	0.222219	0.435791	-1.55122	0.0337588	AT1G11112	At.69572	6240255	hypothetical protein
A_84_P14180	AT1G13270	down	-0.280256	-0.21843	0.189631	0.487287	-1.63095	0.013176	MAP1C	At.21097	837887	methionine aminopeptidase 1B
A_84_P784937	AT1G21670	down	-0.304289	-0.806209	0.215176	0.280144	-2.12337	0.0147675	AT1G21670	At.11463	838769	hypothetical protein
A_84_P13322	AT1G21680	down	-0.317785	-0.343389	0.0751572	0.576459	-1.89192	0.0484392	AT1G21680	At.20376	838770	DPP6 N-terminal domain-like protein
A_84_P21751	AT1G64260	down	-0.123037	-0.0917535	0.384113	0.6538	-1.67662	0.0170699	AT1G64260	At.66093	842731	MuDR family transposase
A_84_P216568	AT1G78030	down	-0.236011	-0.17633	0.19025	0.522275	-1.62293	0.0293331	AT1G78030	At.16527	844138	hypothetical protein
A_84_P18198	AT2G16660	down	-0.411677	-0.142015	0.170766	0.690736	-1.78108	0.0425617	AT2G16660	At.13287	816167	putative nodulin protein
A_84_P822222	AT2G17700	down	-0.191756	-0.287644	0.157011	0.355929	-1.56219	0.0235334	AT2G17700	At.14679	816278	ACT-like protein tyrosine kinase-like protein
A_84_P309683	AT3G57430	down	-0.342814	-0.311888	0.124106	0.529214	-1.79142	0.0353146	OTP84	At.34834	824910	pentatricopeptide repeat-containing protein
A_84_P18515	AT4G07820	down	-0.333397	-0.744177	0.200905	0.208037	-1.93484	0.0218505	AT4G07820	At.49679	826263	cysteine-rich secretory proteins, antigen 5 and pathogenesis-related protein 1 domain-containing protein
A_84_P813225	AT4G22690	down	-0.170468	-0.411522	0.390375	0.371107	-1.72026	0.0319667	CYP706A1	At.22008	828365	cytochrome P450, family 706, subfamily A, polypeptide 1
A_84_P16027	AT5G21150	down	-0.087725	-0.50842	0.238339	0.592377	-2.14473	0.0404037	AGO9	At.31104	832241	Argonaute family protein
A_84_P11320	AT5G59100	down	-0.160225	-0.323568	0.111133	0.37276	-1.62037	0.0401516	AT5G59100	At.29246	836027	Subtilisin-like serine endopeptidase family protein
A_84_P21683	AT5G66940	down	-0.211279	-0.276527	0.333988	0.400746	-1.59911	0.0218505	AT5G66940	At.66743	836828	Dof zinc finger protein DOF5.8
A_84_P753729	AT1G48745	up	0.216331	0.31538	-0.302441	-0.34214	1.57737	0.0420892	AT1G48745	At.64865	5007786	hypothetical protein
A_84_P236583	AT1G62960	up	0.252988	0.379602	-0.149137	-0.339777	1.64647	0.0404037	ACS10	At.14857	842598	putative aminotransferase ACS10
A_84_P21360	AT1G69570	up	0.393107	0.40156	-0.170488	-0.508568	1.87921	0.0320242	AT1G69570	At.10732	843293	Dof zinc finger protein DOF1.10
A_84_P58520	AT2G04039	up	0.128236	0.353479	-0.235516	-0.24348	1.51252	0.0484392	AT2G04039	At.26662	814937	hypothetical protein
A_84_P292884	AT2G21970	up	0.214755	0.338549	-0.245083	-0.248799	1.50248	0.0263497	AT2G21970	At.48502	816733	stress enhanced protein 2
A_84_P814783	AT2G30520	up	0.084115	0.619973	-0.477683	-0.280315	1.86644	0.0456165	RPT2	At.24430	817601	Root phototropism protein 2
A_84_P601268	AT3G01600	up	0.13459	0.241458	-0.195209	-0.49992	1.67177	0.0381811	NAC044	At.50146	819872	NAC domain containing protein 44
A_84_P16436	AT3G08040	up	0.259693	0.348368	-0.207531	-0.497199	1.79697	0.0425617	FRD3	At.17333	819995	MATE efflux family protein
A_84_P21263	AT3G48010	up	0.150373	0.0818489	-0.272294	-0.630673	1.63867	0.0380251	CNGC16	At.53828	823956	cyclic nucleotide gated channel
A_84_P12008	AT4G38960	up	0.282282	0.412754	-0.228351	-0.61399	2.03742	0.0278134	AT4G38960	At.72607	830051	B-box type zinc finger-containing protein
A_84_P503599	AT5G58610	up	0.233977	0.18274	-0.327191	-0.566606	1.68103	0.04135	AT5G58610	At.55614	835975	putative PHD finger transcription factor
Group II: 61 genes (Genes differentially expressed between 3xbhlh and wild type in the presence of SA)
ProbeName	AGI	Regulation ([3x,SA] vs [wt,SA])	[3x, +SA] log mean normalized intensities	[3x, -] log mean normalized intensities	[WT, +SA] log mean normalized intensities	[WT, -] log mean normalized intensities	FC ([3x,SA] vs [wt,SA])	p FC	GeneSymbol	UniGeneID	EntrezGeneID	Description
A_84_P24081	AT1G02800	down	-0.438022	-0.225261	0.418328	0.474843	-1.81045	0.0430777	CEL2	At.10575	839385	endoglucanase 1
A_84_P21746	AT1G17710	down	-0.320072	-1.18656	1.14032	0.479489	-2.75183	0.0477534	AT1G17710	At.49892	838347	Pyridoxal phosphate phosphatase-related protein
A_84_P17171	AT1G19510	down	-0.35285	-0.471264	0.279578	0.563897	-1.55017	0.0458951	RL5	At.41742	838537	RAD-like 5 protein
A_84_P522289	AT1G20990	down	-0.511409	-0.180491	0.455622	0.218429	-1.95481	0.0363982	AT1G20990	At.51277	838693	DC1 domain-containing protein
A_84_P753306	AT1G34800	down	-0.463672	-0.134712	0.40517	0.272368	-1.8262	0.0391017	AT1G34800	At.72228	5007755	Plant thionin family protein
A_84_P118712	AT1G56300	down	-0.489324	-0.353776	0.129155	0.326317	-1.53526	0.0476117	AT1G56300	At.42808	842083	chaperone DnaJ-domain containing protein
A_84_P750646	AT1G59920	down	-0.253685	-0.31772	0.494498	0.359102	-1.67968	0.0467527	AT1G59920	At.66056	842286	MADS-box family protein
A_84_P808752	AT1G60950	down	-0.521742	-0.0325418	0.231403	0.900861	-1.68546	0.0467527	FED A	At.47579	842386	ferredoxin-2
A_84_P13309	AT1G65780	down	-0.449485	-0.131591	0.630764	0.270558	-2.1144	0.030448	AT1G65780	At.52386	842889	DNA helicase domain-containing protein
A_84_P595218	AT1G66110	down	-0.531393	-0.0629053	0.471228	0.942902	-2.00364	0.0403119	AT1G66110	At.64077	842925	hypothetical protein
A_84_P22711	AT1G67370	down	-0.357272	-0.142123	0.420578	0.313103	-1.71457	0.0285293	ASY1	At.14755	843058	DNA-binding HORMA-like protein
A_84_P11493	AT1G68050	down	-0.574318	-0.114624	0.111032	0.623782	-1.60809	0.0410429	FKF1	At.20568	843133	adagio protein 3
A_84_P758650	AT2G07215	down	-0.719751	-0.316111	0.803644	0.485936	-2.87467	0.0489533	AT2G07215	At.68823	815291	hypothetical protein
A_84_P758355	AT2G13463	down	-0.502889	-0.180531	0.475474	0.341725	-1.97023	0.0440889	AT2G13463	At.73778	6240431	hypothetical protein
A_84_P606879	AT2G18880	down	-0.340261	-0.15499	0.541892	0.272312	-1.84312	0.040218	VEL2	At.39929	816404	vernalization5/VIN3-like protein
A_84_P21077	AT2G21130	down	-0.487188	-0.324598	0.229677	0.62386	-1.64361	0.0467527	AT2G21130	At.10399	816648	Peptidyl-prolyl cis-trans isomerase CYP19-2
A_84_P153835	AT2G21650	down	-0.68941	-0.289395	0.42876	1.05566	-2.17071	0.0460298	MEE3	At.43298	816703	maternal effect embryo arrest 3 protein
A_84_P843575	AT2G29850	down	-0.54992	-0.219357	0.262024	0.346648	-1.75558	0.0149589	AT2G29850	At.52968	817535	hypothetical protein
A_84_P17327	AT2G34210	down	-0.683404	-1.10405	1.08586	0.321434	-3.40879	0.0467527	AT2G34210	At.49368	817982	Transcription elongation factor Spt5
A_84_P755266	AT2G41450	down	-0.330579	-0.11743	0.32331	0.0752625	-1.5734	0.0467527	AT2G41450	At.42829	818743	N-acetyltransferase
A_84_P19307	AT3G15960	down	-0.404625	-0.269544	1.07422	0.431316	-2.78725	0.0465014	AT3G15960	At.53332	820840	mismatched DNA binding / ATP binding protein
A_84_P826638	AT3G26790	down	-0.455546	-0.136078	0.229722	0.645446	-1.608	0.0492473	FUS3	At.6029	822293	B3 domain-containing transcription factor FUS3
A_84_P556341	AT3G27410	down	-0.456432	-0.314248	0.197903	0.262846	-1.57389	0.0181579	AT3G27410	At.49631	822362	hypothetical protein
A_84_P20306	AT3G45670	down	-0.604909	-0.208759	0.299298	0.268026	-1.87152	0.0403119	AT3G45670	At.53767	823709	protein kinase family protein
A_84_P23150	AT3G46860	down	-0.489624	-0.15694	0.317414	0.244405	-1.74962	0.0392997	AT3G46860	At.53805	823839	serine protease inhibitor / potato inhibitor I domain-containing protein
A_84_P847330	AT3G46970	down	-0.635466	-0.430908	0.0506864	0.503059	-1.60899	0.0403977	PHS2	At.879	823850	alpha-glucan phosphorylase isozyme H
A_84_P17526	At3G58810	down	-0.0647074	-0.431011	0.782684	0.127341	-1.79924	0.0467527	MTPA2		825050	metal tolerance protein A2
A_84_P839240	AT4G01270	down	-0.469304	-0.169838	0.145714	0.141843	-1.53158	0.0467527	AT4G01270	At.54077	828038	TRAF-interacting protein
A_84_P598275	AT4G04423	down	-0.496265	-0.566191	0.190227	0.560325	-1.60937	0.0403119	AT4G04423	At.54138	825771	hypothetical protein
A_84_P609887	AT4G26960	down	-0.356866	-0.27716	0.285864	0.291825	-1.56128	0.0025947	AT4G26960	At.32132	828803	hypothetical protein
A_84_P91299	AT4G33980	down	-0.439932	-0.596505	0.173462	1.06629	-1.52985	0.049141	AT4G33980	At.25515	829544	hypothetical protein
A_84_P551163	AT5G17300	down	-0.408252	-0.0725562	0.701832	0.773468	-2.15858	0.0467527	CSLG2	At.27174	828500	cellulose synthase-like protein G2
A_84_P799882	AT5G18710	down	-0.416849	-0.367657	0.479988	0.880092	-1.86198	0.040218	AT5G18710	At.54905	831989	hypothetical protein
A_84_P297344	AT5G23240	down	-0.783976	-0.813829	0.418142	1.01598	-2.30077	0.0449973	AT5G23240	At.27634	832388	DNAJ heat shock N-terminal domain-containing protein
A_84_P842025	AT5G38950	down	-0.485431	-0.264702	0.622778	1.66171	-2.15578	0.0403119	AT5G38950	At.55235	833887	germin-like protein-like protein
A_84_P18777	AT5G49420	down	-0.414728	-0.0760705	0.673072	0.573624	-2.1255	0.0408692	AT5G49420	At.64280	835002	MADS-box transcription factor family protein
A_84_P594084	AT5G52220	down	-0.420106	-0.172463	0.172443	0.166392	-1.50791	0.0408692	AT5G52220	At.65669	835298	chromosome transmission fidelity protein 8
A_84_P19753	AT5G58080	down	-0.545959	-0.208441	1.0677	0.48482	-3.06026	0.0403119	RR18	At.29298	835920	response regulator 18
A_84_P16918	AT5G58850	down	-0.400268	-0.509389	0.60192	0.0942164	-2.00304	0.0422447	MYB119	At.7753	836002	myb domain protein 119
A_84_P13512	AT1G07650	up	0.544203	0.0324256	-0.0998939	-0.631895	1.56276	0.0465014	AT1G07650	At.14844	837278	putative LRR receptor-like serine/threonine-protein kinase
A_84_P15092	AT1G35560	up	0.352161	0.202283	-0.250612	-0.280445	1.51863	0.00548701	AT1G35560	At.26325	840452	transcription factor TCP23
A_84_P754390	AT1G67856	up	0.623234	0.183203	-0.809789	-1.24339	2.70012	0.0385566	AT1G67856	At.70659	6240476	RING/U-box domain-containing protein
A_84_P756588	At2g12420	up	0.130168	0.337409	-0.839666	-0.164993	1.95862	0.0480901		At.67416
A_84_P20292	AT3G02380	up	0.172831	2.23464	-1.60389	-0.709893	3.42646	0.0387493	COL2	At.10373	821298	zinc finger protein CONSTANS-LIKE 2
A_84_P18335	AT3G02480	up	1.10251	0.423082	-0.890248	-1.08351	3.97998	0.0465657	AT3G02480	At.18809	821185	Late embryogenesis abundant protein (LEA) family protein
A_84_P24005	AT3G02830	up	0.310995	0.173701	-0.292274	-0.252291	1.51915	0.0467527	ZFN1	At.23706	821230	zinc finger CCCH domain-containing protein 33
A_84_P235463	AT3G20450	up	0.276031	0.277785	-0.348485	-0.189796	1.54169	0.0316724	AT3G20450	At.38237	821590	B-cell receptor-associated protein 31-like protein
A_84_P85639	AT3G24190	up	0.296338	0.31554	-0.29869	-0.217436	1.5105	0.0208588	AT3G24190	At.5560	822005	aarF domain-containing kinase
A_84_P169603	AT3G43660	up	0.0588277	0.525406	-1.24703	-0.560806	2.47231	0.0467527	AT3G43660	At.36246	823468	vacuolar iron transporter-like protein
A_84_P13772	AT4G01600	up	0.486868	0.0701214	-0.143554	-0.272673	1.54802	0.0480901	AT4G01600	At.34402	828085	GEM-like protein 2
A_84_P580415	AT4G02465	up	0.0557586	0.228536	-1.29052	-0.668269	2.54255	0.0430381	AT4G02465	At.70495	827982	hypothetical protein
A_84_P21354	AT4G08290	up	0.190244	0.116192	-0.47736	-0.178149	1.58843	0.0476117	AT4G08290	At.33763	826383	nodulin MtN21 /EamA-like transporter family protein
A_84_P784525	AT4G17100	up	0.448037	0.374581	-0.420309	-0.232205	1.82557	0.0467527	AT4G17100	At.4460	3770328	hypothetical protein
A_84_P16734	AT4G38850	up	0.157705	0.601559	-0.765204	-0.151701	1.89593	0.0489533	SAUR15	At.31141	830040	SAUR-like auxin-responsive protein
A_84_P817997	AT5G06530	up	0.626784	0.24473	-0.218036	-0.542903	1.79604	0.0489533	AT5G06530	At.20832	830541	ABC transporter G family member 22
A_84_P94969	AT5G06980	up	0.20818	1.02431	-0.66714	-0.626491	1.83442	0.0477534	AT5G06980	At.8527	830589	hypothetical protein
A_84_P23582	AT5G15950	up	0.264447	0.435967	-0.390781	-0.139844	1.57486	0.0208588	AT5G15950	At.27461	831452	S-adenosylmethionine decarboxylase-like protein
A_84_P272980	AT5G18080	up	0.0802741	0.195232	-0.749792	-0.492544	1.77777	0.0391017	AT5G18080	At.54894	830267	SAUR-like auxin-responsive protein
A_84_P592228	AT5G24280	up	0.375184	0.104469	-0.353984	-0.508568	1.65768	0.0426051	GMI1	At.70766	832495	gamma-irradiation and mitomycin c induced 1
A_84_P159285	AT5G53240	up	0.257501	0.802631	-0.459982	-0.47354	1.64431	0.040218	AT5G53240	At.29565	835405	hypothetical protein
A_84_P20687	AT5G54740	up	1.28832	0.241004	-1.08187	-1.549	5.17009	0.0403977	SESA5	At.28623	835563	seed storage albumin 5
Group III: 112 genes (Genes differentially expressed between 3xbhlh and wild type in the absence and in the presence of SA)
ProbeName	AGI	Regulation ([3x,-] vs [wt,-])	Regulation ([3x,SA] vs [wt,SA])	[3x, +SA] log mean normalized intensities	[3x, -] log mean normalized intensities	[WT, +SA] log mean normalized intensities	[WT, -] log mean normalized intensities	FC ([3x,-] vs [wt,-])	p FC	FC ([3x,SA] vs [wt,SA])	p FC	GeneSymbol	UniGeneID	EntrezGeneID	GeneName
A_84_P843011	AT1G07050	down	down	-1.02914	-0.603578	0.392936	1.52625	-4.37664	0.0456165	-2.67971	0.0349469	AT1G07050	At.42316	837216	CCT motif family protein
A_84_P833503	AT1G09790	down	down	-1.10892	-0.484876	0.419719	0.543579	-2.03984	0.00764878	-2.88513	0.00485181	COBL6	At.42212	837508	COBRA-like protein 6
A_84_P106016	AT1G15125	down	down	-0.835371	-0.945764	0.364094	1.0139	-3.88972	0.0319667	-2.29655	0.0226382	AT1G15125	At.45283	838076	S-adenosyl-L-methionine-dependent methyltransferase domain-containing protein
A_84_P291304	AT1G29395	down	down	-0.615518	-1.08903	0.474655	0.700766	-3.45766	0.0064565	-2.129	0.00406209	COR413IM1	At.24800	839815	cold regulated 314 inner membrane 1
A_84_P13302	AT1G30560	down	down	-0.845746	-0.380557	0.435031	0.54761	-1.90286	0.00802012	-2.4297	0.00509855	AT1G30560	At.51839	839936	putative glycerol-3-phosphate transporter 3
A_84_P809861	AT1G31330	down	down	-0.213201	-0.063745	0.401558	0.642968	-1.63208	0.0243495	-1.5313	0.0171089
A_84_P535623	AT1G34440	down	down	-1.60354	-1.03063	0.423672	0.194895	-2.3384	0.00855044	-4.07616	0.00544266	AT1G34440	At.51932	840347	hypothetical protein
A_84_P856526	AT1G53310	down	down	-0.224411	-0.189591	0.366617	0.66317	-1.80595	0.0293331	-1.50632	0.0208588	PPC1	At.23221	841765	phosphoenolpyruvate carboxylase 1
A_84_P66984	AT1G64360	down	down	-0.485101	-1.06722	0.421026	0.287563	-2.55759	0.0464981	-1.87401	0.0354253	AT1G64360	At.43114	842743	hypothetical protein
A_84_P848977	AT1G68600	down	down	-0.314749	-0.976939	0.718951	0.315519	-2.44945	0.0324221	-2.04727	0.0232345	AT1G68600	At.11555	843190	Aluminum activated malate transporter family protein
A_84_P752743	AT1G77093	down	down	-0.526469	-0.183232	0.758594	0.447694	-1.54856	0.0218505	-2.43693	0.0148127	AT1G77093	At.63191	3767714	defensin-like protein 281
A_84_P18234	At2g02310	down	down	-0.552663	-0.266506	0.158302	0.637447	-1.87119	0.0433031	-1.6369	0.0332164	PP2-B6	At.52598	814762	putative F-box protein PP2-B6
A_84_P250485	AT2G21400	down	down	-0.316285	-0.541306	0.656359	0.284286	-1.77226	0.0350408	-1.96243	0.0252026	SRS3	At.39573	816679	SHI-related sequence protein
A_84_P310613	AT2G26020	down	down	-0.226167	-1.13189	0.918736	1.99266	-8.72134	0.0455622	-2.21131	0.0348119	PDF1.2b	At.52919	817143	putative defensin-like protein 15
A_84_P757021	AT2G26500	down	down	-0.246131	-0.109543	0.61733	1.42879	-2.90458	0.0263354	-1.8194	0.0186144	AT2G26500	At.22912	817191	putative cytochrome b6f complex subunit
A_84_P796854	AT2G29950	down	down	-0.481262	-0.183221	0.764843	0.489018	-1.59354	0.0406415	-2.372	0.0301411	ELF4-L1	At.68809	817545	protein ELF4-like 1
A_84_P516320	AT2G34655	down	down	-0.486691	-1.1039	0.6086	0.35748	-2.75372	0.00243812	-2.13656	0.00159075	AT2G34655	At.15228	2745581	hypothetical protein
A_84_P125861	AT2G36885	down	down	-1.13319	-0.0583227	0.444744	1.04316	-2.14575	0.0464804	-2.98541	0.0354253	AT2G36885	At.22565	818261	hypothetical protein
A_84_P185784	AT2G39920	down	down	-0.851291	-0.61796	0.309666	0.963208	-2.99212	0.0218505	-2.23606	0.0149589	AT2G39920	At.37118	818579	acid phosphatase class IIIB protein
A_84_P602531	AT2G46880	down	down	-2.53245	-1.41128	0.576073	1.44827	-7.25789	0.0414183	-8.62499	0.0308028	PAP14	At.36439	819301	purple acid phosphatase 14
A_84_P819928	AT3G07720	down	down	-0.147248	-0.971289	1.08654	0.332975	-2.46958	0.0208484	-2.35184	0.0141693	AT3G07720	At.18342	819963	galactose oxidase/kelch repeat-containing protein
A_84_P20271	AT3G12900	down	down	-0.629793	-0.423324	1.03223	0.80607	-2.34468	0.0125577	-3.16459	0.00801894	AT3G12900	At.53284	820473	oxidoreductase, 2OG-Fe(II) oxygenase family protein
A_84_P22166	AT3G14210	down	down	-0.516302	-0.287401	0.219548	0.797159	-2.12073	0.013039	-1.66538	0.00834974	ESM1	At.23866	820639	epithiospecifier modifier 1
A_84_P99686	AT3G16380	down	down	-0.325191	-0.522804	0.45692	0.667492	-2.282	0.0380251	-1.71965	0.0276287	PAB6	At.51274	820885	poly(A) binding protein 6
A_84_P550153	AT3G30720	down	down	-2.9147	-4.54972	1.44145	1.40111	-61.8555	0.000943277	-20.4801	0.00061544	QQS	At.36724	822807	qua-quine starch
A_84_P22191	AT3G43670	down	down	-0.275184	-0.126449	0.834931	1.03346	-2.23444	0.0134596	-2.15863	0.0087817	AT3G43670	At.24887	823469	putative copper amine oxidase
A_84_P24087	AT3G45060	down	down	-1.22677	-0.588122	0.476935	0.848189	-2.70628	0.0134596	-3.25737	0.0087817	NRT2.6	At.48735	823641	high affinity nitrate transporter 2.6
A_84_P115312	AT3G47860	down	down	-0.463954	-0.357391	0.324491	0.782813	-2.20412	0.0156517	-1.72721	0.0103667	CHL	At.3254	823942	chloroplastic lipocalin
A_84_P794627	At3g48130	down	down	-0.717383	-0.810286	0.26772	0.83253	-3.12275	0.0484392	-1.97945	0.036925		At.67660
A_84_P609769	AT3G54730	down	down	-0.866365	-0.634935	0.393607	1.149	-3.44363	0.00673651	-2.39491	0.00425344	AT3G54730	At.53933	824638	hypothetical protein
A_84_P765122	AT3G56210	down	down	-1.06172	-1.36999	0.990126	0.61256	-3.95192	0.000260486	-4.14636	0.000169954	AT3G56210	At.34958	824787	armadillo/beta-catenin-like repeat-containing protein
A_84_P13750	AT3G60270	down	down	-0.895084	-0.329494	0.617499	0.785545	-2.16601	0.0335199	-2.8532	0.0240037	AT3G60270	At.54015	825198	putative uclacyanin
A_84_P12811	AT3G61870	down	down	-0.428837	-0.170069	0.666118	1.14326	-2.48514	0.0235334	-2.13607	0.016562	AT3G61870	At.22960	825360	hypothetical protein
A_84_P10935	AT4G01380	down	down	-0.994573	-1.99108	0.919751	0.801637	-6.92933	0.0235334	-3.76937	0.016562	AT4G01380	At.54079	826657	plastocyanin-like domain-containing protein
A_84_P592920	AT4G01390	down	down	-1.89558	-1.78897	0.766549	0.108221	-3.72487	0.0319667	-6.32968	0.0226382	AT4G01390	At.54080	828075	TRAF-like family protein
A_84_P765549	AT4G04078	down	down	-0.51638	-0.811336	1.08155	1.36086	-4.50708	0.0218505	-3.02709	0.0149589	AT4G04078	At.47997	6240954	hypothetical protein
A_84_P765453	AT4G04601	down	down	-1.55339	-2.25195	1.30264	0.918886	-9.00569	0.00165862	-7.2402	0.00108217	AT4G04601	At.73527	6240247	hypothetical protein
A_84_P21369	AT4G12100	down	down	-0.533126	-1.01345	0.389568	0.248831	-2.39876	0.0215972	-1.89565	0.0146473	AT4G12100	At.33506	826818	cullin-like protein 5
A_84_P818794	AT4G13250	down	down	-0.184787	-0.416527	0.899291	1.81212	-4.68694	0.0206549	-2.12002	0.0140457	NYC1	At.3267	826942	chlorophyll(ide) b reductase
A_84_P19483	AT4G13560	down	down	-0.805633	-0.336631	0.556188	1.20911	-2.91954	0.0151303	-2.57009	0.010031	UNE15	At.3125	826989	late embryogenesis abundant domain-containing protein
A_84_P63390	AT4G31940	down	down	-1.16308	-1.34811	1.24097	0.902449	-4.75868	0.000168921	-5.29287	0.000110212	CYP82C4	At.31700	829324	cytochrome P450, family 82, subfamily C, polypeptide 4
A_84_P553852	AT4G32090	down	down	-0.587442	-0.244857	0.47408	0.759303	-2.00578	0.0235334	-2.08713	0.016562	AT4G32090	At.63745	829340	beta-1,3-N-Acetylglucosaminyltransferase family protein
A_84_P568955	AT5G01120	down	down	-0.350948	-0.510843	0.554381	0.376684	-1.85	0.0071654	-1.87297	0.00452896	AT5G01120	At.51048	831814	hypothetical protein
A_84_P545044	AT5G03090	down	down	-0.538158	-0.558043	0.325078	0.420116	-1.96995	0.0018798	-1.81911	0.00122647	AT5G03090	At.54700	831803	hypothetical protein
A_84_P789523	AT5G03545	down	down	-0.399767	-0.452248	0.395059	0.371276	-1.76972	0.0156517	-1.73487	0.0103667	AT4	At.4877	831795	hypothetical protein
A_84_P21510	AT5G07530	down	down	-0.74668	-1.02358	1.6368	0.810513	-3.56546	0.00157358	-5.21796	0.00102668	GRP17	At.71	830646	glycine rich protein 17
A_84_P14135	AT5G08410	down	down	-0.188968	-0.111001	0.439688	0.818219	-1.90425	0.0156517	-1.54612	0.0103667	FTRA2	At.32583	830739	ferredoxin/thioredoxin reductase subunit A (variable subunit) 2
A_84_P67924	AT5G41820	down	down	-0.401169	-0.418947	0.46763	0.25065	-1.59063	0.0456165	-1.82614	0.0349469	RGTA2	At.55309	834187	RAB geranylgeranyl transferase alpha subunit 2
A_84_P18773	AT5G48250	down	down	-0.478173	-0.282492	0.148098	0.675605	-1.94275	0.0282034	-1.54357	0.0204053	AT5G48250	At.7080	834878	zinc finger protein CONSTANS-LIKE 10
A_84_P12179	AT5G55330	down	down	-0.539732	-1.01849	0.54762	0.7954	-3.51588	0.00228799	-2.12484	0.0014928	AT5G55330	At.65682	835626	putative long-chain-alcohol O-fatty-acyltransferase 6
A_84_P12264	AT5G58310	down	down	-1.25658	-0.701169	0.131543	1.24398	-3.85077	0.021624	-2.61738	0.0146582	MES18	At.70285	835943	methyl esterase 18
A_84_P16930	AT5G61410	down	down	-0.251806	-0.193	0.595841	0.639146	-1.78033	0.013176	-1.79956	0.00859667	RPE	At.25118	836262	D-ribulose-5-phosphate-3-epimerase
A_84_P11260	AT5G61610	down	down	-0.0349968	-0.893924	1.08033	0.415895	-2.4791	0.0319667	-2.16644	0.0226382	AT5G61610	At.55664	836283	oleosin-like protein
A_84_P18824	AT5G61730	down	down	-0.324338	-0.904201	0.643238	0.608162	-2.85277	0.0420892	-1.95555	0.0318303	ATH11	At.43907	836295	ABC transporter A family member 9
A_84_P766106	AT5G62110	down	down	-0.191083	-0.414601	0.854084	0.216898	-1.54917	0.043742	-2.06361	0.0334862	AT5G62110	At.55678	836331	DNA-binding domain-containing protein
A_84_P57900	BHLH039	down	down	-2.72793	-4.65043	2.38256	1.22213	-58.589	0.00436148	-34.547	0.00272192	BHLH039	At.64158	824865	transcription factor ORG3
A_84_P178774	BHLH100	down	down	-4.22499	-8.57694	2.67885	2.03059	-1560.21	0.0129492	-119.746	0.00827267	BHLH100	At.37027	818723	transcription factor bHLH100
A_84_P16041	BHLH101	down	down	-3.35146	-8.20338	2.09033	1.74814	-990.164	0.00947778	-43.4653	0.00604635	BHLH101	At.33170	830293	transcription factor bHLH101
A_84_P16823	AT1G01060	up	up	1.03709	0.50536	-0.26319	-1.74467	4.75694	0.0311258	2.46277	0.0221542	LHY	At.25466	839341	protein late elongated hypocotyl
A_84_P521345	AT1G05690	up	up	0.194889	0.477134	-0.613824	-0.324647	1.74325	0.0206549	1.75165	0.0140457	BT3	At.49855	837076	BTB and TAZ domain protein 3
A_84_P166653	AT1G07010	up	up	0.387525	0.625373	-0.270973	-0.338676	1.95078	0.0237715	1.57844	0.016716	AT1G07010	At.48161	837211	calcineurin-like metallo-phosphoesterase-like protein
A_84_P784916	AT1G10370	up	up	0.254631	0.504866	-0.411767	-0.300608	1.74772	0.0136626	1.5871	0.00891418	ERD9	At.11290	837576	glutathione S-transferase
A_84_P18034	AT1G16410	up	up	0.370401	0.414534	-0.216567	-0.422146	1.78594	0.0282034	1.50209	0.0204053	SPS1	At.34283	844187	solanesyl diphosphate synthase 1
A_84_P12395	AT1G32900	up	up	0.542688	0.447141	-0.504178	-0.736221	2.27105	0.00552557	2.06604	0.00347163	AT1G32900	At.11953	840184	granule-bound starch synthase
A_84_P93419	AT1G45616	up	up	0.969288	0.533572	-0.586908	-0.674791	2.31075	0.0206549	2.94078	0.0140457	RLP6	At.65982	841101	receptor like protein 6
A_84_P21761	AT1G64500	up	up	0.273649	1.41788	-1.17338	-0.522356	3.83769	0.0400406	2.72646	0.0291952	AT1G64500	At.19656	842758	glutaredoxin-like protein
A_84_P21904	AT1G66020	up	up	0.164694	0.664997	-0.422066	-0.346352	2.0158	0.0136626	1.50187	0.00891418	AT1G66020	At.35813	842915	terpene cyclase, C1 domain-containing protein
A_84_P808198	AT1G70830	up	up	0.160441	0.635858	-0.440452	-0.252324	1.85084	0.0373643	1.51666	0.027024	MLP28	At.21272	843420	MLP-like protein 28
A_84_P206918	AT1G75100	up	up	0.28167	0.620981	-0.499444	-0.645154	2.40516	0.0284659	1.71846	0.0205754	JAC1	At.20494	843847	J-domain protein required for chloroplast accumulation response 1
A_84_P15330	AT2G03130	up	up	0.817904	1.48918	-1.01009	-0.995224	5.59601	0.00673651	3.55044	0.00425344	AT2G03130	At.52613	814842	large subunit ribosomal protein L7/L12
A_84_P535746	AT2G03230	up	up	0.885798	0.180339	-0.345511	-1.10916	2.44444	0.0337588	2.3478	0.0242044	AT2G03230	At.41419	814852	GCK domain-containing protein
A_84_P10646	AT2G14070	up	up	0.164962	0.31484	-0.879143	-0.303778	1.5354	0.0380251	2.06209	0.0276287	AT2G14070	At.40587	815892	wound-responsive protein-like protein
A_84_P305070	AT2G15020	up	up	0.660109	2.19263	-1.43098	-1.04823	9.45362	0.0228911	4.26068	0.0158036	AT2G15020	At.40472	815991	hypothetical protein
A_84_P191914	AT2G21320	up	up	0.314646	1.06524	-0.405222	-0.403946	2.76865	0.0293167	1.64703	0.0208588	AT2G21320	At.27367	816671	B-box zinc finger-like protein
A_84_P12560	AT2G31380	up	up	0.454637	1.14282	-0.54856	-0.618983	3.39122	0.0377576	2.00444	0.0272879	STH	At.74829	817696	Salt tolerance-like protein
A_84_P524292	AT2G32530	up	up	0.630977	0.51733	-0.338128	-0.417057	1.91108	0.00552557	1.95763	0.00347163	CSLB03	At.38058	817814	cellulose synthase-like protein B3
A_84_P20159	AT2G32540	up	up	0.246713	0.753933	-0.621695	-0.147772	1.86827	0.0389984	1.82565	0.0285054	CSLB04	At.53003	817815	cellulose synthase-like protein B4
A_84_P568614	AT2G37720	up	up	0.351371	0.375002	-0.470494	-0.959136	2.52125	0.0319667	1.76769	0.0226382	TBL15	At.12799	818349	trichome birefringence-like 15 protein
A_84_P786892	AT2G41250	up	up	0.993785	1.27389	-0.910822	-1.02306	4.91417	0.000444409	3.74407	0.000289954	AT2G41250	At.28403	818724	haloacid dehalogenase-like hydrolase domain-containing protein
A_84_P22942	AT2G41260	up	up	0.308996	1.11158	-0.833831	-0.774612	3.69658	0.0282034	2.20813	0.0204053	M17	At.42858	818725	glycine-rich protein / late embryogenesis abundant protein (M17)
A_84_P21050	AT2G41280	up	up	1.58576	1.80061	-2.00569	-1.45102	9.52445	1.94909e-05	12.0541	1.27168e-05	M10	At.43383	818727	late embryogenesis abundant protein (M10) / LEA protein M10
A_84_P842660	AT2G43750	up	up	0.31425	0.535995	-1.23903	-0.509617	2.06424	0.04135	2.93483	0.0307018	ACS1	At.945	825324	1-aminocyclopropane-1-carboxylate synthase-like protein 1
A_84_P847314	AT2G46830	up	up	0.465074	0.531281	-0.311528	-1.79314	5.00863	0.0319667	1.71309	0.0226382	CCA1	At.10956	819296	protein CCA1
A_84_P578519	At3g17185	up	up	0.126129	0.629272	-0.463246	-0.156374	1.72386	0.0293167	1.50459	0.0208588		At.45941
A_84_P23101	AT3G21890	up	up	0.548848	1.19337	-0.821253	-0.548971	3.34577	0.0337588	2.58489	0.0242044	AT3G21890	At.37979	821744	B-box type zinc finger-containing protein
A_84_P582125	AT3G28570	up	up	0.450729	0.863937	-1.5877	-0.541772	2.64948	0.00673651	4.10798	0.00425344	AT3G28570	At.53543	822487	AAA-type ATPase family protein
A_84_P543942	AT3G30725	up	up	0.308027	0.54465	-0.93969	-0.846547	2.62296	0.0206549	2.37465	0.0140457	GDU6	At.65197	822809	glutamine dumper 6
A_84_P52840	AT3G54500	up	up	0.327827	1.01997	-0.329147	-0.444401	2.75944	0.0464804	1.57677	0.0354253	AT3G54500	At.1460	824615	hypothetical protein
A_84_P13765	AT3G56700	up	up	2.9127	1.68157	-1.43854	-1.23579	7.55463	0.00103149	20.4106	0.000672997	FAR6	At.53957	824837	fatty acyl-CoA reductase 6
A_84_P10931	At4G00050	up	up	0.23413	1.03582	-0.84129	-0.248156	2.43509	0.0464804	2.10734	0.0354253	UNE10	At.44779	828175	transcription factor UNE10
A_84_P764577	AT4G14819	up	up	0.333833	0.19955	-0.825845	-0.507863	1.63287	0.0406415	2.23408	0.0301411	AT4G14819	At.63277	3770106	hypothetical protein
A_84_P764623	AT4G15248	up	up	0.520142	0.852883	-0.342022	-1.52106	5.18356	0.0420892	1.81776	0.0318001	AT4G15248	At.63271	3769879	B-box type zinc finger-containing protein
A_84_P136665	AT4G15430	up	up	0.358333	0.785053	-0.538894	-0.265435	2.07123	0.00744156	1.86248	0.00471652	AT4G15430	At.27104	827214	ERD (early-responsive to dehydration stress) family protein
A_84_P183494	AT4G24700	up	up	0.417207	0.964714	-0.660399	-0.616073	2.99133	0.027538	2.11053	0.0198006	AT4G24700	At.32324	828572	hypothetical protein
A_84_P510398	AT4G25930	up	up	1.0537	0.79061	-0.584596	-1.3705	4.47258	0.0256688	3.11298	0.0181579	AT4G25930	At.54513	828699	hypothetical protein
A_84_P299220	AT4G27150	up	up	0.63223	0.512942	-2.01748	-1.76063	4.8352	0.0253734	6.27542	0.0179789	SESA2	At.43652	828823	seed storage albumin 2
A_84_P22363	AT4G27360	up	up	0.567784	1.94503	-1.06144	-0.967866	7.53129	0.0225934	3.09347	0.0157012	AT4G27360	At.27165	828844	dynein light chain type 1-like protein
A_84_P12926	AT4G31870	up	up	0.425731	0.565485	-0.230401	-0.535333	2.14476	0.0319667	1.57585	0.0226382	GPX7	At.54571	829316	glutathione peroxidase 7
A_84_P852697	AT4G37550	up	up	0.172336	0.423748	-0.676507	-0.2108	1.55245	0.0456849	1.80106	0.034966		At.26178
A_84_P787617	AT5G03270	up	up	0.503327	0.51347	-0.729905	-1.44779	3.89401	0.013039	2.35093	0.00834974	AT5G03270	At.33300	831890	putative cytokinin riboside 5'-monophosphate phosphoribohydrolase LOG6
A_84_P14137	AT5G13170	up	up	0.120774	0.695332	-0.865918	-0.309795	2.00712	0.043742	1.98164	0.0334862	SAG29	At.46857	831156	senescence-associated protein 29
A_84_P801407	AT5G13570	up	up	0.439547	0.416417	-0.202673	-0.397546	1.75803	0.0285294	1.56073	0.0206019	TDT	At.68515	834806	tonoplast dicarboxylate transporter
A_84_P603792	AT5G22860	up	up	0.129367	0.424414	-0.545809	-0.217453	1.56035	0.0319667	1.59679	0.0226382	AT5G22860	At.27190	832349	Serine carboxypeptidase S28 family protein
A_84_P13057	AT5G36910	up	up	0.186756	0.317572	-0.564133	-0.61253	1.90541	0.0314422	1.68283	0.0223299	THI2.2	At.9367	833659	thionin 2.2
A_84_P15932	AT5G47450	up	up	0.256921	0.279998	-0.762989	-0.476844	1.68979	0.0319667	2.02779	0.0226382	TIP2;3	At.43789	834794	aquaporin TIP2-3
A_84_P767638	AT5G52930	up	up	0.804902	0.759497	-0.292074	-0.885538	3.12755	0.00771967	2.13906	0.00490057	AT5G52930	At.55515	835370	hypothetical protein
A_84_P525660	AT5G52940	up	up	1.00648	0.718517	-0.684124	-2.00859	6.62128	0.00835219	3.22792	0.00531314	AT5G52940	At.51091	835371	hypothetical protein
A_84_P521243	AT5G53230	up	up	0.508439	0.754976	-0.50167	-0.530554	2.43772	0.00346166	2.01406	0.00225856	AT5G53230	At.55520	835404	hypothetical protein
A_84_P165123	AT5G54420	up	up	0.913878	0.984502	-0.678345	-1.7134	6.48858	0.00722152	3.01514	0.0045689	AT5G54420	At.55547	835530	hypothetical protein
A_84_P561123	AT5G54450	up	up	0.621647	0.775416	-0.760312	-1.67666	5.47202	0.00794285	2.60622	0.00504593	AT5G54450	At.65677	835533	hypothetical protein
A_84_P548728	AT5G54550	up	up	0.607204	0.763435	-0.45569	-1.47118	4.70637	0.00552557	2.08912	0.00347163	AT5G54550	At.29490	835543	hypothetical protein
A_84_P578948	AT5G63700	up	up	0.259342	0.650438	-0.754697	-0.591284	2.36481	0.0484435	2.01956	0.0369705	AT5G63700	At.28985	836490	zinc ion binding / DNA binding protein

## Sheet: Tabelle2
Suppl. Table 2: List of genes of the groups I, II and III with differential expression between 3xbhlh and wild type at – Fe in the presence and absence of 100µM SA
The genes were sorted first, according to their regulation pattern (down and up, at least 1.5fold with p<0.05), and second, according to their fold change ratio (FC). Genes with FC< -2 and >2 are highlighted in color. Yellow color indicates that reverse transcription-qPCR experiments were performed.
Group I: 25 genes (Genes differentially expressed between 3xbhlh and wild type in the absence of SA)
ProbeName	AGI	Regulation ( [3x,-] vs [wt,-])	[3x, +SA] log mean normalized intensities	[3x, -] log mean normalized intensities	[WT, +SA] log mean normalized intensities	[WT, -] log mean normalized intensities	FC ( [3x,-] vs [wt,-])	p FC	GeneSymbol	UniGeneID	EntrezGeneID	Description
A_84_P16027	AT5G21150	down	-0.087725	-0.50842	0.238339	0.592377	-2.14473	0.0404037	AGO9	At.31104	832241	Argonaute family protein
A_84_P784937	AT1G21670	down	-0.304289	-0.806209	0.215176	0.280144	-2.12337	0.0147675	AT1G21670	At.11463	838769	hypothetical protein
A_84_P18515	AT4G07820	down	-0.333397	-0.744177	0.200905	0.208037	-1.93484	0.0218505	AT4G07820	At.49679	826263	cysteine-rich secretory proteins, antigen 5 and pathogenesis-related protein 1 domain-containing protein
A_84_P13322	AT1G21680	down	-0.317785	-0.343389	0.0751572	0.576459	-1.89192	0.0484392	AT1G21680	At.20376	838770	DPP6 N-terminal domain-like protein
A_84_P309683	AT3G57430	down	-0.342814	-0.311888	0.124106	0.529214	-1.79142	0.0353146	OTP84	At.34834	824910	pentatricopeptide repeat-containing protein
A_84_P18198	AT2G16660	down	-0.411677	-0.142015	0.170766	0.690736	-1.78108	0.0425617	AT2G16660	At.13287	816167	putative nodulin protein
A_84_P813225	AT4G22690	down	-0.170468	-0.411522	0.390375	0.371107	-1.72026	0.0319667	CYP706A1	At.22008	828365	cytochrome P450, family 706, subfamily A, polypeptide 1
A_84_P21751	AT1G64260	down	-0.123037	-0.0917535	0.384113	0.6538	-1.67662	0.0170699	AT1G64260	At.66093	842731	MuDR family transposase
A_84_P14180	AT1G13270	down	-0.280256	-0.21843	0.189631	0.487287	-1.63095	0.013176	MAP1C	At.21097	837887	methionine aminopeptidase 1B
A_84_P216568	AT1G78030	down	-0.236011	-0.17633	0.19025	0.522275	-1.62293	0.0293331	AT1G78030	At.16527	844138	hypothetical protein
A_84_P11320	AT5G59100	down	-0.160225	-0.323568	0.111133	0.37276	-1.62037	0.0401516	AT5G59100	At.29246	836027	Subtilisin-like serine endopeptidase family protein
A_84_P21683	AT5G66940	down	-0.211279	-0.276527	0.333988	0.400746	-1.59911	0.0218505	AT5G66940	At.66743	836828	Dof zinc finger protein DOF5.8
A_84_P822222	AT2G17700	down	-0.191756	-0.287644	0.157011	0.355929	-1.56219	0.0235334	AT2G17700	At.14679	816278	ACT-like protein tyrosine kinase-like protein
A_84_P754356	AT1G11112	down	-0.195141	-0.197616	0.222219	0.435791	-1.55122	0.0337588	AT1G11112	At.69572	6240255	hypothetical protein
A_84_P12008	AT4G38960	up	0.282282	0.412754	-0.228351	-0.61399	2.03742	0.0278134	AT4G38960	At.72607	830051	B-box type zinc finger-containing protein
A_84_P21360	AT1G69570	up	0.393107	0.40156	-0.170488	-0.508568	1.87921	0.0320242	AT1G69570	At.10732	843293	Dof zinc finger protein DOF1.10
A_84_P814783	AT2G30520	up	0.084115	0.619973	-0.477683	-0.280315	1.86644	0.0456165	RPT2	At.24430	817601	Root phototropism protein 2
A_84_P16436	AT3G08040	up	0.259693	0.348368	-0.207531	-0.497199	1.79697	0.0425617	FRD3	At.17333	819995	MATE efflux family protein
A_84_P503599	AT5G58610	up	0.233977	0.18274	-0.327191	-0.566606	1.68103	0.04135	AT5G58610	At.55614	835975	putative PHD finger transcription factor
A_84_P601268	AT3G01600	up	0.13459	0.241458	-0.195209	-0.49992	1.67177	0.0381811	NAC044	At.50146	819872	NAC domain containing protein 44
A_84_P236583	AT1G62960	up	0.252988	0.379602	-0.149137	-0.339777	1.64647	0.0404037	ACS10	At.14857	842598	putative aminotransferase ACS10
A_84_P21263	AT3G48010	up	0.150373	0.0818489	-0.272294	-0.630673	1.63867	0.0380251	CNGC16	At.53828	823956	cyclic nucleotide gated channel
A_84_P753729	AT1G48745	up	0.216331	0.31538	-0.302441	-0.34214	1.57737	0.0420892	AT1G48745	At.64865	5007786	hypothetical protein
A_84_P58520	AT2G04039	up	0.128236	0.353479	-0.235516	-0.24348	1.51252	0.0484392	AT2G04039	At.26662	814937	hypothetical protein
A_84_P292884	AT2G21970	up	0.214755	0.338549	-0.245083	-0.248799	1.50248	0.0263497	AT2G21970	At.48502	816733	stress enhanced protein 2
Group II: 61 genes (Genes differentially expressed between 3xbhlh and wild type in the presence of SA)
ProbeName	AGI	Regulation ([3x,SA] vs [wt,SA])	[3x, +SA] log mean normalized intensities	[3x, -] log mean normalized intensities	[WT, +SA] log mean normalized intensities	[WT, -] log mean normalized intensities	FC ([3x,SA] vs [wt,SA])	p FC	GeneSymbol	UniGeneID	EntrezGeneID	Description
A_84_P17327	AT2G34210	down	-0.683404	-1.10405	1.08586	0.321434	-3.40879	0.0467527	AT2G34210	At.49368	817982	Transcription elongation factor Spt5
A_84_P19753	AT5G58080	down	-0.545959	-0.208441	1.0677	0.48482	-3.06026	0.0403119	RR18	At.29298	835920	response regulator 18
A_84_P758650	AT2G07215	down	-0.719751	-0.316111	0.803644	0.485936	-2.87467	0.0489533	AT2G07215	At.68823	815291	hypothetical protein
A_84_P19307	AT3G15960	down	-0.404625	-0.269544	1.07422	0.431316	-2.78725	0.0465014	AT3G15960	At.53332	820840	mismatched DNA binding / ATP binding protein
A_84_P21746	AT1G17710	down	-0.320072	-1.18656	1.14032	0.479489	-2.75183	0.0477534	AT1G17710	At.49892	838347	Pyridoxal phosphate phosphatase-related protein
A_84_P297344	AT5G23240	down	-0.783976	-0.813829	0.418142	1.01598	-2.30077	0.0449973	AT5G23240	At.27634	832388	DNAJ heat shock N-terminal domain-containing protein
A_84_P153835	AT2G21650	down	-0.68941	-0.289395	0.42876	1.05566	-2.17071	0.0460298	MEE3	At.43298	816703	maternal effect embryo arrest 3 protein
A_84_P551163	AT5G17300	down	-0.408252	-0.0725562	0.701832	0.773468	-2.15858	0.0467527	CSLG2	At.27174	828500	cellulose synthase-like protein G2
A_84_P842025	AT5G38950	down	-0.485431	-0.264702	0.622778	1.66171	-2.15578	0.0403119	AT5G38950	At.55235	833887	germin-like protein-like protein
A_84_P18777	AT5G49420	down	-0.414728	-0.0760705	0.673072	0.573624	-2.1255	0.0408692	AT5G49420	At.64280	835002	MADS-box transcription factor family protein
A_84_P13309	AT1G65780	down	-0.449485	-0.131591	0.630764	0.270558	-2.1144	0.030448	AT1G65780	At.52386	842889	DNA helicase domain-containing protein
A_84_P595218	AT1G66110	down	-0.531393	-0.0629053	0.471228	0.942902	-2.00364	0.0403119	AT1G66110	At.64077	842925	hypothetical protein
A_84_P16918	AT5G58850	down	-0.400268	-0.509389	0.60192	0.0942164	-2.00304	0.0422447	MYB119	At.7753	836002	myb domain protein 119
A_84_P758355	AT2G13463	down	-0.502889	-0.180531	0.475474	0.341725	-1.97023	0.0440889	AT2G13463	At.73778	6240431	hypothetical protein
A_84_P522289	AT1G20990	down	-0.511409	-0.180491	0.455622	0.218429	-1.95481	0.0363982	AT1G20990	At.51277	838693	DC1 domain-containing protein
A_84_P20306	AT3G45670	down	-0.604909	-0.208759	0.299298	0.268026	-1.87152	0.0403119	AT3G45670	At.53767	823709	protein kinase family protein
A_84_P799882	AT5G18710	down	-0.416849	-0.367657	0.479988	0.880092	-1.86198	0.040218	AT5G18710	At.54905	831989	hypothetical protein
A_84_P606879	AT2G18880	down	-0.340261	-0.15499	0.541892	0.272312	-1.84312	0.040218	VEL2	At.39929	816404	vernalization5/VIN3-like protein
A_84_P753306	AT1G34800	down	-0.463672	-0.134712	0.40517	0.272368	-1.8262	0.0391017	AT1G34800	At.72228	5007755	Plant thionin family protein
A_84_P24081	AT1G02800	down	-0.438022	-0.225261	0.418328	0.474843	-1.81045	0.0430777	CEL2	At.10575	839385	endoglucanase 1
A_84_P17526	At3G58810	down	-0.0647074	-0.431011	0.782684	0.127341	-1.79924	0.0467527	MTPA2		825050	metal tolerance protein A2
A_84_P843575	AT2G29850	down	-0.54992	-0.219357	0.262024	0.346648	-1.75558	0.0149589	AT2G29850	At.52968	817535	hypothetical protein
A_84_P23150	AT3G46860	down	-0.489624	-0.15694	0.317414	0.244405	-1.74962	0.0392997	AT3G46860	At.53805	823839	serine protease inhibitor / potato inhibitor I domain-containing protein
A_84_P22711	AT1G67370	down	-0.357272	-0.142123	0.420578	0.313103	-1.71457	0.0285293	ASY1	At.14755	843058	DNA-binding HORMA-like protein
A_84_P808752	AT1G60950	down	-0.521742	-0.0325418	0.231403	0.900861	-1.68546	0.0467527	FED A	At.47579	842386	ferredoxin-2
A_84_P750646	AT1G59920	down	-0.253685	-0.31772	0.494498	0.359102	-1.67968	0.0467527	AT1G59920	At.66056	842286	MADS-box family protein
A_84_P21077	AT2G21130	down	-0.487188	-0.324598	0.229677	0.62386	-1.64361	0.0467527	AT2G21130	At.10399	816648	Peptidyl-prolyl cis-trans isomerase CYP19-2
A_84_P598275	AT4G04423	down	-0.496265	-0.566191	0.190227	0.560325	-1.60937	0.0403119	AT4G04423	At.54138	825771	hypothetical protein
A_84_P847330	AT3G46970	down	-0.635466	-0.430908	0.0506864	0.503059	-1.60899	0.0403977	PHS2	At.879	823850	alpha-glucan phosphorylase isozyme H
A_84_P11493	AT1G68050	down	-0.574318	-0.114624	0.111032	0.623782	-1.60809	0.0410429	FKF1	At.20568	843133	adagio protein 3
A_84_P826638	AT3G26790	down	-0.455546	-0.136078	0.229722	0.645446	-1.608	0.0492473	FUS3	At.6029	822293	B3 domain-containing transcription factor FUS3
A_84_P556341	AT3G27410	down	-0.456432	-0.314248	0.197903	0.262846	-1.57389	0.0181579	AT3G27410	At.49631	822362	hypothetical protein
A_84_P755266	AT2G41450	down	-0.330579	-0.11743	0.32331	0.0752625	-1.5734	0.0467527	AT2G41450	At.42829	818743	N-acetyltransferase
A_84_P609887	AT4G26960	down	-0.356866	-0.27716	0.285864	0.291825	-1.56128	0.0025947	AT4G26960	At.32132	828803	hypothetical protein
A_84_P17171	AT1G19510	down	-0.35285	-0.471264	0.279578	0.563897	-1.55017	0.0458951	RL5	At.41742	838537	RAD-like 5 protein
A_84_P118712	AT1G56300	down	-0.489324	-0.353776	0.129155	0.326317	-1.53526	0.0476117	AT1G56300	At.42808	842083	chaperone DnaJ-domain containing protein
A_84_P839240	AT4G01270	down	-0.469304	-0.169838	0.145714	0.141843	-1.53158	0.0467527	AT4G01270	At.54077	828038	TRAF-interacting protein
A_84_P91299	AT4G33980	down	-0.439932	-0.596505	0.173462	1.06629	-1.52985	0.049141	AT4G33980	At.25515	829544	hypothetical protein
A_84_P594084	AT5G52220	down	-0.420106	-0.172463	0.172443	0.166392	-1.50791	0.0408692	AT5G52220	At.65669	835298	chromosome transmission fidelity protein 8
A_84_P20687	AT5G54740	up	1.28832	0.241004	-1.08187	-1.549	5.17009	0.0403977	SESA5	At.28623	835563	seed storage albumin 5
A_84_P18335	AT3G02480	up	1.10251	0.423082	-0.890248	-1.08351	3.97998	0.0465657	AT3G02480	At.18809	821185	Late embryogenesis abundant protein (LEA) family protein
A_84_P20292	AT3G02380	up	0.172831	2.23464	-1.60389	-0.709893	3.42646	0.0387493	COL2	At.10373	821298	zinc finger protein CONSTANS-LIKE 2
A_84_P754390	AT1G67856	up	0.623234	0.183203	-0.809789	-1.24339	2.70012	0.0385566	AT1G67856	At.70659	6240476	RING/U-box domain-containing protein
A_84_P580415	AT4G02465	up	0.0557586	0.228536	-1.29052	-0.668269	2.54255	0.0430381	AT4G02465	At.70495	827982	hypothetical protein
A_84_P169603	AT3G43660	up	0.0588277	0.525406	-1.24703	-0.560806	2.47231	0.0467527	AT3G43660	At.36246	823468	vacuolar iron transporter-like protein
A_84_P756588	At2g12420	up	0.130168	0.337409	-0.839666	-0.164993	1.95862	0.0480901		At.67416
A_84_P16734	AT4G38850	up	0.157705	0.601559	-0.765204	-0.151701	1.89593	0.0489533	SAUR15	At.31141	830040	SAUR-like auxin-responsive protein
A_84_P94969	AT5G06980	up	0.20818	1.02431	-0.66714	-0.626491	1.83442	0.0477534	AT5G06980	At.8527	830589	hypothetical protein
A_84_P784525	AT4G17100	up	0.448037	0.374581	-0.420309	-0.232205	1.82557	0.0467527	AT4G17100	At.4460	3770328	hypothetical protein
A_84_P817997	AT5G06530	up	0.626784	0.24473	-0.218036	-0.542903	1.79604	0.0489533	AT5G06530	At.20832	830541	ABC transporter G family member 22
A_84_P272980	AT5G18080	up	0.0802741	0.195232	-0.749792	-0.492544	1.77777	0.0391017	AT5G18080	At.54894	830267	SAUR-like auxin-responsive protein
A_84_P592228	AT5G24280	up	0.375184	0.104469	-0.353984	-0.508568	1.65768	0.0426051	GMI1	At.70766	832495	gamma-irradiation and mitomycin c induced 1
A_84_P159285	AT5G53240	up	0.257501	0.802631	-0.459982	-0.47354	1.64431	0.040218	AT5G53240	At.29565	835405	hypothetical protein
A_84_P21354	AT4G08290	up	0.190244	0.116192	-0.47736	-0.178149	1.58843	0.0476117	AT4G08290	At.33763	826383	nodulin MtN21 /EamA-like transporter family protein
A_84_P23582	AT5G15950	up	0.264447	0.435967	-0.390781	-0.139844	1.57486	0.0208588	AT5G15950	At.27461	831452	S-adenosylmethionine decarboxylase-like protein
A_84_P13512	AT1G07650	up	0.544203	0.0324256	-0.0998939	-0.631895	1.56276	0.0465014	AT1G07650	At.14844	837278	putative LRR receptor-like serine/threonine-protein kinase
A_84_P13772	AT4G01600	up	0.486868	0.0701214	-0.143554	-0.272673	1.54802	0.0480901	AT4G01600	At.34402	828085	GEM-like protein 2
A_84_P235463	AT3G20450	up	0.276031	0.277785	-0.348485	-0.189796	1.54169	0.0316724	AT3G20450	At.38237	821590	B-cell receptor-associated protein 31-like protein
A_84_P24005	AT3G02830	up	0.310995	0.173701	-0.292274	-0.252291	1.51915	0.0467527	ZFN1	At.23706	821230	zinc finger CCCH domain-containing protein 33
A_84_P15092	AT1G35560	up	0.352161	0.202283	-0.250612	-0.280445	1.51863	0.00548701	AT1G35560	At.26325	840452	transcription factor TCP23
A_84_P85639	AT3G24190	up	0.296338	0.31554	-0.29869	-0.217436	1.5105	0.0208588	AT3G24190	At.5560	822005	aarF domain-containing kinase
Group III: 112 genes (Genes differentially expressed between 3xbhlh and wild type in the absence and in the presence of SA)
ProbeName	AGI	Regulation ([3x,-] vs [wt,-])	Regulation ([3x,SA] vs [wt,SA])	[3x, +SA] log mean normalized intensities	[3x, -] log mean normalized intensities	[WT, +SA] log mean normalized intensities	[WT, -] log mean normalized intensities	FC ([3x,-] vs [wt,-])	p FC	FC ([3x,SA] vs [wt,SA])	p FC	GeneSymbol	UniGeneID	EntrezGeneID	GeneName
A_84_P178774	BHLH100	down	down	-4.22499	-8.57694	2.67885	2.03059	-1560.21	0.0129492	-119.746	0.00827267	BHLH100	At.37027	818723	transcription factor bHLH100
A_84_P16041	BHLH101	down	down	-3.35146	-8.20338	2.09033	1.74814	-990.164	0.00947778	-43.4653	0.00604635	BHLH101	At.33170	830293	transcription factor bHLH101
A_84_P550153	AT3G30720	down	down	-2.9147	-4.54972	1.44145	1.40111	-61.8555	0.000943277	-20.4801	0.00061544	QQS	At.36724	822807	qua-quine starch
A_84_P57900	BHLH039	down	down	-2.72793	-4.65043	2.38256	1.22213	-58.589	0.00436148	-34.547	0.00272192	BHLH039	At.64158	824865	transcription factor ORG3
A_84_P765453	AT4G04601	down	down	-1.55339	-2.25195	1.30264	0.918886	-9.00569	0.00165862	-7.2402	0.00108217	AT4G04601	At.73527	6240247	hypothetical protein
A_84_P310613	AT2G26020	down	down	-0.226167	-1.13189	0.918736	1.99266	-8.72134	0.0455622	-2.21131	0.0348119	PDF1.2b	At.52919	817143	putative defensin-like protein 15
A_84_P602531	AT2G46880	down	down	-2.53245	-1.41128	0.576073	1.44827	-7.25789	0.0414183	-8.62499	0.0308028	PAP14	At.36439	819301	purple acid phosphatase 14
A_84_P10935	AT4G01380	down	down	-0.994573	-1.99108	0.919751	0.801637	-6.92933	0.0235334	-3.76937	0.016562	AT4G01380	At.54079	826657	plastocyanin-like domain-containing protein
A_84_P63390	AT4G31940	down	down	-1.16308	-1.34811	1.24097	0.902449	-4.75868	0.000168921	-5.29287	0.000110212	CYP82C4	At.31700	829324	cytochrome P450, family 82, subfamily C, polypeptide 4
A_84_P818794	AT4G13250	down	down	-0.184787	-0.416527	0.899291	1.81212	-4.68694	0.0206549	-2.12002	0.0140457	NYC1	At.3267	826942	chlorophyll(ide) b reductase
A_84_P765549	AT4G04078	down	down	-0.51638	-0.811336	1.08155	1.36086	-4.50708	0.0218505	-3.02709	0.0149589	AT4G04078	At.47997	6240954	hypothetical protein
A_84_P843011	AT1G07050	down	down	-1.02914	-0.603578	0.392936	1.52625	-4.37664	0.0456165	-2.67971	0.0349469	AT1G07050	At.42316	837216	CCT motif family protein
A_84_P765122	AT3G56210	down	down	-1.06172	-1.36999	0.990126	0.61256	-3.95192	0.000260486	-4.14636	0.000169954	AT3G56210	At.34958	824787	armadillo/beta-catenin-like repeat-containing protein
A_84_P106016	AT1G15125	down	down	-0.835371	-0.945764	0.364094	1.0139	-3.88972	0.0319667	-2.29655	0.0226382	AT1G15125	At.45283	838076	S-adenosyl-L-methionine-dependent methyltransferase domain-containing protein
A_84_P12264	AT5G58310	down	down	-1.25658	-0.701169	0.131543	1.24398	-3.85077	0.021624	-2.61738	0.0146582	MES18	At.70285	835943	methyl esterase 18
A_84_P592920	AT4G01390	down	down	-1.89558	-1.78897	0.766549	0.108221	-3.72487	0.0319667	-6.32968	0.0226382	AT4G01390	At.54080	828075	TRAF-like family protein
A_84_P21510	AT5G07530	down	down	-0.74668	-1.02358	1.6368	0.810513	-3.56546	0.00157358	-5.21796	0.00102668	GRP17	At.71	830646	glycine rich protein 17
A_84_P12179	AT5G55330	down	down	-0.539732	-1.01849	0.54762	0.7954	-3.51588	0.00228799	-2.12484	0.0014928	AT5G55330	At.65682	835626	putative long-chain-alcohol O-fatty-acyltransferase 6
A_84_P291304	AT1G29395	down	down	-0.615518	-1.08903	0.474655	0.700766	-3.45766	0.0064565	-2.129	0.00406209	COR413IM1	At.24800	839815	cold regulated 314 inner membrane 1
A_84_P609769	AT3G54730	down	down	-0.866365	-0.634935	0.393607	1.149	-3.44363	0.00673651	-2.39491	0.00425344	AT3G54730	At.53933	824638	hypothetical protein
A_84_P794627	At3g48130	down	down	-0.717383	-0.810286	0.26772	0.83253	-3.12275	0.0484392	-1.97945	0.036925		At.67660
A_84_P185784	AT2G39920	down	down	-0.851291	-0.61796	0.309666	0.963208	-2.99212	0.0218505	-2.23606	0.0149589	AT2G39920	At.37118	818579	acid phosphatase class IIIB protein
A_84_P19483	AT4G13560	down	down	-0.805633	-0.336631	0.556188	1.20911	-2.91954	0.0151303	-2.57009	0.010031	UNE15	At.3125	826989	late embryogenesis abundant domain-containing protein
A_84_P757021	AT2G26500	down	down	-0.246131	-0.109543	0.61733	1.42879	-2.90458	0.0263354	-1.8194	0.0186144	AT2G26500	At.22912	817191	putative cytochrome b6f complex subunit
A_84_P18824	AT5G61730	down	down	-0.324338	-0.904201	0.643238	0.608162	-2.85277	0.0420892	-1.95555	0.0318303	ATH11	At.43907	836295	ABC transporter A family member 9
A_84_P516320	AT2G34655	down	down	-0.486691	-1.1039	0.6086	0.35748	-2.75372	0.00243812	-2.13656	0.00159075	AT2G34655	At.15228	2745581	hypothetical protein
A_84_P24087	AT3G45060	down	down	-1.22677	-0.588122	0.476935	0.848189	-2.70628	0.0134596	-3.25737	0.0087817	NRT2.6	At.48735	823641	high affinity nitrate transporter 2.6
A_84_P66984	AT1G64360	down	down	-0.485101	-1.06722	0.421026	0.287563	-2.55759	0.0464981	-1.87401	0.0354253	AT1G64360	At.43114	842743	hypothetical protein
A_84_P12811	AT3G61870	down	down	-0.428837	-0.170069	0.666118	1.14326	-2.48514	0.0235334	-2.13607	0.016562	AT3G61870	At.22960	825360	hypothetical protein
A_84_P11260	AT5G61610	down	down	-0.0349968	-0.893924	1.08033	0.415895	-2.4791	0.0319667	-2.16644	0.0226382	AT5G61610	At.55664	836283	oleosin-like protein
A_84_P819928	AT3G07720	down	down	-0.147248	-0.971289	1.08654	0.332975	-2.46958	0.0208484	-2.35184	0.0141693	AT3G07720	At.18342	819963	galactose oxidase/kelch repeat-containing protein
A_84_P848977	AT1G68600	down	down	-0.314749	-0.976939	0.718951	0.315519	-2.44945	0.0324221	-2.04727	0.0232345	AT1G68600	At.11555	843190	Aluminum activated malate transporter family protein
A_84_P21369	AT4G12100	down	down	-0.533126	-1.01345	0.389568	0.248831	-2.39876	0.0215972	-1.89565	0.0146473	AT4G12100	At.33506	826818	cullin-like protein 5
A_84_P20271	AT3G12900	down	down	-0.629793	-0.423324	1.03223	0.80607	-2.34468	0.0125577	-3.16459	0.00801894	AT3G12900	At.53284	820473	oxidoreductase, 2OG-Fe(II) oxygenase family protein
A_84_P535623	AT1G34440	down	down	-1.60354	-1.03063	0.423672	0.194895	-2.3384	0.00855044	-4.07616	0.00544266	AT1G34440	At.51932	840347	hypothetical protein
A_84_P99686	AT3G16380	down	down	-0.325191	-0.522804	0.45692	0.667492	-2.282	0.0380251	-1.71965	0.0276287	PAB6	At.51274	820885	poly(A) binding protein 6
A_84_P22191	AT3G43670	down	down	-0.275184	-0.126449	0.834931	1.03346	-2.23444	0.0134596	-2.15863	0.0087817	AT3G43670	At.24887	823469	putative copper amine oxidase
A_84_P115312	AT3G47860	down	down	-0.463954	-0.357391	0.324491	0.782813	-2.20412	0.0156517	-1.72721	0.0103667	CHL	At.3254	823942	chloroplastic lipocalin
A_84_P13750	AT3G60270	down	down	-0.895084	-0.329494	0.617499	0.785545	-2.16601	0.0335199	-2.8532	0.0240037	AT3G60270	At.54015	825198	putative uclacyanin
A_84_P125861	AT2G36885	down	down	-1.13319	-0.0583227	0.444744	1.04316	-2.14575	0.0464804	-2.98541	0.0354253	AT2G36885	At.22565	818261	hypothetical protein
A_84_P22166	AT3G14210	down	down	-0.516302	-0.287401	0.219548	0.797159	-2.12073	0.013039	-1.66538	0.00834974	ESM1	At.23866	820639	epithiospecifier modifier 1
A_84_P833503	AT1G09790	down	down	-1.10892	-0.484876	0.419719	0.543579	-2.03984	0.00764878	-2.88513	0.00485181	COBL6	At.42212	837508	COBRA-like protein 6
A_84_P553852	AT4G32090	down	down	-0.587442	-0.244857	0.47408	0.759303	-2.00578	0.0235334	-2.08713	0.016562	AT4G32090	At.63745	829340	beta-1,3-N-Acetylglucosaminyltransferase family protein
A_84_P545044	AT5G03090	down	down	-0.538158	-0.558043	0.325078	0.420116	-1.96995	0.0018798	-1.81911	0.00122647	AT5G03090	At.54700	831803	hypothetical protein
A_84_P18773	AT5G48250	down	down	-0.478173	-0.282492	0.148098	0.675605	-1.94275	0.0282034	-1.54357	0.0204053	AT5G48250	At.7080	834878	zinc finger protein CONSTANS-LIKE 10
A_84_P14135	AT5G08410	down	down	-0.188968	-0.111001	0.439688	0.818219	-1.90425	0.0156517	-1.54612	0.0103667	FTRA2	At.32583	830739	ferredoxin/thioredoxin reductase subunit A (variable subunit) 2
A_84_P13302	AT1G30560	down	down	-0.845746	-0.380557	0.435031	0.54761	-1.90286	0.00802012	-2.4297	0.00509855	AT1G30560	At.51839	839936	putative glycerol-3-phosphate transporter 3
A_84_P18234	At2g02310	down	down	-0.552663	-0.266506	0.158302	0.637447	-1.87119	0.0433031	-1.6369	0.0332164	PP2-B6	At.52598	814762	putative F-box protein PP2-B6
A_84_P568955	AT5G01120	down	down	-0.350948	-0.510843	0.554381	0.376684	-1.85	0.0071654	-1.87297	0.00452896	AT5G01120	At.51048	831814	hypothetical protein
A_84_P856526	AT1G53310	down	down	-0.224411	-0.189591	0.366617	0.66317	-1.80595	0.0293331	-1.50632	0.0208588	PPC1	At.23221	841765	phosphoenolpyruvate carboxylase 1
A_84_P16930	AT5G61410	down	down	-0.251806	-0.193	0.595841	0.639146	-1.78033	0.013176	-1.79956	0.00859667	RPE	At.25118	836262	D-ribulose-5-phosphate-3-epimerase
A_84_P250485	AT2G21400	down	down	-0.316285	-0.541306	0.656359	0.284286	-1.77226	0.0350408	-1.96243	0.0252026	SRS3	At.39573	816679	SHI-related sequence protein
A_84_P789523	AT5G03545	down	down	-0.399767	-0.452248	0.395059	0.371276	-1.76972	0.0156517	-1.73487	0.0103667	AT4	At.4877	831795	hypothetical protein
A_84_P809861	AT1G31330	down	down	-0.213201	-0.063745	0.401558	0.642968	-1.63208	0.0243495	-1.5313	0.0171089
A_84_P796854	AT2G29950	down	down	-0.481262	-0.183221	0.764843	0.489018	-1.59354	0.0406415	-2.372	0.0301411	ELF4-L1	At.68809	817545	protein ELF4-like 1
A_84_P67924	AT5G41820	down	down	-0.401169	-0.418947	0.46763	0.25065	-1.59063	0.0456165	-1.82614	0.0349469	RGTA2	At.55309	834187	RAB geranylgeranyl transferase alpha subunit 2
A_84_P766106	AT5G62110	down	down	-0.191083	-0.414601	0.854084	0.216898	-1.54917	0.043742	-2.06361	0.0334862	AT5G62110	At.55678	836331	DNA-binding domain-containing protein
A_84_P752743	AT1G77093	down	down	-0.526469	-0.183232	0.758594	0.447694	-1.54856	0.0218505	-2.43693	0.0148127	AT1G77093	At.63191	3767714	defensin-like protein 281
A_84_P21050	AT2G41280	up	up	1.58576	1.80061	-2.00569	-1.45102	9.52445	1.94909e-05	12.0541	1.27168e-05	M10	At.43383	818727	late embryogenesis abundant protein (M10) / LEA protein M10
A_84_P305070	AT2G15020	up	up	0.660109	2.19263	-1.43098	-1.04823	9.45362	0.0228911	4.26068	0.0158036	AT2G15020	At.40472	815991	hypothetical protein
A_84_P13765	AT3G56700	up	up	2.9127	1.68157	-1.43854	-1.23579	7.55463	0.00103149	20.4106	0.000672997	FAR6	At.53957	824837	fatty acyl-CoA reductase 6
A_84_P22363	AT4G27360	up	up	0.567784	1.94503	-1.06144	-0.967866	7.53129	0.0225934	3.09347	0.0157012	AT4G27360	At.27165	828844	dynein light chain type 1-like protein
A_84_P525660	AT5G52940	up	up	1.00648	0.718517	-0.684124	-2.00859	6.62128	0.00835219	3.22792	0.00531314	AT5G52940	At.51091	835371	hypothetical protein
A_84_P165123	AT5G54420	up	up	0.913878	0.984502	-0.678345	-1.7134	6.48858	0.00722152	3.01514	0.0045689	AT5G54420	At.55547	835530	hypothetical protein
A_84_P15330	AT2G03130	up	up	0.817904	1.48918	-1.01009	-0.995224	5.59601	0.00673651	3.55044	0.00425344	AT2G03130	At.52613	814842	large subunit ribosomal protein L7/L12
A_84_P561123	AT5G54450	up	up	0.621647	0.775416	-0.760312	-1.67666	5.47202	0.00794285	2.60622	0.00504593	AT5G54450	At.65677	835533	hypothetical protein
A_84_P764623	AT4G15248	up	up	0.520142	0.852883	-0.342022	-1.52106	5.18356	0.0420892	1.81776	0.0318001	AT4G15248	At.63271	3769879	B-box type zinc finger-containing protein
A_84_P847314	AT2G46830	up	up	0.465074	0.531281	-0.311528	-1.79314	5.00863	0.0319667	1.71309	0.0226382	CCA1	At.10956	819296	protein CCA1
A_84_P786892	AT2G41250	up	up	0.993785	1.27389	-0.910822	-1.02306	4.91417	0.000444409	3.74407	0.000289954	AT2G41250	At.28403	818724	haloacid dehalogenase-like hydrolase domain-containing protein
A_84_P299220	AT4G27150	up	up	0.63223	0.512942	-2.01748	-1.76063	4.8352	0.0253734	6.27542	0.0179789	SESA2	At.43652	828823	seed storage albumin 2
A_84_P16823	AT1G01060	up	up	1.03709	0.50536	-0.26319	-1.74467	4.75694	0.0311258	2.46277	0.0221542	LHY	At.25466	839341	protein late elongated hypocotyl
A_84_P548728	AT5G54550	up	up	0.607204	0.763435	-0.45569	-1.47118	4.70637	0.00552557	2.08912	0.00347163	AT5G54550	At.29490	835543	hypothetical protein
A_84_P510398	AT4G25930	up	up	1.0537	0.79061	-0.584596	-1.3705	4.47258	0.0256688	3.11298	0.0181579	AT4G25930	At.54513	828699	hypothetical protein
A_84_P787617	AT5G03270	up	up	0.503327	0.51347	-0.729905	-1.44779	3.89401	0.013039	2.35093	0.00834974	AT5G03270	At.33300	831890	putative cytokinin riboside 5'-monophosphate phosphoribohydrolase LOG6
A_84_P21761	AT1G64500	up	up	0.273649	1.41788	-1.17338	-0.522356	3.83769	0.0400406	2.72646	0.0291952	AT1G64500	At.19656	842758	glutaredoxin-like protein
A_84_P22942	AT2G41260	up	up	0.308996	1.11158	-0.833831	-0.774612	3.69658	0.0282034	2.20813	0.0204053	M17	At.42858	818725	glycine-rich protein / late embryogenesis abundant protein (M17)
A_84_P12560	AT2G31380	up	up	0.454637	1.14282	-0.54856	-0.618983	3.39122	0.0377576	2.00444	0.0272879	STH	At.74829	817696	Salt tolerance-like protein
A_84_P23101	AT3G21890	up	up	0.548848	1.19337	-0.821253	-0.548971	3.34577	0.0337588	2.58489	0.0242044	AT3G21890	At.37979	821744	B-box type zinc finger-containing protein
A_84_P767638	AT5G52930	up	up	0.804902	0.759497	-0.292074	-0.885538	3.12755	0.00771967	2.13906	0.00490057	AT5G52930	At.55515	835370	hypothetical protein
A_84_P183494	AT4G24700	up	up	0.417207	0.964714	-0.660399	-0.616073	2.99133	0.027538	2.11053	0.0198006	AT4G24700	At.32324	828572	hypothetical protein
A_84_P191914	AT2G21320	up	up	0.314646	1.06524	-0.405222	-0.403946	2.76865	0.0293167	1.64703	0.0208588	AT2G21320	At.27367	816671	B-box zinc finger-like protein
A_84_P52840	AT3G54500	up	up	0.327827	1.01997	-0.329147	-0.444401	2.75944	0.0464804	1.57677	0.0354253	AT3G54500	At.1460	824615	hypothetical protein
A_84_P582125	AT3G28570	up	up	0.450729	0.863937	-1.5877	-0.541772	2.64948	0.00673651	4.10798	0.00425344	AT3G28570	At.53543	822487	AAA-type ATPase family protein
A_84_P543942	AT3G30725	up	up	0.308027	0.54465	-0.93969	-0.846547	2.62296	0.0206549	2.37465	0.0140457	GDU6	At.65197	822809	glutamine dumper 6
A_84_P568614	AT2G37720	up	up	0.351371	0.375002	-0.470494	-0.959136	2.52125	0.0319667	1.76769	0.0226382	TBL15	At.12799	818349	trichome birefringence-like 15 protein
A_84_P535746	AT2G03230	up	up	0.885798	0.180339	-0.345511	-1.10916	2.44444	0.0337588	2.3478	0.0242044	AT2G03230	At.41419	814852	GCK domain-containing protein
A_84_P521243	AT5G53230	up	up	0.508439	0.754976	-0.50167	-0.530554	2.43772	0.00346166	2.01406	0.00225856	AT5G53230	At.55520	835404	hypothetical protein
A_84_P10931	At4G00050	up	up	0.23413	1.03582	-0.84129	-0.248156	2.43509	0.0464804	2.10734	0.0354253	UNE10	At.44779	828175	transcription factor UNE10
A_84_P206918	AT1G75100	up	up	0.28167	0.620981	-0.499444	-0.645154	2.40516	0.0284659	1.71846	0.0205754	JAC1	At.20494	843847	J-domain protein required for chloroplast accumulation response 1
A_84_P578948	AT5G63700	up	up	0.259342	0.650438	-0.754697	-0.591284	2.36481	0.0484435	2.01956	0.0369705	AT5G63700	At.28985	836490	zinc ion binding / DNA binding protein
A_84_P93419	AT1G45616	up	up	0.969288	0.533572	-0.586908	-0.674791	2.31075	0.0206549	2.94078	0.0140457	RLP6	At.65982	841101	receptor like protein 6
A_84_P12395	AT1G32900	up	up	0.542688	0.447141	-0.504178	-0.736221	2.27105	0.00552557	2.06604	0.00347163	AT1G32900	At.11953	840184	granule-bound starch synthase
A_84_P12926	AT4G31870	up	up	0.425731	0.565485	-0.230401	-0.535333	2.14476	0.0319667	1.57585	0.0226382	GPX7	At.54571	829316	glutathione peroxidase 7
A_84_P136665	AT4G15430	up	up	0.358333	0.785053	-0.538894	-0.265435	2.07123	0.00744156	1.86248	0.00471652	AT4G15430	At.27104	827214	ERD (early-responsive to dehydration stress) family protein
A_84_P842660	AT2G43750	up	up	0.31425	0.535995	-1.23903	-0.509617	2.06424	0.04135	2.93483	0.0307018	ACS1	At.945	825324	1-aminocyclopropane-1-carboxylate synthase-like protein 1
A_84_P21904	AT1G66020	up	up	0.164694	0.664997	-0.422066	-0.346352	2.0158	0.0136626	1.50187	0.00891418	AT1G66020	At.35813	842915	terpene cyclase, C1 domain-containing protein
A_84_P14137	AT5G13170	up	up	0.120774	0.695332	-0.865918	-0.309795	2.00712	0.043742	1.98164	0.0334862	SAG29	At.46857	831156	senescence-associated protein 29
A_84_P166653	AT1G07010	up	up	0.387525	0.625373	-0.270973	-0.338676	1.95078	0.0237715	1.57844	0.016716	AT1G07010	At.48161	837211	calcineurin-like metallo-phosphoesterase-like protein
A_84_P524292	AT2G32530	up	up	0.630977	0.51733	-0.338128	-0.417057	1.91108	0.00552557	1.95763	0.00347163	CSLB03	At.38058	817814	cellulose synthase-like protein B3
A_84_P13057	AT5G36910	up	up	0.186756	0.317572	-0.564133	-0.61253	1.90541	0.0314422	1.68283	0.0223299	THI2.2	At.9367	833659	thionin 2.2
A_84_P20159	AT2G32540	up	up	0.246713	0.753933	-0.621695	-0.147772	1.86827	0.0389984	1.82565	0.0285054	CSLB04	At.53003	817815	cellulose synthase-like protein B4
A_84_P808198	AT1G70830	up	up	0.160441	0.635858	-0.440452	-0.252324	1.85084	0.0373643	1.51666	0.027024	MLP28	At.21272	843420	MLP-like protein 28
A_84_P18034	AT1G16410	up	up	0.370401	0.414534	-0.216567	-0.422146	1.78594	0.0282034	1.50209	0.0204053	SPS1	At.34283	844187	solanesyl diphosphate synthase 1
A_84_P801407	AT5G13570	up	up	0.439547	0.416417	-0.202673	-0.397546	1.75803	0.0285294	1.56073	0.0206019	TDT	At.68515	834806	tonoplast dicarboxylate transporter
A_84_P784916	AT1G10370	up	up	0.254631	0.504866	-0.411767	-0.300608	1.74772	0.0136626	1.5871	0.00891418	ERD9	At.11290	837576	glutathione S-transferase
A_84_P521345	AT1G05690	up	up	0.194889	0.477134	-0.613824	-0.324647	1.74325	0.0206549	1.75165	0.0140457	BT3	At.49855	837076	BTB and TAZ domain protein 3
A_84_P578519	At3g17185	up	up	0.126129	0.629272	-0.463246	-0.156374	1.72386	0.0293167	1.50459	0.0208588		At.45941
A_84_P15932	AT5G47450	up	up	0.256921	0.279998	-0.762989	-0.476844	1.68979	0.0319667	2.02779	0.0226382	TIP2;3	At.43789	834794	aquaporin TIP2-3
A_84_P764577	AT4G14819	up	up	0.333833	0.19955	-0.825845	-0.507863	1.63287	0.0406415	2.23408	0.0301411	AT4G14819	At.63277	3770106	hypothetical protein
A_84_P603792	AT5G22860	up	up	0.129367	0.424414	-0.545809	-0.217453	1.56035	0.0319667	1.59679	0.0226382	AT5G22860	At.27190	832349	Serine carboxypeptidase S28 family protein
A_84_P852697	AT4G37550	up	up	0.172336	0.423748	-0.676507	-0.2108	1.55245	0.0456849	1.80106	0.034966		At.26178
A_84_P10646	AT2G14070	up	up	0.164962	0.31484	-0.879143	-0.303778	1.5354	0.0380251	2.06209	0.0276287	AT2G14070	At.40587	815892	wound-responsive protein-like protein
