# Supplementary material for: Responses of a Triple Mutant Defective in Three Iron Deficiency-Induced BASIC HELIX-LOOP-HELIX Genes of the Subgroup Ib(2) to Iron Deficiency and Salicylic Acid
Source: PLoS One. 2014 Jun 11;9(6):e99234. doi: 10.1371/journal.pone.0099234 (PMC4053374; doi:10.1371/journal.pone.0099234)
Supplement: Table S3 — List of genes of the groups IV and V with differential expression of either 3xbhlh or wild type at –Fe in the presence and absence of 100 µM SA. (XLS) [file pone.0099234.s007.xls]

## Sheet: Tabelle1
Suppl. Table 3: List of genes of the groups IV and V with differential expression of either 3xbhlh or wild type at – Fe in the presence and absence of 100µM SA
The genes were sorted first, according to their regulation pattern (down and up, at least 1.5fold with p<0.05), and second, according to their AGI code. Sorting according to fold changes (FC) is provided in Table sheet 2 of this Supplement.
Group IV: 1718 genes (Genes differentially expressed in wild type between + and -SA)
ProbeName	AGI	Regulation ([WT,SA] vs [WT,-])	[3x, +SA] log mean normalized intensity values	[3x, -] log mean normalized intensity values	[WT, +SA] log mean normalized intensity values	[WT, -] log mean normalized intensity values	FC ([WT,SA] vs [WT,-])	p FC	GeneSymbol	UniGeneID	EntrezGeneID	GeneName
A_84_P12097	AT1G01080	down	-0.452203	0.123409	-0.273531	0.333839	-1.52348	0.000235141	AT1G01080	At.26684	839463	RNA recognition motif-containing protein
A_84_P808123	AT1G01100	down	-0.210276	0.167687	-0.127517	0.472167	-1.51538	0.00236224	AT1G01100	At.11901	839410	60S acidic ribosomal protein P1-1
A_84_P814557	AT1G01300	down	-0.408939	0.0712058	-0.186011	0.621488	-1.75017	0.0113117	AT1G01300	At.22191	839375	aspartyl protease-like protein
A_84_P20001	AT1G01880	down	-0.325243	0.209648	-0.224164	0.561003	-1.72329	4.54858e-05	AT1G01880	At.51453	837373	5'-3' exonuclease-like protein
A_84_P17148	AT1G01900	down	-0.136288	0.159398	-0.177882	0.485294	-1.58356	0.00123547	SBTI1.1	At.16996	839318	subtilase-like protein
A_84_P842976	AT1G02010	down	-0.157393	0.348562	-0.280208	0.357235	-1.55557	0.00781548	SEC1A	At.42623	839288	protein transport sec1a
A_84_P12352	AT1G02190	down	-0.163886	0.323172	-0.530381	0.445752	-1.96719	0.00158521	AT1G02190	At.45	839541	putative CER1 protein
A_84_P22197	AT1G02620	down	-0.61947	-0.175948	-0.50539	0.643088	-2.2168	0.0249552	AT1G02620	At.42590	839269	Ras-related small GTP-binding protein
A_84_P19925	AT1G03020	down	-0.0704412	0.278353	-0.964452	-0.00236479	-1.94813	0.0410401	AT1G03020	At.65879	839505	monothiol glutaredoxin-S1
A_84_P848702	AT1G03310	down	-0.181082	0.26172	-0.271619	0.743069	-2.02047	0.0131739	DBE1	At.24041	839531	Isoamylase 2
A_84_P804241	AT1G03365	down	-0.322848	0.113112	-0.154892	0.537861	-1.61637	0.0173692	AT1G03365	At.10872	10723112	zinc ion binding protein
A_84_P14207	AT1G03530	down	-0.107025	0.208869	-0.372621	0.30485	-1.59933	0.00314941	NAF1	At.42540	839468	nuclear assembly factor 1
A_84_P835967	AT1G03560	down	-0.317748	0.156487	-0.0638172	0.660283	-1.65187	0.00498394	AT1G03560	At.42537	839458	pentatricopeptide repeat-containing protein
A_84_P23665	AT1G03610	down	-0.149215	0.126746	-0.318974	0.372897	-1.61538	0.0133388	AT1G03610	At.42535	838961	hypothetical protein
A_84_P19895	AT1G04600	down	-0.125118	0.0905155	-0.250721	0.399728	-1.56966	0.0243396	XIA	At.51478	839480	myosin XI A
A_84_P18950	AT1G04660	down	-0.455355	0.120042	-0.46882	0.424957	-1.85803	0.000550335	AT1G04660	At.42438	839454	glycine-rich protein
A_84_P801919	AT1G05150	down	-0.169715	0.218556	-0.27315	0.601625	-1.83372	0.0031507	AT1G05150	At.20887	839312	Calcium-binding tetratricopeptide family protein
A_84_P560306	AT1G05205	down	-0.240333	0.239601	-0.234671	0.456999	-1.61515	5.81616e-05	AT1G05205	At.66937	839266	hypothetical protein
A_84_P826255	AT1G05230	down	-0.0579607	0.2181	-0.436788	0.568239	-2.00698	0.0241454	HDG2	At.19179	839256	homeobox-leucine zipper protein HDG2
A_84_P272280	AT1G06190	down	-0.343461	0.200769	-0.123573	0.533811	-1.57722	0.000278824	AT1G06190	At.15474	837128	Rho termination factor
A_84_P805164	AT1G06350	down	-0.391048	0.105177	-0.109841	0.599531	-1.63509	0.01437	AT1G06350	At.17048	837146	delta-9 desaturase-like 4 protein
A_84_P15124	AT1G06420	down	-0.328871	0.191324	-0.246339	0.339166	-1.50056	0.00332262	AT1G06420	At.51505	837153	hypothetical protein
A_84_P20564	AT1G06470	down	-0.293713	0.233385	-0.276402	0.322003	-1.51404	1.13196e-05	AT1G06470	At.42340	837159	nucleotide/sugar transporter-like protein
A_84_P831934	AT1G06580	down	-0.20857	0.185772	-0.292508	0.485752	-1.71506	0.00128022	AT1G06580	At.42334	837169	pentatricopeptide repeat-containing protein
A_84_P840109	AT1G06730	down	-0.316697	0.179101	-0.113017	0.548575	-1.58183	0.00396046	AT1G06730	At.28713	837184	pfkB-type carbohydrate kinase-like protein
A_84_P772185	AT1G06790	down	-0.297529	0.199659	-0.570153	0.331817	-1.86862	0.000328525	AT1G06790	At.48160	837190	RNA polymerase Rpb7 N-terminal domain-containing protein
A_84_P16245	AT1G07260	down	-0.3456	0.164235	-0.34349	0.389926	-1.66257	0.000180854	UGT71C3	At.17127	837237	UDP-glucosyl transferase 71C3
A_84_P787005	AT1G07610	down	-0.113713	0.125922	-0.157781	0.642326	-1.74123	0.0222904	MT1C	At.28737	837274	metallothionein 1C
A_84_P754799	AT1G07780	down	-0.291555	0.234961	-0.302719	0.357178	-1.57997	0.000273531	PAI1	At.48165	837292	phosphoribosylanthranilate isomerase
A_84_P267860	AT1G07840	down	-0.307715	0.237117	-0.45334	0.187706	-1.55946	0.000121681	AT1G07840	At.14833	837299	Sas10/Utp3/C1D family
A_84_P805067	AT1G07940	down	-0.208208	0.0877789	-0.4315	0.264752	-1.62029	0.0226609	AT1G07940	At.69737	837309	Elongation factor 1-alpha
A_84_P522242	AT1G07985	down	-0.245624	0.12875	-0.428049	0.224595	-1.57205	0.0219742	AT1G07985	At.47272	2745747	hypothetical protein
A_84_P723990	AT1G08010	down	-0.321863	0.224079	-0.269127	0.521839	-1.73023	0.00979608	GATA11	At.68392	837316	GATA transcription factor 11
A_84_P824127	AT1G08190	down	-0.159652	0.148561	-0.251997	0.439086	-1.6145	0.0275606	VPS41	At.21938	837340	vacuolar protein sorting-associated protein 41-like protein
A_84_P10429	AT1G08580	down	-0.263371	0.234987	-0.315668	0.364363	-1.60217	0.00183419	AT1G08580	At.42259	837380	hypothetical protein
A_84_P837135	AT1G08600	down	-0.0728493	0.166959	-0.182624	0.409229	-1.50718	0.0180086	ATRX	At.10206	837382	DEAD-like helicase domain-containing protein
A_84_P850272	AT1G09010	down	-0.287379	0.189768	-0.204428	0.777827	-1.97555	0.00947202	AT1G09010	At.48170	837422	mannosylglycoprotein endo-beta-mannosidase subunit
A_84_P792849	AT1G09220	down	-0.405985	0.13751	-0.233502	0.439877	-1.5948	0.00349526	AT1G09220	At.66808	837442	pentatricopeptide repeat-containing protein
A_84_P13279	AT1G09550	down	-0.0753571	0.159315	-0.36357	0.521247	-1.84653	0.0416842	AT1G09550	At.42219	837481	Pectin lyase-like protein
A_84_P195044	AT1G09575	down	-0.29867	0.213542	-0.381543	0.308021	-1.6128	4.28189e-05	AT1G09575	At.74092	837484	hypothetical protein
A_84_P18953	AT1G09610	down	-0.128547	0.390538	-0.618774	0.202393	-1.76683	0.000511034	AT1G09610	At.66929	837488	hypothetical protein
A_84_P14216	AT1G09800	down	-0.31996	0.245439	-0.262294	0.377628	-1.55825	0.000195896	AT1G09800	At.49869	837510	tRNA pseudouridine synthase A
A_84_P830181	AT1G10000	down	-0.323516	0.256946	-0.301765	0.296462	-1.51386	7.30442e-05	AT1G10000	At.42198	837535	Ribonuclease H-like protein
A_84_P798312	AT1G10120	down	-0.347259	0.18371	-0.277339	0.339834	-1.53387	0.00508957	AT1G10120	At.43391	837549	transcription factor bHLH74
A_84_P21796	AT1G10150	down	-0.383079	0.193566	-0.638576	0.152339	-1.73017	0.00110609	AT1G10150	At.43478	837552	protein PHLOEM protein 2-LIKE A10
A_84_P751123	AT1G10522	down	-0.338587	0.0168843	-0.111311	0.474833	-1.50123	0.0108238	AT1G10522	At.42177	837593	hypothetical protein
A_84_P12369	AT1G10760	down	-0.363099	-0.00191736	-0.0169717	0.687931	-1.63003	0.0406988	SEX1	At.22136	837619	alpha-glucan water dikinase 1
A_84_P21826	AT1G10770	down	-0.458257	0.0892329	0.102991	0.775037	-1.59333	0.0428497	AT1G10770	At.42166	837620	plant invertase/pectin methylesterase inhibitor domain-containing protein
A_84_P849202	AT1G11440	down	-0.230775	0.294477	-0.243274	0.348682	-1.50729	0.00801767	AT1G11440	At.42132	837686	hypothetical protein
A_84_P12367	AT1G11670	down	-0.371229	0.178361	-0.604155	0.334899	-1.91727	6.66052e-05	AT1G11670	At.11182	837711	MATE efflux family protein
A_84_P753493	AT1G11785	down	-0.561853	-0.0234853	-0.559958	0.28647	-1.79804	0.0391359	AT1G11785	At.51273	5007687	hypothetical protein
A_84_P852253	AT1G11860	down	-0.400032	0.1524	-0.301495	0.314043	-1.53213	0.000802889	AT1G11860	At.47506	837733	aminomethyltransferase
A_84_P860641	AT1G11940	down	-0.387246	0.146204	-0.0409501	0.629292	-1.59134	0.0227656	AT1G11940	At.42103	837746	Core-2/I-branching beta-1,6-N-acetylglucosaminyltransferase family protein
A_84_P602209	AT1G12330	down	-0.208514	0.242802	-0.186359	0.399206	-1.50063	8.41362e-05	AT1G12330	At.42080	837787	hypothetical protein
A_84_P21910	AT1G12710	down	-0.359053	0.0526441	-0.289838	0.597986	-1.85038	0.0101586	PP2-A12	At.42062	837826	F-box protein PP2-A12
A_84_P275770	AT1G12730	down	-0.335912	0.0932166	-0.265171	0.523288	-1.72723	0.00367747	AT1G12730	At.19065	837829	GPI transamidase subunit PIG-U
A_84_P605779	AT1G12845	down	-0.346293	0.0842443	-0.167742	0.626201	-1.73381	0.0015069	AT1G12845	At.49444	837841	hypothetical protein
A_84_P21218	AT1G12960	down	-0.163234	0.00939433	-0.109852	0.554188	-1.58451	0.0266067	AT1G12960	At.51592	837854	large subunit ribosomal protein L27Ae
A_84_P12290	AT1G13250	down	-0.210536	0.20863	-0.275984	0.345024	-1.53795	8.68402e-05	GATL3	At.22620	837885	putative galacturonosyltransferase-like 3
A_84_P11512	AT1G13400	down	-0.110888	0.41845	-0.236243	0.51642	-1.6849	0.00459825	NUB	At.42033	837900	C2H2 and C2HC zinc finger protein
A_84_P752907	AT1G13605	down	-0.0457714	-0.0228418	-0.274296	0.947171	-2.33184	0.0496474	AT1G13605	At.63164	3766718	defensin-like protein 268
A_84_P752914	AT1G13755	down	-0.210746	0.103736	0.105057	0.73681	-1.54945	0.0287064	AT1G13755	At.49655	3766724	defensin-like protein 260
A_84_P299330	AT1G13930	down	-0.348501	0.0677857	-0.167074	0.435506	-1.51843	0.00644038	AT1G13930	At.25532	837953	hypothetical protein
A_84_P215268	AT1G14180	down	-0.293214	0.265532	-0.263012	0.435871	-1.62325	4.04707e-06	AT1G14180	At.41986	837977	RING/U-box domain-containing protein
A_84_P859103	AT1G14345	down	-0.394124	0.0779394	-0.11954	0.933876	-2.07544	0.0216356		At.26548
A_84_P815981	AT1G14350	down	-0.356446	0.131786	-0.424148	0.495965	-1.89226	0.00204264	FLP	At.12041	837997	FOUR LIPS transcription factor R2R3-MYB
A_84_P14721	AT1G14600	down	-0.0942319	0.22822	-0.276043	0.313308	-1.50457	0.00755413	AT1G14600	At.41962	838022	DNA binding / transcription factor
A_84_P287680	AT1G14710	down	-0.304907	0.180658	-0.36248	0.292821	-1.57494	4.13626e-05	AT1G14710	At.21234	838036	hydroxyproline-rich glycoprotein-like protein
A_84_P11430	AT1G15250	down	-0.212824	0.162344	-0.402986	0.23	-1.55077	0.00081613	AT1G15250	At.41938	838092	60S ribosomal protein L37-1
A_84_P812607	AT1G15480	down	-0.0629193	0.19547	-0.161476	0.641158	-1.74428	0.0452119	AT1G15480	At.41932	838118	pentatricopeptide repeat-containing protein
A_84_P835328	AT1G15830	down	-0.261336	0.24935	-0.595729	0.513282	-2.15698	0.0124278	AT1G15830	At.41914	838153	hypothetical protein
A_84_P833119	AT1G15940	down	-0.0535804	0.123218	-0.202369	0.387397	-1.505	0.0285861	AT1G15940	At.28119	838164	aspartyl beta-hydroxylase N-terminal region domain-containing protein
A_84_P196054	AT1G16445	down	-0.550548	0.0257621	-0.0654159	0.541299	-1.52279	0.00461063	AT1G16445	At.44804	838215	S-adenosyl-L-methionine-dependent methyltransferase domain-containing protein
A_84_P237013	AT1G16880	down	-0.359687	0.166227	-0.261371	0.420496	-1.60421	0.000924864	AT1G16880	At.16052	838259	uridylyltransferase-related protein
A_84_P612892	AT1G17665	down	-0.448689	-0.0191555	0.0204601	1.10235	-2.1168	0.0422312	AT1G17665	At.51655	838343	hypothetical protein
A_84_P804142	AT1G17840	down	-0.11842	0.0906633	-0.376869	0.436323	-1.75709	0.00549345	WBC11	At.75093	838363	ABC transporter G family member 11
A_84_P15289	AT1G17880	down	-0.414741	0.0749758	-0.185179	0.471666	-1.57663	0.00324472	BTF3	At.490	838367	basic transcription factor 3
A_84_P803345	AT1G18000	down	-0.200466	0.131376	-0.705091	0.322678	-2.03887	0.00995196	AT1G18000	At.72620	838380	transmembrane transporter-like protein
A_84_P847389	AT1G18190	down	-0.214689	0.156919	-0.106461	0.560602	-1.58784	0.0440471	GC2	At.42983	838398	golgin candidate 2
A_84_P753464	AT1G18420	down	-0.290758	0.280686	-0.292719	0.324654	-1.53408	6.63048e-05	AT1G18420	At.46052	838423	aluminum activated malate transporter-like protein
A_84_P862697	AT1G18700	down	-0.247551	0.172619	-0.119429	0.601417	-1.64815	0.00855833	AT1G18700	At.28430	838451	DNAJ heat shock N-terminal domain-containing protein
A_84_P794114	At1g18740	down	-0.113366	0.287834	-0.533665	0.0857905	-1.5363	0.00685182		At.67404
A_84_P752946	AT1G18750	down	-0.177017	0.230506	-0.354216	0.320134	-1.59588	0.00174441	AGL65	At.41782	838457	protein AGAMOUS-like 65
A_84_P825462	AT1G18840	down	-0.238755	0.124305	-0.269466	0.44732	-1.64352	0.0194157	IQD30	At.41775	838465	protein IQ-domain 30
A_84_P16748	AT1G19350	down	-0.219485	0.333987	-0.365165	0.354774	-1.64711	9.08813e-05	BES1	At.24276	838518	protein brassinazole-resistant 2
A_84_P109302	AT1G19570	down	-0.0899601	0.269215	-0.236396	0.389563	-1.54324	0.0129027	DHAR1	At.24135	838544	glutathione S-transferase DHAR1
A_84_P791104	AT1G19790	down	-0.0234294	0.284856	-0.458011	0.158633	-1.5333	0.0386159	SRS7	At.51177	838567	SHI-related sequence 7 protein
A_84_P830699	AT1G19835	down	-0.277363	0.127093	-0.545138	0.386145	-1.90697	0.0011474	AT1G19835	At.22776	838571	filament-like plant protein 4
A_84_P821124	AT1G20650	down	-0.205889	0.163443	-0.364629	0.414897	-1.71657	0.00633068	AT1G20650	At.47635	838654	protein kinase-like protein
A_84_P137419	AT1G21010	down	-0.0876939	0.165997	-0.272124	0.313991	-1.5012	0.00227118	AT1G21010	At.41675	838695	hypothetical protein
A_84_P806075	AT1G21310	down	-0.420635	0.150949	-0.390361	0.43123	-1.76735	0.00694112	EXT3	At.24682	838728	extensin 3
A_84_P20360	AT1G21510	down	-0.207169	0.151376	-0.459804	0.226346	-1.60898	0.0066057	AT1G21510	At.64838	838750	hypothetical protein
A_84_P124521	AT1G21695	down	-0.199519	0.126991	-0.29484	0.345727	-1.55894	0.00325179	AT1G21695	At.49901	838773	hydroxyproline-rich glycoprotein family protein
A_84_P20935	AT1G21830	down	-0.0588134	0.0934235	-0.312372	0.534125	-1.79813	0.00475246	AT1G21830	At.11474	838785	hypothetical protein
A_84_P20470	AT1G21910	down	-0.160064	0.230236	-0.788531	0.180896	-1.95806	0.00464955	AT1G21910	At.41636	838793	ethylene-responsive transcription factor ERF012
A_84_P806724	AT1G22190	down	-0.180914	0.14821	-0.313896	0.592932	-1.87492	0.023448	RAP2.4	At.25524	844143	ethylene-responsive transcription factor RAP2-4
A_84_P17955	AT1G22380	down	-0.354361	0.106183	-0.263226	1.05888	-2.50031	0.00883272	UGT85A3	At.41605	838845	UDP-glucosyl transferase 85A3
A_84_P10459	AT1G22670	down	-0.105621	0.00167243	-0.231503	0.50826	-1.6699	0.0306462	AT1G22670	At.51727	838873	protease-associated RING/U-box zinc finger-containing protein
A_84_P738659	AT1G22710	down	-0.197278	0.22848	-0.115943	0.63008	-1.67716	0.00234773	SUC2	At.24746	838877	sucrose transport protein SUC2
A_84_P106472	AT1G22790	down	-0.217458	0.272103	-0.355023	0.262428	-1.53416	1.30625e-05	AT1G22790	At.41584	838885	hypothetical protein
A_84_P822023	AT1G23090	down	-0.0799409	0.109124	-0.138314	0.733253	-1.82965	0.00814542	AST91	At.353	838917	putative sulfate transporter 3.3
A_84_P516087	AT1G23360	down	-0.301807	0.102764	-0.297557	0.324258	-1.53881	0.00501055	MENG	At.43965	838945	S-adenosylmethionine-dependent methyltransferase domain-containing protein
A_84_P824947	AT1G23480	down	-0.254635	0.226789	-0.403436	0.476949	-1.84087	0.00314109	CSLA03	At.41547	838956	putative mannan synthase 3
A_84_P810107	AT1G23820	down	-0.21602	0.0479908	-0.0603536	0.529297	-1.50488	0.029444	SPDS1	At.22492	838993	spermidine synthase 1
A_84_P19409	AT1G24020	down	-0.185337	0.270568	-0.250537	0.375475	-1.54329	0.000134863	MLP423	At.25399	839014	MLP-like protein 423
A_84_P836449	AT1G24160	down	-0.152755	0.0481847	-0.0972725	0.501655	-1.51459	0.0398336	AT1G24160	At.41472	839029	hypothetical protein
A_84_P794636	AT1G24360	down	-0.266776	0.15893	-0.865354	0.515269	-2.60381	0.000957198	AT1G24360	At.67665	839053	3-oxoacyl-[acyl-carrier-protein] reductase
A_84_P795987	AT1G24510	down	-0.31898	0.133524	-0.0883485	0.547184	-1.55351	0.0197917	AT1G24510	At.28054	839066	T-complex protein 1 subunit epsilon
A_84_P236233	AT1G24520	down	-0.215763	0.139226	0.12345	1.02535	-1.86852	0.0389537	BCP1	At.15900	839067	homolog of Brassica campestris pollen protein 1
A_84_P50890	AT1G24851	down	-0.357686	0.153462	-0.376608	0.250474	-1.54444	0.000209804	AT1G24851	At.70420	839087	hypothetical protein
A_84_P754226	AT1G25141	down	-0.0777241	0.194716	-0.306595	0.729714	-2.05097	0.0215577	AT1G25141	At.75084	839098	UDP-3-O-[3-hydroxymyristoyl] N-acetylglucosamine deacetylase
A_84_P861362	AT1G25440	down	-0.403861	0.0300767	-0.0355572	0.63969	-1.59687	0.0424694	AT1G25440	At.27494	839130	zinc finger protein CONSTANS-LIKE 16
A_84_P816678	AT1G25490	down	-0.202439	0.234425	-0.0499745	0.62975	-1.60183	0.00744216	RCN1	At.160	839135	serine/threonine-protein phosphatase 2A regulatory subunit A alpha isoform
A_84_P830421	AT1G26150	down	-0.307625	0.255098	-0.377705	0.612689	-1.98673	0.000550517	PERK10	At.43483	839156	proline-rich extensin-like receptor kinase 10
A_84_P183544	AT1G26180	down	-0.22658	0.171104	-0.127311	0.490008	-1.53402	0.0025973	AT1G26180	At.41289	839159	hypothetical protein
A_84_P541789	AT1G26250	down	-0.334907	0.139247	-0.109159	1.03964	-2.2173	0.0215465	AT1G26250	At.17257	839166	Proline-rich extensin-like family protein
A_84_P833445	AT1G26790	down	-0.359225	0.205586	-0.354313	0.396631	-1.68289	0.00578391	AT1G26790	At.51777	839220	Dof-type zinc finger domain-containing protein
A_84_P813725	AT1G26850	down	-0.230749	0.344726	-0.280957	0.327034	-1.52414	0.000449078	AT1G26850	At.11015	839229	putative methyltransferase PMT2
A_84_P858152	AT1G27090	down	-0.259761	0.0265301	-0.270032	0.448508	-1.64552	0.00751028	AT1G27090	At.23341	839598	uncharacterized glycine-rich protein
A_84_P835248	AT1G27660	down	-0.231254	0.213755	-0.393272	0.209133	-1.51825	0.00031069	AT1G27660	At.49924	839658	transcription factor bHLH110
A_84_P54010	AT1G27700	down	-0.157742	0.262757	-0.233304	0.356244	-1.50478	0.000108808	AT1G27700	At.16645	839663	Syntaxin/t-SNARE family protein
A_84_P259140	AT1G28050	down	-0.381362	0.0309471	-0.059186	0.551292	-1.52677	0.0277704	AT1G28050	At.19754	839698	zinc finger protein CONSTANS-LIKE 15
A_84_P852191	AT1G28350	down	-0.412334	0.136845	-0.33471	0.309409	-1.56278	0.000139893	AT1G28350	At.43753	839731	nucleotidyl transferase domain-containing protein
A_84_P12392	AT1G28430	down	-0.342781	0.216805	-0.27056	0.316541	-1.50222	0.000635655	CYP705A24	At.51803	839741	cytochrome P450, family 705, subfamily A, polypeptide 24
A_84_P16201	AT1G28650	down	-0.184658	0.136344	0.097936	0.810464	-1.63867	0.0320596	AT1G28650	At.51808	839765	GDSL esterase/lipase
A_84_P196304	AT1G29350	down	-0.228001	0.244738	-0.253716	0.397647	-1.57065	8.46386e-06	AT1G29350	At.48244	839809	hypothetical protein
A_84_P15930	AT1G29460	down	-0.240867	0.333966	-1.14087	-0.0885533	-2.07386	0.0325165	AT1G29460	At.40736	839822	SAUR-like auxin-responsive protein
A_84_P850944	AT1G29470	down	-0.197268	0.29305	-0.345271	0.57065	-1.88677	0.000901237	AT1G29470	At.43464	839823	putative methyltransferase PMT24
A_84_P11207	AT1G29500	down	0.078461	0.49524	-0.927354	0.0945107	-2.03054	0.0373315	AT1G29500	At.17838	839827	SAUR-like auxin-responsive protein
A_84_P787446	AT1G29910	down	-0.307211	0.257728	0.0283451	0.64177	-1.52989	0.0380075	CAB3	At.32199	839869	chlorophyll a-b binding protein 2/3
A_84_P19108	AT1G30280	down	-0.618814	-0.0392372	-0.143058	1.1703	-2.48519	0.0210484	AT1G30280	At.28397	839908	chaperone DnaJ-domain-containing protein
A_84_P21814	AT1G30570	down	-0.167773	0.397633	-0.366784	0.255412	-1.53922	0.000114946	HERK2	At.51840	839937	hercules receptor kinase 2
A_84_P834174	AT1G31120	down	-0.145184	0.172892	-0.106581	0.595995	-1.62741	0.00764398	KUP10	At.40417	839997	K+ uptake permease 10
A_84_P586247	AT1G31163	down	-0.249086	-0.0458266	-0.214486	0.482998	-1.62167	0.0458577	AT1G31163	At.51850	840002	F-box associated ubiquitination effector family protein
A_84_P839763	AT1G31230	down	-0.368585	0.129303	-0.127327	0.563879	-1.61463	0.0107658	AK-HSDH I	At.71214	840011	bifunctional aspartokinase/homoserine dehydrogenase 1
A_84_P17965	AT1G31240	down	-0.340589	0.228439	-0.395371	0.459607	-1.80873	0.000198533	AT1G31240	At.40389	840012	Bromodomain transcription factor
A_84_P21517	AT1G31310	down	-0.275254	0.142973	-0.247223	0.437696	-1.60761	0.00211438	AT1G31310	At.40372	840019	hydroxyproline-rich glycoprotein-like protein
A_84_P13428	AT1G31860	down	-0.331211	0.252842	-0.269244	0.336261	-1.52151	8.4181e-05	AT-IE	At.228	840076	phosphoribosyl-ATP pyrophosphatase
A_84_P193504	AT1G32090	down	-0.335287	0.139014	-0.19831	0.504732	-1.62793	0.000293782	AT1G32090	At.16841	840101	early-responsive to dehydration stress protein (ERD4)
A_84_P534722	AT1G32415	down	-0.471938	-0.0502157	-0.1288	0.54092	-1.59076	0.0295483	AT1G32415	At.51879	840135	pentatricopeptide repeat-containing protein
A_84_P17140	AT1G32640	down	-0.270158	0.273645	-0.259697	0.641665	-1.86783	0.00536632	MYC2	At.22648	840158	transcription factor MYC2
A_84_P570186	AT1G32860	down	-0.183981	0.128236	-0.375943	0.411292	-1.72576	0.00311107	AT1G32860	At.40046	840180	glucan endo-1,3-beta-glucosidase 11
A_84_P796845	AT1G33410	down	-0.463743	0.0815611	-0.0115253	0.62936	-1.55929	0.0407667	SAR1	At.27523	840234	suppressor of auxin resistance1 protein
A_84_P751709	AT1G33480	down	-0.198514	0.220381	-0.338684	0.342309	-1.60324	0.000198419	AT1G33480	At.71262	840242	RING-H2 finger protein ATL58
A_84_P97876	AT1G33860	down	0.0161559	0.458128	-0.656212	0.0507547	-1.63237	0.0309576	AT1G33860		840283	hypothetical protein
A_84_P822174	AT1G34210	down	-0.2119	0.106559	-0.2946	0.385866	-1.60266	0.00554829	SERK2	At.11393	840320	somatic embryogenesis receptor kinase 2
A_84_P123742	AT1G34575	down	-0.115492	0.0711362	0.0370436	0.836438	-1.74037	0.0430118	AT1G34575	At.65955	840361	FAD-binding and BBE domain-containing protein
A_84_P829774	AT1G35320	down	0.0122269	0.477227	-0.469798	0.141844	-1.528	0.00580256	AT1G35320	At.17669	840421	hypothetical protein
A_84_P23809	AT1G35460	down	-0.174832	0.308013	-0.372729	0.221916	-1.5101	0.0013243	AT1G35460	At.18017	840438	transcription factor bHLH80
A_84_P807980	AT1G37130	down	-0.00567214	0.262736	-0.509193	0.157808	-1.58777	0.0118821	NIA2	At.23731	840630	Nitrate reductase (NADH)
A_84_P752966	AT1G43020	down	-0.171147	0.363221	-0.926747	-0.0416508	-1.84689	0.0199826	AT1G43020	At.49947	840901	hypothetical protein
A_84_P753154	AT1G44224	down	-0.296895	0.102286	-0.220039	0.666951	-1.84931	0.00518954	AT1G44224	At.49951	5007775	ECA1 gametogenesis related family protein
A_84_P23017	AT1G44740	down	-0.190677	0.34205	-0.478702	0.16502	-1.56235	0.000973206	AT1G44740	At.52035	841038	hypothetical protein
A_84_P832857	AT1G44900	down	-0.375512	-0.00506862	-0.00895739	0.683088	-1.61557	0.0353269	MCM2	At.5390	841056	minichromosome maintenance protein 2
A_84_P750979	AT1G44940	down	-0.219356	0.196972	-0.35047	0.361352	-1.63787	0.000109638	AT1G44940	At.74698	3767348	hypothetical protein
A_84_P825651	AT1G45160	down	-0.186153	0.298917	-0.280287	0.626852	-1.87532	0.00300402	AT1G45160	At.27866	841084	protein kinase-like protein
A_84_P595163	AT1G45165	down	-0.215169	0.165452	-0.215443	0.437643	-1.57253	0.000651292	AT1G45165	At.47676	2745810	hypothetical protein
A_84_P14269	AT1G47340	down	-0.303298	0.214427	-0.193532	0.463304	-1.57662	0.00144853	AT1G47340	At.71099	841137	F-box protein
A_84_P266910	AT1G47655	down	-0.220568	0.247512	-0.217385	0.391403	-1.52498	0.00221617	AT1G47655	At.38579	841175	Dof zinc finger protein DOF1.6
A_84_P10339	AT1G47940	down	-0.210704	0.135746	0.113992	1.03802	-1.89741	0.0470623	AT1G47940	At.52067	841212	pentatricopeptide repeat-containing protein
A_84_P828781	AT1G48110	down	-0.277219	0.192169	-0.311868	0.333659	-1.56431	2.11966e-05	ECT7	At.48286	841229	hypothetical protein
A_84_P850040	AT1G48410	down	-0.102073	0.128465	-0.306353	0.504557	-1.75432	0.0200232	AGO1	At.21124	841262	protein argonaute
A_84_P22205	AT1G48460	down	-0.366894	0.0991966	-0.197002	0.549943	-1.67824	0.00262844	AT1G48460	At.38414	841267	hypothetical protein
A_84_P18422	AT1G48470	down	-0.148177	0.125729	-0.200343	0.394465	-1.51027	0.00260118	GLN1;5	At.28083	841268	glutamine synthetase cytosolic isozyme 1-5
A_84_P510798	AT1G48540	down	-0.168742	0.180108	-0.348896	0.3188	-1.58853	0.0016741	AT1G48540	At.48140	841275	Outer arm dynein light chain 1 protein
A_84_P103386	AT1G48840	down	-0.13795	0.159293	-0.309906	0.418362	-1.65665	0.00531576	AT1G48840	At.43673	841306	hypothetical protein
A_84_P806954	AT1G48920	down	-0.231483	0.244769	-0.305029	0.689076	-1.99185	0.00242315	NUC-L1	At.25056	841314	nucleolin
A_84_P117012	AT1G49010	down	-0.381474	0.153889	-0.526128	0.530311	-2.07979	0.0441055	AT1G49010	At.38318	841324	myb/SANT-like DNA-binding domain-containing protein
A_84_P858878	AT1G49240	down	-0.214704	0.0313327	-0.0230306	0.597712	-1.53767	0.0254831		At.24689
A_84_P568418	AT1G49260	down	-0.398706	0.0149581	-0.203466	1.06343	-2.40643	0.0465633	AT1G49260	At.50792	841350	hypothetical protein
A_84_P790545	AT1G49520	down	-0.179746	0.247035	-0.236996	0.560323	-1.73787	0.00833427	AT1G49520	At.49961	841376	SWIB complex BAF60b domain-containing protein
A_84_P793903	AT1G49760	down	-0.155912	0.384491	-0.43224	1.39386	-3.54576	0.00409947	PAB8	At.67318	841399	poly(A) binding protein 8
A_84_P584493	AT1G49770	down	-0.201433	0.101822	0.0916815	0.695112	-1.51932	0.0290181	RGE1	At.38170	841400	transcription factor bHLH95
A_84_P13965	AT1G49780	down	-0.130432	0.0257467	-0.549772	0.175956	-1.65373	0.0249804	PUB26	At.38168	841401	U-box domain-containing protein 26
A_84_P854861	AT1G49820	down	-0.107746	-0.0292702	-0.238885	0.602013	-1.79116	0.0359021	MTK	At.20360	841405	S-methyl-5-thioribose kinase
A_84_P276200	AT1G49890	down	-0.189251	0.225556	-0.320168	0.347907	-1.58895	6.38263e-05	AT1G49890	At.17869	841412	hypothetical protein
A_84_P550701	AT1G49990	down	-0.322714	0.0108589	-0.223946	0.377179	-1.5169	0.0179128	AT1G49990	At.50946	841423	F-box protein
A_84_P23759	AT1G50000	down	-0.352469	0.198184	-0.314115	0.358356	-1.5938	0.000296309	AT1G50000	At.49963	841424	ribosomal RNA small subunit methyltransferase E
A_84_P838510	AT1G50140	down	-0.188357	0.130114	-0.104211	0.578587	-1.60525	0.0187278	AT1G50140	At.38089	841436	P-loop containing NTPase domain-containing protein
A_84_P849856	AT1G50270	down	-0.276338	0.146407	-0.256668	0.337678	-1.50979	0.000565226	AT1G50270	At.23103	841449	pentatricopeptide repeat-containing protein
A_84_P792192	AT1G50300	down	-0.23747	0.0128854	-0.360283	0.781167	-2.20603	0.0416366	TAF15	At.28724	841452	TBP-associated factor 15
A_84_P580899	AT1G50575	down	-0.393027	0.18235	-0.243339	0.453448	-1.62089	0.000101701	AT1G50575	At.23059	841479	putative lysine decarboxylase
A_84_P508148	AT1G52155	down	-0.262064	0.293791	-0.365252	0.242308	-1.52368	3.66844e-06	AT1G52155	At.19712	841646	hypothetical protein
A_84_P67934	AT1G52300	down	-0.304016	0.187417	-0.21543	0.380702	-1.51166	0.000172677	AT1G52300	At.21076	841660	60S ribosomal protein L37-2
A_84_P753753	AT1G52618	down	-0.291574	0.0784836	-0.300093	1.03362	-2.52051	0.016211	AT1G52618	At.68319	5007794	hypothetical protein
A_84_P261180	AT1G52630	down	-0.280613	0.28586	-0.290897	0.309087	-1.5157	7.10731e-06	AT1G52630	At.28789	841695	O-fucosyltransferase family protein
A_84_P559565	AT1G52825	down	-0.21656	0.244955	-0.194438	0.431591	-1.54331	2.96609e-05	AT1G52825	At.46095	841716	hypothetical protein
A_84_P553355	AT1G52827	down	-0.0673641	0.163606	-0.403077	0.225804	-1.54637	0.0241373	CDT1	At.73951	2745823	cadmium tolerance 1
A_84_P843050	AT1G52990	down	-0.303417	-0.00829093	-0.427153	0.400991	-1.7754	0.030934	AT1G52990	At.52169	841732	thioesterase-like protein
A_84_P580907	AT1G53035	down	-0.697526	-0.113205	-0.0570663	0.735105	-1.73168	0.024024	AT1G53035	At.19104	841737	hypothetical protein
A_84_P831858	AT1G53860	down	-0.0586921	0.0534852	-0.246759	0.44812	-1.61875	0.0411056	AT1G53860	At.49976	841823	remorin-like protein
A_84_P807490	AT1G54010	down	-0.248441	0.310341	-0.376732	0.250944	-1.54507	1.6092e-05	AT1G54010	At.19864	841839	GDSL esterase/lipase
A_84_P15194	AT1G54020	down	-0.040952	0.316787	-1.2638	0.409681	-3.18983	0.019859	AT1G54020	At.20006	841840	GDSL esterase/lipase
A_84_P594313	AT1G54217	down	-0.359871	0.112457	-0.222434	0.484198	-1.63199	0.00251356	AT1G54217	At.22332	2745829	ribosomal protein L18ae family protein
A_84_P595186	AT1G54300	down	-0.256393	0.102314	0.0653003	1.01082	-1.92588	0.0193183	AT1G54300	At.49977	841871	hypothetical protein
A_84_P582708	AT1G54310	down	-0.343337	0.167962	-0.178809	0.63918	-1.76295	0.000883574	AT1G54310	At.66841	841872	S-adenosylmethionine-dependent methyltransferase domain-containing protein
A_84_P753431	AT1G55205	down	-0.256014	0.266972	-0.412538	0.229263	-1.56028	0.000763589	AT1G55205	At.49462	5007805	hypothetical protein
A_84_P825724	AT1G55350	down	-0.232626	0.21318	-0.234807	0.687002	-1.89449	0.00560302	DEK1	At.17726	841981	calpain-type cysteine protease
A_84_P18921	AT1G55560	down	-0.228983	0.0818554	0.0707986	0.736781	-1.58665	0.0398336	sks14	At.507	842005	SKU5 similar 14
A_84_P831424	AT1G55820	down	-0.0934598	-0.0268431	-0.438606	0.651518	-2.12892	0.0317413	AT1G55820	At.49980	842032	hypothetical protein
A_84_P862404	AT1G55910	down	-0.2926	-0.0540382	-0.353987	0.878289	-2.34937	0.0417603		At.15095
A_84_P14943	AT1G55930	down	-0.245175	0.278646	-0.284349	0.393525	-1.59978	0.000598106	AT1G55930	At.42867	842044	CBS and transporter associated domain-containing protein
A_84_P844935	AT1G55970	down	-0.252404	0.30097	-0.223859	0.522798	-1.6779	0.0034646	HAC4	At.26162	842048	histone acetyltransferase of the CBP family 4
A_84_P22520	AT1G56000	down	-0.217446	0.0895181	-0.151193	0.452831	-1.51995	0.0290777	AT1G56000	At.71152	842051	FAD/NAD(P)-binding oxidoreductase domain-containing protein
A_84_P852100	AT1G56070	down	-0.318289	0.0440268	-0.171414	0.896542	-2.09646	0.0466506	LOS1	At.47544	842058	elongation factor EF-2
A_84_P804725	AT1G56110	down	-0.383798	0.172471	-0.450388	0.370951	-1.76704	0.000685893	NOP56	At.22033	842063	homolog of nucleolar protein NOP56
A_84_P20767	AT1G56570	down	-0.32699	0.124684	-0.334489	0.490263	-1.77123	0.00124409	AT1G56570	At.52235	842111	pentatricopeptide repeat-containing protein
A_84_P13201	AT1G56690	down	-0.299071	0.193353	-0.188775	0.406401	-1.51066	0.000470539	AT1G56690	At.66043	842125	pentatricopeptide repeat-containing protein
A_84_P851970	AT1G58080	down	-0.159372	0.116229	-0.145111	0.505773	-1.57013	0.00716164	ATP-PRT1	At.476	842175	ATP phosphoribosyl transferase 1
A_84_P538330	AT1G58230	down	-0.162735	0.228768	-0.303185	0.682873	-1.98076	0.00423823	AT1G58230	At.66810	842191	WD40 and Beach domain-containing protein
A_84_P151898	AT1G59359	down	-0.306425	0.197392	-0.227616	0.357885	-1.50056	0.000171005	AT1G59359	At.23348	842237	40S ribosomal protein S2-2
A_84_P835999	AT1G59740	down	-0.230473	0.0726059	-0.362209	0.304039	-1.58694	0.00336749	AT1G59740	At.11372	842267	putative peptide/nitrate transporter
A_84_P546306	AT1G60640	down	-0.173769	0.243371	-0.42827	0.207335	-1.55359	0.00537711	AT1G60640	At.36616	842358	hypothetical protein
A_84_P853675	AT1G61820	down	-0.272365	0.262759	-0.0726134	0.556285	-1.54638	0.00257675	BGLU46	At.27913	842479	beta glucosidase 46
A_84_P796139	AT1G61970	down	-0.391485	0.129515	-0.496434	0.60304	-2.14277	0.00546853	AT1G61970	At.68140	842492	Mitochondrial transcription termination factor family protein
A_84_P792075	AT1G62020	down	-0.192554	0.139947	-0.118207	0.763155	-1.84211	0.020199		At.48329
A_84_P821514	AT1G62430	down	-0.34882	0.108763	-0.138373	0.551121	-1.61272	0.0142178	CDS1	At.23658	842541	phosphatidate cytidylyltransferase
A_84_P13247	AT1G62520	down	-0.307091	0.230876	-0.320759	0.336217	-1.57677	2.39347e-05	AT1G62520	At.36251	842549	hypothetical protein
A_84_P12980	AT1G62690	down	-0.229313	0.169748	-0.286042	0.448872	-1.6643	0.00296695	AT1G62690	At.36233	842566	hypothetical protein
A_84_P21274	AT1G62950	down	-0.31117	0.203526	-0.402415	0.279183	-1.60391	4.23359e-05	AT1G62950	At.70144	842597	putative leucine-rich repeat transmembrane protein kinase
A_84_P19037	AT1G63100	down	-0.38667	0.0734469	-0.219939	0.461092	-1.60329	0.00700741	AT1G63100	At.66082	842613	scarecrow-like protein 28
A_84_P526801	AT1G63190	down	-0.224448	0.107226	0.0911201	1.01591	-1.89841	0.0294374	AT1G63190	At.49998	842623	cystatin-related domain protein
A_84_P786199	AT1G63220	down	-0.142132	0.166446	-0.291851	0.689539	-1.97437	0.00472353	AT1G63220	At.24672	842627	calcium-dependent lipid-binding domain-containing protein
A_84_P162753	AT1G63240	down	-0.353238	0.223703	-0.401226	0.260909	-1.58242	0.000216972	AT1G63240	At.26561	842629	hypothetical protein
A_84_P186444	AT1G63260	down	-0.260612	0.222163	-0.419862	0.357902	-1.71447	0.000915008	TET10	At.36157	842632	tetraspanin10
A_84_P540992	AT1G63320	down	-0.317229	0.153714	-0.451148	0.389639	-1.79103	0.00218407	AT1G63320	At.52339	842638	pentatricopeptide repeat-containing protein
A_84_P822568	AT1G63660	down	-0.337398	-0.0128795	-0.265157	0.535137	-1.74146	0.0240923	AT1G63660	At.18163	842670	GMP-synthase-C and glutamine amidotransferase domain-containing protein
A_84_P815456	AT1G63940	down	-0.233809	0.0502858	-0.206513	0.402718	-1.52545	0.00799514	MDAR6	At.24374	842697	Monodehydroascorbate reductase
A_84_P158725	AT1G64180	down	-0.307888	0.0276982	-0.330236	0.336965	-1.58799	0.00123689	AT1G64180	At.26404	842722	intracellular protein transport protein USO1-like protein
A_84_P860217	AT1G64430	down	-0.0869074	0.0958832	-0.20213	0.435624	-1.55591	0.0469482	AT1G64430	At.28627	842751	pentatricopeptide repeat-containing protein
A_84_P556054	AT1G64840	down	-0.272459	0.156826	-0.577021	0.216876	-1.73375	0.000471816	AT1G64840	At.49315	842792	hypothetical protein
A_84_P249215	AT1G65320	down	-0.204193	0.119891	-0.271945	0.340019	-1.52834	0.00185224	AT1G65320	At.35899	842840	CBS domain-containing protein
A_84_P16166	AT1G65850	down	-0.0129029	0.333592	-1.17431	0.0975308	-2.41469	0.0215577	AT1G65850	At.52389	842896	TIR-NBS-LRR class disease resistance protein
A_84_P17178	AT1G66520	down	-0.348333	0.190854	-0.16796	0.425376	-1.50873	0.000765218	pde194	At.35761	842970	methionyl-tRNA formyltransferase
A_84_P18901	AT1G67035	down	-0.398439	0.137704	-0.22274	0.376008	-1.5144	0.000101429	AT1G67035	At.73968	843023	hypothetical protein
A_84_P863227	AT1G67430	down	-0.425796	0.154019	-0.219849	1.05173	-2.41425	0.00121158		At.25610
A_84_P608554	AT1G67460	down	-0.0203052	0.31409	-0.491066	0.359387	-1.80307	0.0273224	AT1G67460	At.51198	843067	Minichromosome maintenance (MCM2/3/5) family protein
A_84_P837798	AT1G67480	down	-0.297231	0.105216	-0.393181	0.19276	-1.50102	0.00061659	AT1G67480	At.35647	843069	F-box/kelch-repeat protein
A_84_P12265	AT1G67660	down	-0.404878	0.0190447	-0.0677975	0.611047	-1.60086	0.0189708	AT1G67660	At.35616	843091	Restriction endonuclease, type II-like protein
A_84_P805691	AT1G67740	down	-0.268303	0.0688206	-0.252027	0.342625	-1.51011	0.0319223	PSBY	At.24847	843099	photosystem II protein psbY-2
A_84_P785659	AT1G67860	down	-0.37314	0.11592	-0.675354	0.0364213	-1.63782	0.0307237	AT1G67860	At.21824	843113	hypothetical protein
A_84_P857777	AT1G68060	down	-0.235273	-0.0876752	-0.287411	0.636978	-1.89788	0.0424941		At.28095
A_84_P108482	AT1G68490	down	-0.200377	0.0780853	-0.165029	0.437453	-1.51833	0.016741	AT1G68490	At.35516	843178	hypothetical protein
A_84_P859484	AT1G68580	down	-0.177246	0.141809	-0.120019	0.716305	-1.78549	0.0130272	AT1G68580	At.47248	843187	agenet domain-containing protein / bromo-adjacent homology (BAH) domain-containing protein
A_84_P294484	AT1G68680	down	-0.28308	0.198365	-0.358465	0.376878	-1.66479	0.000376318	AT1G68680	At.35496	843198	hypothetical protein
A_84_P504654	AT1G68930	down	-0.280967	0.178904	-0.14179	0.505393	-1.56611	0.00242315	AT1G68930	At.52442	843226	pentatricopeptide repeat-containing protein
A_84_P19966	AT1G69200	down	-0.41061	0.0480587	-0.122007	0.485345	-1.52346	0.00916762	FLN2	At.48351	843251	fructokinase-like 2
A_84_P12402	AT1G69370	down	-0.358819	0.18978	-0.326489	0.258571	-1.5001	0.000688308	CM3	At.24346	843269	chorismate mutase 3
A_84_P150878	AT1G69760	down	-0.417285	0.148154	-0.725242	0.306606	-2.04464	0.000190142	AT1G69760	At.46680	843312	hypothetical protein
A_84_P829344	AT1G70070	down	-0.310553	0.131458	-0.130067	0.458594	-1.50385	0.00131013	EMB25	At.35348	843343	DEAD-box ATP-dependent RNA helicase ISE2
A_84_P15159	AT1G70090	down	-0.174747	0.0854044	-0.41206	0.177375	-1.50466	0.00462389	LGT8	At.20996	843345	putative galacturonosyltransferase-like 9
A_84_P504658	AT1G70100	down	-0.197022	0.258291	-0.391634	0.298347	-1.61326	0.000244723	AT1G70100	At.10306	843346	hypothetical protein
A_84_P14215	AT1G70210	down	-0.485455	0.0219764	-0.147297	0.630378	-1.71437	0.00589525	CYCD1;1	At.10298	843357	cyclin-D1-1
A_84_P284940	AT1G70270	down	-0.139801	0.310117	-0.590814	0.275374	-1.82284	0.010073	AT1G70270	At.35325	843363	hypothetical protein
A_84_P21800	AT1G70290	down	-0.369813	0.203356	-0.594089	0.708541	-2.46678	0.017936	TPS8	At.27738	843365	putative alpha,alpha-trehalose-phosphate synthase [UDP-forming] 8
A_84_P570971	AT1G70380	down	-0.17452	0.386572	0.130219	0.922775	-1.73214	0.028366	AT1G70380	At.66127	843374	putative F-box protein
A_84_P803246	AT1G70710	down	-0.284489	0.21235	-0.234774	0.461692	-1.62053	0.000843438	GH9B1	At.72497	843408	endoglucanase 8
A_84_P125241	AT1G70895	down	-0.288278	0.290156	-0.439212	0.159325	-1.51418	4.15456e-05	CLE17	At.35259	843428	protein CLAVATA3/ESR-related 17
A_84_P13326	AT1G70940	down	-0.27907	0.174625	-0.484625	0.286725	-1.70687	4.48924e-05	PIN3	At.11573	843432	auxin efflux carrier component 3
A_84_P796465	AT1G71010	down	-0.287298	0.164534	-0.187424	0.446531	-1.55181	0.00425875	FAB1C	At.22900	843440	1-phosphatidylinositol-4-phosphate 5-kinase
A_84_P10777	AT1G71696	down	-0.405117	0.148633	-0.301695	0.320187	-1.53888	1.85014e-05	SOL1	At.6307	821847	Tesmin/TSO1-like CXC domain-containing protein
A_84_P300580	AT1G72090	down	-0.324515	0.221437	-0.336321	0.387925	-1.65204	2.50277e-05	AT1G72090	At.17477	843540	Methylthiotransferase
A_84_P810164	AT1G72150	down	-0.19155	0.0777648	-0.214717	0.462489	-1.59904	0.0155827	PATL1	At.43384	843546	patellin-1
A_84_P857561	AT1G72320	down	-0.212176	-0.0122528	-0.0450799	1.01	-2.07784	0.0381645	PUM23	At.24641	843564	pumilio 23
A_84_P810749	AT1G72370	down	-0.292194	0.139065	-0.206309	0.422245	-1.54601	0.000608583	P40	At.22576	843569	40S ribosomal protein Sa-1
A_84_P711556	AT1G72520	down	-0.496207	-0.0285152	-0.116872	1.20569	-2.50109	0.0233625	AT1G72520	At.67292	843584	lipoxygenase 4
A_84_P98986	AT1G72720	down	-0.00759125	0.519364	-0.67935	0.183522	-1.81866	0.00343528	AT1G72720	At.43037	843604	hypothetical protein
A_84_P16217	AT1G73170	down	-0.194299	0.340506	-0.281974	0.305789	-1.50291	0.000209804	AT1G73170	At.28276	843649	P-loop containing nucleoside triphosphate hydrolase
A_84_P202508	AT1G73210	down	-0.354596	0.184196	-0.236912	0.540623	-1.7142	0.00050467	AT1G73210	At.21507	843655	hypothetical protein
A_84_P12436	AT1G73320	down	-0.210061	0.29431	-0.321494	0.310929	-1.55017	5.50156e-05	AT1G73320	At.50031	843666	S-adenosylmethionine-dependent methyltransferase domain-containing protein
A_84_P226439	AT1G73360	down	-0.28752	0.198642	-0.0358043	0.691834	-1.65593	0.00732322	HDG11	At.34997	843671	homeobox-leucine zipper protein HDG11
A_84_P22810	AT1G73830	down	-0.0434337	0.515519	-0.329195	0.424105	-1.68564	0.00266927	BEE3	At.34949	843719	transcription factor BEE 3
A_84_P830192	AT1G73930	down	-0.11398	0.262353	-0.415274	0.607428	-2.03172	0.000920854	AT1G73930	At.43715	843730	hypothetical protein
A_84_P797554	AT1G74260	down	-0.157483	0.209199	-0.092878	0.743099	-1.78507	0.00765213	PUR4	At.34898	843766	phosphoribosylformylglycinamidine synthase
A_84_P23780	AT1G74550	down	-0.412443	0.149198	-0.0834595	1.0094	-2.13296	0.0204149	CYP98A9	At.66889	843796	p-coumarate 3-hydroxylase
A_84_P828402	AT1G74720	down	-0.418376	0.130713	-0.134214	0.475549	-1.52601	0.0176293	QKY	At.19715	843811	C2 calcium/lipid-binding plant phosphoribosyltransferase-like protein
A_84_P103346	AT1G74940	down	-0.273469	0.13804	-0.247818	0.507699	-1.68824	0.00112063	AT1G74940	At.27584	843833	hypothetical protein
A_84_P847840	AT1G75010	down	-0.238605	0.194001	0.0671387	0.964756	-1.86299	0.0240714		At.34822
A_84_P813170	AT1G75180	down	-0.242357	0.0489249	-0.274912	0.58667	-1.81703	0.0270323	AT1G75180	At.43440	843855	Erythronate-4-phosphate dehydrogenase family protein
A_84_P803846	AT1G75190	down	-0.377002	0.14748	-0.192889	0.48505	-1.59985	0.00462723	AT1G75190	At.73053	843856	hypothetical protein
A_84_P816833	AT1G75840	down	-0.212011	0.139578	-0.346269	0.280122	-1.5437	0.0015526	ARAC5	At.25499	843917	Rac-like GTP-binding protein ARAC5
A_84_P838191	AT1G76720	down	-0.282141	0.291115	-0.455862	0.556749	-2.01756	0.00138706	AT1G76720	At.70343	844006	translation initiation factor eIF-5B
A_84_P839603	AT1G76850	down	-0.105775	0.155221	-0.0976008	0.548873	-1.56534	0.0299955	SEC5A	At.26946	844020	exocyst complex component 2
A_84_P850854	AT1G76890	down	-0.25389	0.269769	-0.383619	0.428724	-1.75606	5.54051e-05	GT2	At.25099	844024	SANT DNA-binding domain-containing protein
A_84_P19874	AT1G77030	down	-0.23311	0.264731	-0.358876	0.43014	-1.7279	0.00311916	AT1G77030	At.52542	844039	DEAD-box helicase domain-containing protein
A_84_P540816	AT1G77080	down	-0.335262	0.238598	-0.110842	0.637648	-1.68003	0.00223211	MAF1	At.19799	844042	MADS transcription factor MAF1
A_84_P269440	AT1G77230	down	-0.115383	0.109077	-0.458985	0.144973	-1.51988	0.0232589	AT1G77230	At.34523	844059	tetratricopeptide repeat-containing protein
A_84_P12383	AT1G78010	down	-0.229142	0.170774	-0.211963	0.390051	-1.51783	0.000957318	AT1G78010	At.21626	844136	putative tRNA modification GTPase
A_84_P20978	AT1G78040	down	-0.300774	0.236825	-0.327298	0.335579	-1.58324	1.80017e-05	AT1G78040	At.25076	844139	pollen Ole e 1 allergen and extensin family protein
A_84_P13341	AT1G78270	down	-0.522888	0.0474863	-0.191482	0.816663	-2.01132	0.0168529	UGT85A4	At.14794	844162	UDP-glucosyl transferase 85A4
A_84_P794778	AT1G78380	down	-0.345319	-0.0651116	-0.523255	0.750236	-2.41746	0.0376765	GSTU19	At.67704	844174	glutathione S-transferase TAU 19
A_84_P830589	AT1G78430	down	-0.30385	0.224206	-0.14243	0.661891	-1.74632	0.00103108	RIP2	At.34297	844179	ROP interactive partner 2
A_84_P805233	AT1G78830	down	-0.217473	0.190571	-0.316419	0.36588	-1.60469	0.0382754	AT1G78830	At.23087	844220	curculin-like (mannose-binding) lectin-like protein
A_84_P812222	AT1G78900	down	-0.180252	0.136841	-0.147953	0.491261	-1.55748	0.0143601	VHA-A	At.24629	844228	V-type proton ATPase catalytic subunit A
A_84_P824861	AT1G79460	down	-0.303077	0.226162	-0.40466	0.714778	-2.17262	0.00592712	GA2	At.10784	844284	Ent-kaur-16-ene synthase
A_84_P798982	AT1G79560	down	-0.171029	0.113988	-0.210928	0.691701	-1.86947	0.0272733	FTSH12	At.66914	844294	cell division protease ftsH-12
A_84_P818447	AT1G79600	down	-0.161156	0.214653	-0.273305	0.434858	-1.63372	0.00910232	AT1G79600	At.14753	844298	aarF domain-containing kinase
A_84_P11449	AT1G79620	down	-0.208179	0.298259	-0.363346	0.273599	-1.55503	9.59024e-06	AT1G79620	At.46098	844301	leucine-rich repeat protein kinase-like protein
A_84_P538397	AT1G79880	down	-0.0968327	0.281741	-0.328777	0.337664	-1.58715	0.00329908	AT1G79880	At.34029	844327	RNA recognition motif (RRM)-containing protein
A_84_P613051	AT1G79915	down	-0.149038	0.324572	-0.208995	0.653069	-1.81764	0.00132975	AT1G79915	At.52574	844331	Putative methyltransferase family protein
A_84_P810366	AT1G79930	down	-0.298054	0.0649743	-0.118819	0.970687	-2.12801	0.0393747	HSP91	At.74735	844333	heat shock protein 91
A_84_P207208	AT1G79970	down	-0.0538491	0.127091	-0.0796841	0.517315	-1.51257	0.016562	AT1G79970	At.22309	844337	hypothetical protein
A_84_P10267	AT1G80070	down	-0.13857	0.192193	-0.219786	0.452314	-1.59339	0.0100609	SUS2	At.8597	834978	sucrose synthase 2
A_84_P234923	AT1G80260	down	-0.171932	0.160278	-0.156739	0.61193	-1.7037	0.0293837	emb1427	At.33948	844366	Spc97 / Spc98 family of spindle pole body (SBP) component
A_84_P821571	AT1G80270	down	-0.380979	0.129956	-0.46163	0.64637	-2.15547	0.0117877	PPR596	At.72982	844367	pentatricopeptide repeat-containing protein
A_84_P227139	AT1G80630	down	-0.32477	0.147404	-0.367827	0.442837	-1.75402	0.00143481	AT1G80630	At.33886	844402	leucine-rich repeats-containing protein
A_84_P753820	AT1G80745	down	-0.200222	0.237457	-0.59973	0.120874	-1.64787	0.0184949	AT1G80745	At.68380	5007862	Transcription factor TFIIIC, tau55-related protein
A_84_P859993	AT1G80790	down	-0.0998346	0.113028	-0.467241	0.315708	-1.72064	0.00355095	AT1G80790	At.33876	844418	XH/XS domain-containing protein
A_84_P790585	AT1G80980	down	-0.249505	0.110374	-0.149892	0.465882	-1.53238	0.0148837	AT1G80980	At.50060	844438	hypothetical protein
A_84_P758621	AT2G01008	down	-0.175214	0.261657	-0.20134	0.66738	-1.82604	0.00310268	AT2G01008		6241151	hypothetical protein
A_84_P287180	AT2G01080	down	-0.236272	0.125144	-0.297519	0.318609	-1.53276	0.00139753	AT2G01080	At.14053	814636	late embryogenesis abundant hydroxyproline-rich glycoprotein
A_84_P603285	AT2G01730	down	-0.369486	0.198116	-0.374498	0.403861	-1.71518	0.000801205	CPSF73-II	At.42473	814702	cleavage and polyadenylation specificity factor subunit 3-II
A_84_P837544	AT2G01910	down	-0.361463	0.141065	-0.223329	0.511291	-1.66396	0.00298901	ATMAP65-6	At.24679	814722	microtubule-associated protein 6
A_84_P18243	AT2G02070	down	-0.363702	0.17249	-0.172371	0.498267	-1.59178	0.000266833	IDD5	At.13356	814738	indeterminate(ID)-domain 5 protein
A_84_P568522	AT2G02750	down	-0.243162	0.197816	-0.189153	0.419616	-1.52496	0.0024914	AT2G02750	At.66386	814804	pentatricopeptide repeat-containing protein
A_84_P721975	AT2G02820	down	-0.394614	0.0932476	-0.133653	0.481951	-1.5322	0.0017461	MYB88	At.11576	814812	myb domain protein 88
A_84_P288954	AT2G03020	down	-0.418263	0.0105821	-0.164662	0.476182	-1.55924	0.0110757	AT2G03020	At.41438	814831	Heat shock protein HSP20/alpha crystallin family protein
A_84_P11668	AT2G03450	down	-0.302009	0.259933	-0.308256	0.278164	-1.50152	5.05618e-05	PAP9	At.41392	814874	putative inactive purple acid phosphatase 9
A_84_P153608	AT2G03890	down	-0.355654	0.12368	-0.237767	0.416233	-1.57352	0.000302865	PI4K GAMMA 7	At.24594	814915	phosphoinositide 4-kinase gamma 7
A_84_P796985	AT2G04170	down	-0.404449	-0.0487034	-0.492563	0.518108	-2.01485	0.0242761	AT2G04170	At.43555	814954	TRAF-like family protein
A_84_P14437	AT2G04240	down	-0.319763	0.263131	-0.346257	0.43153	-1.7145	7.4664e-06	XERICO	At.14524	814962	RING/U-box domain-containing protein
A_84_P756985	AT2G04270	down	-0.219085	0.0962528	-0.157722	0.4846	-1.56084	0.00480161	RNEE/G	At.70130	814965	RNAse E/G-like protein
A_84_P516247	AT2G04480	down	-0.12197	0.323783	-0.604927	0.252434	-1.81172	0.00349526	AT2G04480	At.49270	814988	hypothetical protein
A_84_P790589	AT2G04560	down	-0.223588	0.194722	-0.35137	0.23992	-1.50659	0.00353721	AT2G04560	At.50070	814998	transferase
A_84_P10679	AT2G05180	down	-0.219845	0.18371	-0.242185	0.417385	-1.57961	0.00157008	CYP705A6	At.52645	815066	cytochrome P450, family 705, subfamily A, polypeptide 6
A_84_P548152	AT2G05400	down	-0.320828	0.235766	-0.053915	0.760736	-1.75887	0.00878731	AT2G05400	At.41189	815088	Ubiquitin-specific protease family C19-related protein
A_84_P562321	AT2G05600	down	-0.220579	0.105173	0.106269	0.702501	-1.51176	0.0290757	AT2G05600	At.52652	815109	F-box associated ubiquitination effector family protein
A_84_P756124	AT2G05810	down	-0.287289	0.172234	-0.331635	0.418457	-1.6819	6.11735e-05	AT2G05810	At.13408	815132	armadillo/beta-catenin-like repeats-containing protein
A_84_P186784	AT2G06210	down	-0.0637926	0.196796	-0.117374	0.52546	-1.56139	0.0418362	ELF8	At.28775	815177	protein early flowering 8
A_84_P549932	AT2G06555	down	-0.185839	0.144044	0.130826	0.767041	-1.55425	0.0377075	AT2G06555	At.45782	815214	hypothetical protein
A_84_P758128	AT2G06667	down	-0.194555	0.345496	-0.114081	0.47992	-1.50943	0.0371659	AT2G06667	At.73792	6241021	hypothetical protein
A_84_P736168	AT2G07715	down	-0.0928644	0.0709165	-0.235926	0.482087	-1.64491	0.0405982	AT2G07715	At.70533	815389	60S ribosomal protein L2
A_84_P844083	AT2G07721	down	-0.146119	-0.00569216	-0.232639	0.401139	-1.55162	0.0306157	AT2G07721	At.48454	815394	hypothetical protein
A_84_P756916	AT2G07732	down	-0.402279	0.108019	-0.257999	0.505115	-1.69715	0.0048066	AT2G07732		3768663	ribulose-bisphosphate carboxylase
A_84_P22668	AT2G07739	down	-0.26085	0.246396	-0.294398	0.487413	-1.71929	0.00080911	AT2G07739		815412	Ycf1 protein
A_84_P758578	AT2G10931	down	-0.260622	0.208516	-0.248384	0.478466	-1.65502	0.000200269	AT2G10931	At.46180	6240675	hypothetical protein
A_84_P857677	AT2G10940	down	-0.274439	0.154886	-0.192664	0.575189	-1.70273	0.00267413	AT2G10940	At.26731	815558	bifunctional inhibitor/lipid-transfer protein/seed storage 2S albumin-like protein
A_84_P310053	AT2G11005	down	-0.319908	0.0679797	-0.135018	0.504501	-1.55781	0.0195188	AT2G11005	At.52706	815567	glycine-rich protein
A_84_P17939	AT2G11270	down	-0.152536	0.0782075	-0.218176	0.530945	-1.68077	0.0172653	AT2G11270	At.52710	815597	citrate synthase-related protein
A_84_P579238	AT2G11620	down	-0.554149	0.00498931	-0.292754	0.488447	-1.71856	0.00550197	AT2G11620	At.52713	815635	hypothetical protein
A_84_P509139	AT2G13600	down	-0.315541	0.216516	-0.305445	0.393256	-1.62304	6.52058e-05	AT2G13600	At.52726	815845	pentatricopeptide repeat-containing protein
A_84_P290194	AT2G13660	down	-0.151328	0.0518392	-0.219425	0.379666	-1.51476	0.0195639	AT2G13660	At.72827	815851	hypothetical protein
A_84_P533104	AT2G14290	down	-0.202472	0.137044	0.115219	0.793202	-1.5999	0.0402822	AT2G14290	At.64927	815916	F-box protein
A_84_P14401	AT2G15630	down	-0.343231	0.179624	-0.290607	0.521326	-1.75556	0.00180937	AT2G15630	At.52753	816056	pentatricopeptide repeat-containing protein
A_84_P211768	AT2G15820	down	-0.20157	0.0682356	-0.0700294	0.542862	-1.52932	0.0050095	OTP51	At.13866	816078	pentatricopeptide repeat-containing protein
A_84_P116392	AT2G15910	down	-0.088302	0.125733	-0.10392	0.623944	-1.65618	0.0447258	AT2G15910	At.48479	816087	CSL zinc finger domain-containing protein
A_84_P581022	AT2G16340	down	-0.533968	-0.0341787	-0.0122207	0.660526	-1.59411	0.0487071	AT2G16340	At.52769	816130	hypothetical protein
A_84_P800232	AT2G16365	down	-0.26553	0.0685244	-0.28028	0.320176	-1.5162	0.00574809	AT2G16365	At.26206	816133	F-box protein
A_84_P20171	AT2G16400	down	-0.205703	0.292127	-0.363421	0.301555	-1.58554	4.59965e-05	BLH7	At.74887	816137	BEL1-like homeodomain 7
A_84_P609518	AT2G16650	down	-0.345029	0.191349	-0.431022	0.2297	-1.58087	4.94886e-05	PRORP2	At.29161	816166	proteinaceous RNase P 2
A_84_P67674	AT2G17230	down	-0.216251	0.159938	-0.512276	0.306617	-1.76405	0.0121188	EXL5	At.14401	816228	protein exordium like 5
A_84_P10686	AT2G17450	down	-0.402427	-0.0230955	-0.317619	0.456951	-1.71068	0.0346057	RHA3A	At.25384	816251	RING-H2 finger protein ATL44
A_84_P848961	AT2G17510	down	-0.280045	0.0780668	-0.0920315	0.532044	-1.54122	0.039425	EMB2763	At.14584	816257	exosome complex exonuclease DIS3/RRP44
A_84_P562334	AT2G17695	down	-0.440871	0.127828	-0.401344	0.262959	-1.5848	0.000189874	AT2G17695	At.47048	816277	hypothetical protein
A_84_P803686	AT2G17930	down	-0.0792135	0.137266	-0.320502	0.4095	-1.65864	0.0494455	AT2G17930	At.27714	816303	transformation/transcription domain-associated protein
A_84_P543741	AT2G18220	down	-0.206944	0.230686	-0.266336	0.326547	-1.50826	0.00327378	AT2G18220	At.43042	816337	nucleolar complex protein 2-like protein
A_84_P15415	AT2G18800	down	-0.0902112	0.327233	-0.828472	-0.0153418	-1.75702	0.0456261	XTH21	At.39941	816395	xyloglucan:xyloglucosyl transferase
A_84_P850076	AT2G18960	down	-0.151932	0.142346	-0.291523	0.452746	-1.67513	0.00301267	HA1	At.24695	816413	H(+)-ATPase 1
A_84_P14445	AT2G19110	down	-0.110055	0.454869	-0.190234	0.409677	-1.51562	0.000296462	HMA4	At.25023	816428	Cd2+/Zn2+-exporting ATPase
A_84_P847152	AT2G19640	down	-0.25278	0.297088	-0.413598	0.23224	-1.56465	0.000340843	ASHR2	At.23821	816483	histone-lysine N-methyltransferase ASHR2
A_84_P862910	AT2G20050	down	-0.206691	0.157758	-0.163516	0.493384	-1.57669	0.00790263	AT2G20050	At.47727	816524	protein phosphatase 2C and cyclic nucleotide-binding/kinase domain-containing protein
A_84_P137499	AT2G20180	down	-0.188311	0.294213	-0.572281	0.33818	-1.87965	0.000796469	PIL5	At.43003	816538	transcription factor PIF1
A_84_P843476	AT2G20190	down	-0.350573	0.118319	-0.318495	0.566649	-1.84695	0.0132432	CLASP	At.27510	816539	CLIP-associated protein
A_84_P92159	AT2G20210	down	-0.191775	0.171712	-0.179904	0.48516	-1.58564	0.00125322	AT2G20210	At.39728	816540	leucine-rich repeats-ribonuclease inhibitor domain-containing protein
A_84_P757572	AT2G20619	down	-0.234296	0.00937096	-0.469582	0.611982	-2.11633	0.0178646	AT2G20619	At.72204	5007892	Plant thionin family protein
A_84_P820630	AT2G21385	down	-0.342703	0.186445	-0.21543	0.554019	-1.70462	0.00622614	AT2G21385	At.26174	816677	hypothetical protein
A_84_P22905	AT2G21540	down	-0.51687	0.0275551	0.00917109	0.960913	-1.93421	0.0186723	SFH3	At.19824	816693	SEC14-like 3 protein
A_84_P805950	AT2G21660	down	-0.437902	0.0254998	-0.0614797	0.625422	-1.60982	0.0255106	CCR2	At.23628	816705	glycine-rich RNA-binding protein 7
A_84_P591763	AT2G21710	down	-0.183219	0.00249481	-0.136383	0.586581	-1.65057	0.0466533	EMB2219	At.39539	816708	transcription termination factor family protein
A_84_P221816	AT2G21860	down	-0.354252	0.193693	-0.250678	0.430058	-1.60296	0.000127853	AT2G21860	At.14267	816722	violaxanthin de-epoxidase-related protein
A_84_P565002	AT2G22070	down	-0.208109	0.167028	-0.244562	0.424764	-1.59033	0.0166775	AT2G22070	At.39486	816742	pentatricopeptide repeat-containing protein
A_84_P546421	AT2G22090	down	-0.489073	0.035285	-0.192491	0.595709	-1.72692	0.0414527	UBA1A	At.25483	816744	UBP1 interacting protein 1a
A_84_P513598	AT2G22122	down	-0.0123329	0.382023	-0.565298	0.214923	-1.71739	0.0158601	AT2G22122	At.47817	2745552	hypothetical protein
A_84_P834290	AT2G22125	down	-0.209405	0.181057	-0.318002	0.645107	-1.94951	0.0155978	AT2G22125	At.24341	816747	cellulose synthase-interactive protein 1
A_84_P793193	AT2G22170	down	-0.147757	0.164563	-0.145201	0.446449	-1.50697	0.0072149	AT2G22170	At.67086	816751	PLAT-plant-stress domain-containing protein
A_84_P836087	AT2G22180	down	-0.277077	0.198586	0.0373246	0.992875	-1.93932	0.00975654	AT2G22180	At.49351	816752	hydroxyproline-rich glycoprotein-like protein
A_84_P103956	AT2G22270	down	-0.339655	0.175952	-0.27498	0.393765	-1.58969	7.78685e-05	AT2G22270	At.21395	816760	hypothetical protein
A_84_P150838	AT2G22410	down	-0.280533	0.259384	-0.343254	0.557443	-1.86697	0.000423199	SLO1	At.28296	816772	protein slow growth 1
A_84_P15400	AT2G22450	down	-0.516894	-0.0303747	0.0128462	0.706329	-1.61718	0.0355121	AT2G22450	At.39435	816777	3,4-dihydroxy 2-butanone 4-phosphate synthase
A_84_P501172	AT2G22640	down	-0.230483	0.173993	-0.35799	0.32391	-1.60425	0.000359238	BRK1	At.48506	816795	protein BRICK 1
A_84_P815660	AT2G22660	down	-0.226426	0.079422	-0.179678	0.483564	-1.58364	0.0212302	AT2G22660	At.21604	816797	hypothetical protein
A_84_P521598	AT2G22760	down	0.0357167	0.272266	-0.991964	0.665978	-3.15566	0.0348658	AT2G22760	At.39393	816806	transcription factor bHLH19
A_84_P598005	AT2G22890	down	-0.554897	-0.00151428	-0.185151	0.544815	-1.6586	0.0111132	AT2G22890	At.50743	816820	Kua-ubiquitin conjugating enzyme hybrid localisation domain-containing protein
A_84_P182454	AT2G22950	down	-0.344044	0.224039	-0.907993	0.267938	-2.25939	0.00519094	AT2G22950	At.52872	816826	Ca2+-transporting ATPase
A_84_P758042	AT2G23142	down	-0.260935	0.0797504	0.0340881	0.672504	-1.55662	0.0190358	AT2G23142	At.73761	6240696	self-incompatibility S1 family protein
A_84_P529286	AT2G23160	down	-0.108167	0.128851	-0.163946	0.679025	-1.79374	0.0137228	AT2G23160	At.52873	816848	F-box protein
A_84_P18207	AT2G23250	down	-0.303191	0.277871	-0.073314	0.845443	-1.89049	0.0168529	UGT84B2	At.66235	816857	UDP-glucose:(indol-3-yl)acetate beta-D-glucosyltransferase
A_84_P125211	AT2G23690	down	-0.429999	0.0773652	-1.06373	0.531755	-3.02195	0.000751767	AT2G23690	At.43913	816900	hypothetical protein
A_84_P822945	AT2G23760	down	-0.139948	0.197156	-0.347532	0.257404	-1.52091	0.00551398	BLH4	At.12624	816908	BEL1-like homeodomain 4
A_84_P19131	AT2G23910	down	-0.149914	0.39271	-0.258752	0.333773	-1.50788	0.00293854	AT2G23910	At.27976	816923	Rossmann-fold NAD(P)-binding domain-containing protein
A_84_P16367	AT2G24120	down	-0.34427	0.213091	-0.15086	0.529361	-1.60238	0.00054584	SCA3	At.21683	816946	DNA-directed RNA polymerase 3
A_84_P90769	AT2G24240	down	-0.198784	0.0914218	-0.445105	0.462657	-1.87613	0.00268271	AT2G24240	At.39188	816958	BTB/POZ domain with WD40/YVTN repeat-containing protein
A_84_P756100	AT2G24285	down	-0.267965	0.232613	-0.379033	0.511029	-1.85325	0.0452092	AT2G24285	At.50669	816964	hypothetical protein
A_84_P178444	AT2G24290	down	-0.298039	0.211461	-0.342525	0.350654	-1.61684	4.51135e-05	AT2G24290	At.13799	816965	hypothetical protein
A_84_P850601	AT2G24350	down	-0.246853	0.166208	-0.384339	0.54898	-1.90967	0.00108344	AT2G24350	At.39171	816971	RNA recognition motif-containing protein
A_84_P843471	AT2G25050	down	-0.242613	0.211083	-0.198661	0.40818	-1.52292	0.00318535	AT2G25050	At.71665	817043	formin-like protein 18
A_84_P17279	AT2G25090	down	-0.178504	0.393071	-0.328922	0.267253	-1.5117	0.000633777	CIPK16	At.14651	817047	CBL-interacting serine/threonine-protein kinase 16
A_84_P860972	AT2G25450	down	-0.504063	0.0491562	-0.344747	0.62602	-1.95988	0.0114506	AT2G25450	At.47589	817083	putative 2-oxoacid dependent dioxygenase
A_84_P23023	AT2G25540	down	-0.138909	0.414598	-0.300233	0.367973	-1.5891	7.8136e-05	CESA10	At.27491	817092	putative cellulose synthase A catalytic subunit 10 [UDP-forming]
A_84_P812891	AT2G26250	down	-0.181379	0.166515	-0.296042	0.368126	-1.58465	0.000108611	KCS10	At.47566	817165	3-ketoacyl-CoA synthase 10
A_84_P859813	AT2G26680	down	-0.30988	0.255982	-0.410023	0.218333	-1.5458	6.21897e-06	AT2G26680	At.38860	817209	hypothetical protein
A_84_P565021	AT2G26980	down	-0.0891767	0.161639	-0.424473	0.22387	-1.56737	0.013917	CIPK3	At.13161	817240	CBL-interacting serine/threonine-protein kinase 3
A_84_P856076	AT2G27110	down	-0.169646	0.176669	-0.23535	0.694589	-1.90519	0.0197842	FRS3	At.22269	817253	FAR1-related protein
A_84_P827365	AT2G27228	down	-0.29816	0.280883	-0.262744	0.628598	-1.8549	0.00527945	CPuORF6	At.22012	6240304	hypothetical protein
A_84_P758504	AT2G27229	down	-0.397655	0.0832303	-0.282508	0.331606	-1.53062	0.000532188	AT2G27229	At.69243	6241406	hypothetical protein
A_84_P132365	AT2G27250	down	-0.112518	0.139166	-0.406018	0.432809	-1.7886	0.0474042	CLV3	At.38793	817267	protein CLAVATA 3
A_84_P814568	AT2G27340	down	-0.107827	0.0233563	-0.47075	0.274532	-1.6763	0.0412013	AT2G27340	At.49355	817277	N-acetylglucosaminylphosphatidylinositol de-N-acetylase family protein
A_84_P14508	AT2G27470	down	-0.228859	0.113749	-0.217088	0.448787	-1.58653	0.0170765	NF-YB11	At.48523	817292	nuclear factor Y, subunit B11
A_84_P188894	AT2G27610	down	-0.311194	0.0655826	-0.181014	0.406081	-1.50222	0.0116169	AT2G27610	At.66363	817307	pentatricopeptide repeat-containing protein
A_84_P812506	AT2G28000	down	-0.375578	0.0253092	-0.104565	0.679138	-1.72154	0.0139863	CPN60A	At.24154	817344	chaperonin-60alpha
A_84_P151718	AT2G28330	down	-0.274557	0.221431	-0.36473	0.224235	-1.50417	0.000135329	AT2G28330	At.38631	817380	hypothetical protein
A_84_P603350	AT2G28660	down	-0.280382	0.165824	-0.300454	0.287078	-1.50267	0.000146479	AT2G28660	At.14471	817415	Chloroplast-targeted copper chaperone protein
A_84_P17280	AT2G29260	down	-0.365077	0.0635638	-0.276615	0.334303	-1.52723	0.00358718	AT2G29260	At.38498	817475	tropine dehydrogenase
A_84_P194524	AT2G29760	down	-0.44196	0.00931724	-0.0651107	0.649065	-1.64055	0.0171965	OTP81	At.49361	817526	pentatricopeptide repeat-containing protein
A_84_P542893	AT2G30230	down	-0.128382	0.380911	-0.428569	0.228339	-1.5767	0.00143803	AT2G30230	At.50978	817573	hypothetical protein
A_84_P525160	AT2G30350	down	-0.207562	0.16962	-0.32668	0.452877	-1.7166	0.000620825	AT2G30350	At.12243	817585	GIY-YIG catalytic domain-containing protein
A_84_P547332	AT2G30630	down	-0.366377	-0.0747264	-0.325332	0.330765	-1.57581	0.04722	AT2G30630	At.38338	817613	nucleoside/nucleotide kinase-like protein
A_84_P822044	AT2G30695	down	-0.248536	0.149931	-0.0753568	0.581046	-1.57615	0.0133862	AT2G30695	At.12260	817620	hypothetical protein
A_84_P843621	AT2G31010	down	-0.487858	0.00178321	-0.137034	0.649185	-1.72455	0.0174321	AT2G31010	At.38279	817652	protein kinase domain-containing protein
A_84_P836236	AT2G31150	down	-0.34575	0.137594	-0.304717	0.529404	-1.78277	0.00465264	AT2G31150	At.47265	817671	ATP binding / ATPase
A_84_P794001	AT2G31340	down	-0.0892499	0.14383	-0.0987736	0.536085	-1.55279	0.0435538	emb1381	At.67349	817692	embryo defective 1381 protein
A_84_P849648	AT2G31660	down	-0.22061	0.261222	-0.158107	0.690766	-1.80109	0.00178071	SAD2	At.46140	817722	Importin 7-like protein URM9
A_84_P546454	AT2G31730	down	-0.218006	0.218684	-0.446419	0.145669	-1.50743	0.001955	AT2G31730	At.38180	817730	basic helix-loop-helix domain-containing protein
A_84_P830486	AT2G32010	down	-0.173647	0.200746	-0.0714674	0.635627	-1.63251	0.0464873	CVL1	At.13598	817761	protein CVP2 like 1
A_84_P758669	AT2G32180	down	-0.235514	0.26117	-0.361992	0.287821	-1.56897	0.000235991	PTAC18	At.73291	817777	plastid transcriptionally active 18
A_84_P70484	AT2G32230	down	-0.383976	0.169623	-0.271597	0.40871	-1.60248	8.60227e-05	PRORP1	At.38106	817782	proteinaceous RNase P 1
A_84_P789531	AT2G32415	down	-0.277444	0.282386	-0.311025	0.283474	-1.50995	1.35396e-05	AT2G32415	At.47141	817803	RRP6-like protein 3
A_84_P232159	AT2G32530	down	0.058152	0.319881	-0.842174	0.0555259	-1.86309	0.0482144	CSLB03	At.38058	817814	cellulose synthase-like protein B3
A_84_P518964	AT2G32640	down	-0.180246	0.324522	-0.430688	0.202076	-1.55053	0.00123865	AT2G32640	At.38041	817824	Lycopene beta/epsilon cyclase protein
A_84_P247115	AT2G32710	down	-0.188726	0.170597	-0.257028	0.403217	-1.58035	0.000530223	KRP4	At.19476	817831	cyclin-dependent kinase inhibitor 4
A_84_P18223	AT2G32800	down	-0.321605	0.227519	-0.406843	0.34586	-1.68495	0.001248	AP4.3A	At.66358	817841	putative protein kinase
A_84_P54810	AT2G32970	down	-0.359979	0.180203	-0.376524	0.500044	-1.836	0.00136303	AT2G32970	At.20783	817859	hypothetical protein
A_84_P594466	AT2G33130	down	-0.234962	0.11768	-0.500592	0.426916	-1.90199	0.0167955	RALFL18	At.62394	817875	protein ralf-like 18
A_84_P539936	AT2G33190	down	-0.214946	0.140917	0.120189	0.736708	-1.53317	0.0329669	AT2G33190	At.66299	817880	putative F-box protein
A_84_P21028	AT2G33270	down	-0.233668	0.119886	0.0970465	1.80053	-3.25687	0.0416557	ACHT3	At.53018	817890	thioredoxin-like 1-3
A_84_P16297	AT2G33430	down	-0.449504	0.0498912	-0.115701	0.565406	-1.60337	0.00260615	DAL1	At.111	817907	protein differentiation and greening-like 1
A_84_P505660	AT2G33735	down	-0.324124	0.255505	-0.600314	0.369963	-1.95922	2.8221e-05	AT2G33735	At.37890	817939	chaperone DnaJ-domain containing protein
A_84_P538487	AT2G33760	down	-0.217001	0.100982	-0.19064	0.458787	-1.56855	0.0066057	AT2G33760	At.66304	817942	pentatricopeptide repeat-containing protein
A_84_P552640	AT2G33855	down	-0.286319	0.192809	-0.533268	0.201927	-1.66462	0.000168833	AT2G33855	At.47137	817955	hypothetical protein
A_84_P73494	AT2G34090	down	-0.319838	0.146634	-0.271532	0.79384	-2.09271	0.00854841	MEE18	At.37857	817970	maternal effect embryo arrest 18 protein
A_84_P565621	AT2G34240	down	-0.129914	0.405266	-0.672661	0.490671	-2.23974	0.0450357	AT2G34240	At.37831	817985	hypothetical protein
A_84_P220588	AT2G34300	down	-0.330924	0.218804	-0.31046	0.331122	-1.56004	0.00148361	AT2G34300	At.43122	817991	putative methyltransferase PMT25
A_84_P11613	AT2G34930	down	-0.0814025	0.292211	-0.736927	0.0906092	-1.77465	0.00893928	AT2G34930	At.19599	818058	disease resistance-like protein/LRR domain-containing protein
A_84_P795245	AT2G35350	down	-0.182389	0.10508	0.101899	0.767643	-1.58639	0.0308679	PLL1	At.67838	818102	protein phosphatase 2C 29
A_84_P198784	AT2G35600	down	-0.162065	0.361836	-0.504801	0.459204	-1.95072	0.00108313	BRXL1	At.37646	818126	protein Brevis radix-like 1
A_84_P837601	AT2G35620	down	-0.254968	0.318804	-0.151999	0.744573	-1.86164	0.00160989	FEI2	At.37644	818130	LRR receptor-like serine/threonine-protein kinase FEI 2
A_84_P757845	AT2G35640	down	-0.168564	0.142544	0.111586	0.931554	-1.76537	0.0250926	AT2G35640	At.67958	818133	hydroxyproline-rich glycoprotein family protein
A_84_P570402	AT2G35750	down	-0.218247	0.35902	-0.505776	0.249233	-1.68764	0.000153815	AT2G35750	At.37628	818147	hypothetical protein
A_84_P20137	AT2G35800	down	-0.34759	0.191921	-0.267126	0.385137	-1.57163	2.64638e-05	AT2G35800	At.27402	818153	mitochondrial substrate carrier family protein
A_84_P837376	AT2G36350	down	-0.297582	0.0914483	-0.413836	0.472624	-1.84863	0.00308343	AT2G36350	At.14120	818208	protein kinase-like protein
A_84_P14467	AT2G36450	down	-0.187327	0.137114	0.101063	0.70035	-1.51497	0.0340471	HRD	At.64963	818219	ethylene-responsive transcription factor ERF024
A_84_P607813	AT2G36730	down	-0.308258	0.231925	-0.182692	0.49241	-1.59671	0.000478741	AT2G36730	At.66328	818245	pentatricopeptide repeat-containing protein
A_84_P807532	AT2G36830	down	-0.282289	0.281915	-0.308311	0.437905	-1.67739	0.000203482	GAMMA-TIP	At.25221	818255	aquaporin TIP1-1
A_84_P590913	AT2G36980	down	-0.146318	0.276094	-0.545578	0.203869	-1.68115	0.0280019	AT2G36980	At.37481	818272	pentatricopeptide repeat-containing protein
A_84_P809207	AT2G37040	down	-0.0567048	0.159262	-0.316005	0.306991	-1.54007	0.0462985	PAL1	At.22705	818280	phenylalanine ammonia-lyase 1
A_84_P504795	AT2G37090	down	-0.0342607	0.526782	-0.421555	0.191794	-1.52981	0.00131764	IRX9	At.26964	818285	nucleotide-diphospho-sugar transferases-like protein
A_84_P805333	AT2G37220	down	-0.379316	0.167085	-0.162294	0.497019	-1.57933	0.00391527	AT2G37220	At.25300	818299	ribonucleoprotein
A_84_P526062	AT2G37310	down	-0.207467	0.173095	-0.303182	0.355907	-1.57909	0.000420049	AT2G37310	At.51341	818308	pentatricopeptide repeat-containing protein
A_84_P512762	AT2G37320	down	-0.261621	0.112766	-0.212864	0.397897	-1.52706	0.00450543	AT2G37320	At.37440	818309	pentatricopeptide repeat-containing protein
A_84_P110872	AT2G37400	down	-0.300241	0.0847959	-0.240003	0.409139	-1.56824	0.00804292	AT2G37400	At.37429	818316	tetratricopeptide repeat domain-containing protein
A_84_P793066	AT2G37640	down	-0.200215	0.0302335	-0.218423	0.400011	-1.53521	0.01437	EXP3	At.67046	818341	expansin-A3
A_84_P817673	AT2G38040	down	-0.406199	0.141243	-0.192134	0.649272	-1.7918	0.00103894		At.22739
A_84_P311333	AT2G38110	down	-0.270154	0.230367	-0.265533	0.446023	-1.63757	6.84819e-06	GPAT6	At.21177	818389	glycerol-3-phosphate acyltransferase 6
A_84_P228819	AT2G38210	down	-0.346172	0.195681	-0.416801	0.394479	-1.75477	0.00119295	PDX1L4	At.48565	818400	putative PDX1-like protein 4
A_84_P20163	AT2G38400	down	-0.234965	0.160973	-0.103047	0.544337	-1.56633	0.00896877	AGT3	At.11529	818421	alanine:glyoxylate aminotransferase 3
A_84_P160823	AT2G38650	down	-0.230174	0.237262	-0.304319	0.346398	-1.56995	0.000296776	GAUT7	At.13136	818447	alpha-1,4-galacturonosyltransferase
A_84_P810319	AT2G38780	down	-0.205336	0.0516443	-0.365692	0.27585	-1.55999	0.0095134	AT2G38780	At.66375	818460	hypothetical protein
A_84_P605175	AT2G39370	down	-0.399305	0.173824	-0.389405	0.240403	-1.54736	0.000398144	AT2G39370	At.37180	818522	hypothetical protein
A_84_P613158	AT2G39620	down	-0.376271	0.0102188	-0.320982	0.369081	-1.61335	0.0117126	AT2G39620	At.66334	818545	pentatricopeptide repeat-containing protein
A_84_P601609	AT2G40085	down	-0.377067	0.158687	-0.0960455	0.914782	-2.01507	0.00751028	AT2G40085	At.47298	2745588	hypothetical protein
A_84_P17241	AT2G40570	down	-0.209752	0.18358	-0.258499	0.3637	-1.53922	0.000192153	AT2G40570	At.42969	818652	initiator tRNA phosphoribosyl transferase-like protein
A_84_P518990	AT2G40590	down	-0.336864	0.17209	-0.346662	0.452317	-1.73987	0.000802646	AT2G40590	At.48573	818654	40S ribosomal protein S26-1
A_84_P545596	AT2G40720	down	-0.271485	0.123299	-0.357806	0.300772	-1.57853	0.00046994	AT2G40720	At.42920	818667	pentatricopeptide repeat-containing protein
A_84_P788907	AT2G40920	down	-0.338829	0.228757	-0.405861	0.359268	-1.69952	3.54584e-06	AT2G40920	At.42895	818689	F-box/LRR-repeat protein
A_84_P792966	AT2G41560	down	-0.47062	-0.0323753	-0.870636	0.340562	-2.3153	0.0207009	ACA4	At.67009	818754	Ca2+-transporting ATPase
A_84_P586483	AT2G42100	down	-0.248346	0.100787	0.0999753	0.714363	-1.53091	0.0280528	AT2G42100	At.53099	818810	putative actin-5
A_84_P222236	AT2G42300	down	-0.219838	0.355123	-0.515116	0.202808	-1.64481	0.000366589	AT2G42300	At.28495	818831	transcription factor bHLH48
A_84_P820937	AT2G42580	down	-0.35333	0.196488	-0.291287	0.715264	-2.0091	0.0287445	TTL3	At.14365	818858	tetratricopetide-repeat thioredoxin-like 3
A_84_P812285	AT2G42600	down	-0.267786	0.16157	-0.387943	0.279062	-1.58777	0.000589558	PPC2	At.14366	818860	phosphoenolpyruvate carboxylase 2
A_84_P788021	AT2G42710	down	-0.301261	0.247565	-0.300454	0.386934	-1.61037	0.00017321	AT2G42710	At.36979	818871	ribosomal protein .1/L10 family protein
A_84_P230599	AT2G42920	down	-0.179316	0.0693136	-0.299505	0.494802	-1.73424	0.0063609	AT2G42920	At.73075	818893	pentatricopeptide repeat-containing protein
A_84_P804586	AT2G43150	down	-0.331537	0.232814	-0.409426	0.392944	-1.74396	0.000365788	AT2G43150	At.48584	818917	Proline-rich extensin-like family protein
A_84_P843750	AT2G43670	down	-0.0916196	0.406159	-0.472497	0.227794	-1.62483	0.000613199	AT2G43670	At.36862	818969	carbohydrate-binding X8 domain-containing protein
A_84_P814345	AT2G44120	down	-0.40185	0.0781094	-0.131741	0.477088	-1.52502	0.0022332	AT2G44120	At.23643	819018	60S ribosomal protein L7-3
A_84_P547380	AT2G44190	down	-0.290532	0.275256	-0.224221	0.404159	-1.54583	1.16014e-05	EDE1	At.27957	819026	hypothetical protein
A_84_P822197	AT2G44970	down	-0.337687	0.17977	-0.106515	0.705862	-1.7561	0.0305365	AT2G44970	At.28043	819105	alpha/beta-hydrolase domain-containing protein
A_84_P809606	AT2G45180	down	-0.357896	0.19349	-0.374664	0.299535	-1.59571	3.57902e-05	AT2G45180	At.25166	819126	protease inhibitor/seed storage/lipid transfer protein (LTP) family protein
A_84_P23873	AT2G45340	down	-0.255713	0.310029	-0.257143	0.363581	-1.53765	1.56983e-06	AT2G45340	At.27801	819142	putative leucine-rich repeat transmembrane protein kinase
A_84_P174641	AT2G45520	down	-0.252412	0.15646	-0.288162	0.345193	-1.55117	0.000934397	AT2G45520	At.36621	819160	hypothetical protein
A_84_P846147	AT2G45720	down	-0.363499	0.221132	-0.289922	0.633797	-1.897	5.95906e-05	AT2G45720	At.36601	819180	armadillo/beta-catenin repeat-containing protein
A_84_P820512	AT2G45850	down	-0.371532	0.116286	-0.316168	0.432618	-1.68038	0.00460639	AT2G45850	At.12707	819193	AT hook motif DNA-binding family protein
A_84_P508358	AT2G45860	down	-0.271435	0.275438	-0.390786	0.273465	-1.58475	0.00025716	AT2G45860	At.36581	819194	hypothetical protein
A_84_P289524	AT2G46170	down	-0.30227	0.229034	-0.109384	0.496062	-1.52145	0.00043874	AT2G46170	At.13080	819224	reticulon-like protein B5
A_84_P738440	AT2G46220	down	-0.109362	0.262391	-0.283	0.463032	-1.67717	0.0262161	AT2G46220	At.67245	819229	hypothetical protein
A_84_P829854	AT2G46560	down	-0.0643069	0.0510224	-0.211961	0.377095	-1.50426	0.0163188	AT2G46560	At.43364	819268	transducin family protein / WD-40 repeat family protein
A_84_P20087	AT2G47430	down	-0.351727	0.00605869	-0.120975	0.626515	-1.67887	0.0136193	CKI1	At.341	819356	histidine kinase CKI1
A_84_P173921	AT2G47440	down	-0.229019	0.347656	-0.545136	0.17746	-1.65015	0.00133314	AT2G47440	At.26830	819357	tetratricopeptide repeat-containing protein
A_84_P798417	AT2G47590	down	-0.400871	-0.0259558	-0.232008	0.592683	-1.77116	0.0208021	PHR2	At.10721	819372	photolyase/blue-light receptor 2
A_84_P95886	AT2G47990	down	-0.217991	0.237103	-0.312317	0.334688	-1.56591	0.000574585	SWA1	At.71162	819411	transducin family protein / WD-40 repeat family protein
A_84_P508368	AT2G48060	down	-0.397057	0.101809	-0.183938	0.537321	-1.64862	0.00829118	AT2G48060	At.36294	819418	hypothetical protein
A_84_P818100	AT3G01480	down	-0.423152	0.153986	-0.195996	0.389925	-1.501	0.000836924	CYP38	At.20535	821137	peptidyl-prolyl cis-trans isomerase CYP38
A_84_P580242	AT3G01580	down	-0.400226	-0.0482154	-0.764752	0.580083	-2.54001	0.0306237	AT3G01580	At.65055	821107	pentatricopeptide repeat-containing protein
A_84_P219578	AT3G01660	down	-0.395022	0.0851299	-0.324706	0.299796	-1.54168	0.000891415	AT3G01660	At.41245	821098	S-adenosylmethionine-dependent methyltransferase domain-containing protein
A_84_P184204	AT3G01720	down	-0.360314	0.152829	-0.477105	0.249063	-1.65424	3.35495e-05	AT3G01720	At.26757	821091	hypothetical protein
A_84_P856720	AT3G02030	down	-0.309775	0.185346	-0.535997	0.125049	-1.58123	0.00039846	AT3G02030	At.75107	821242	transferase
A_84_P107372	AT3G02120	down	-0.321122	0.240808	-0.338813	0.292365	-1.54883	0.000379897	AT3G02120	At.18696	821311	hydroxyproline-rich glycoprotein-like protein
A_84_P817654	AT3G02170	down	-0.190946	0.251022	-0.375021	0.6375	-2.01743	0.0018392	LNG2	At.23828	821279	longifolia2
A_84_P544747	AT3G02330	down	-0.376365	0.123552	-0.257493	0.447433	-1.63006	0.00111783	AT3G02330	At.53158	821115	pentatricopeptide repeat-containing protein
A_84_P69164	AT3G02350	down	-0.268602	0.285637	-0.423692	0.259776	-1.606	3.74285e-05	GAUT9	At.22311	820474	alpha-1,4-galacturonosyltransferase
A_84_P866839	AT3G02490	down	-0.272773	0.230885	-0.193326	0.423013	-1.53298	0.00016754	AT3G02490	At.28045	820563	pentatricopeptide repeat-containing protein
A_84_P19281	AT3G02510	down	-0.0965352	0.311524	-0.335139	0.566328	-1.86796	0.0379133	AT3G02510	At.20016	821100	regulator of chromosome condensation domain-containing protein
A_84_P816826	AT3G02750	down	-0.0796941	0.0725007	-0.153695	0.636598	-1.72942	0.0380255	AT3G02750	At.22072	820909	putative protein phosphatase 2C 33
A_84_P569557	AT3G02930	down	-0.180802	0.158641	-0.103199	0.549859	-1.5725	0.0218255	AT3G02930	At.53163	821180	hypothetical protein
A_84_P786769	AT3G03150	down	-0.383113	0.0620246	-0.123825	0.486107	-1.52619	0.02	AT3G03150	At.28221	821070	hypothetical protein
A_84_P248735	AT3G03580	down	-0.290022	0.251883	-0.218973	0.642061	-1.81634	0.000937478	AT3G03580	At.40958	821229	pentatricopeptide repeat-containing protein
A_84_P829324	AT3G03810	down	-0.267155	0.136282	-0.173356	0.507569	-1.60317	0.0119021	EDA30	At.21899	821131	O-fucosyltransferase-like protein
A_84_P20189	AT3G03830	down	0.0440885	0.283832	-0.615216	0.11066	-1.65391	0.047872	AT3G03830	At.40927	821123	SAUR-like auxin-responsive protein
A_84_P588280	AT3G04020	down	-0.353194	0.201827	-0.278865	0.415976	-1.61871	0.00038453	AT3G04020	At.40916	819557	hypothetical protein
A_84_P10735	AT3G05060	down	-0.318657	0.260919	-0.470752	0.402348	-1.83159	0.000762317	AT3G05060	At.16937	819668	putative nucleolar protein 5-2
A_84_P312073	AT3G05490	down	-0.287274	0.178366	-0.409545	0.305217	-1.64121	0.000375181	RALFL22	At.43157	819714	ralf-like 22 protein
A_84_P605223	AT3G05625	down	-0.287563	0.242196	-0.170398	0.586685	-1.69007	0.000466835	AT3G05625	At.46014	819729	tetratricopeptide repeat-containing protein
A_84_P576311	AT3G06160	down	-0.358367	0.154485	-0.265709	1.07489	-2.53257	0.020114	AT3G06160	At.53200	819790	B3 domain-containing protein REM21
A_84_P127361	AT3G06430	down	-0.409056	0.116379	-0.19063	0.582588	-1.70908	0.0012331	EMB2750	At.40524	819817	pentatricopeptide repeat-containing protein
A_84_P287650	AT3G06590	down	-0.275631	0.20095	-0.218618	0.527527	-1.67731	0.000117931	AT3G06590	At.25233	819838	transcription factor bHLH148
A_84_P13607	AT3G06830	down	-0.538435	-0.123144	-0.659101	1.40545	-4.18302	0.0372017	AT3G06830	At.40454	819867	pectinesterase 23
A_84_P829811	AT3G06840	down	-0.377986	0.183611	-0.289483	0.329616	-1.53592	1.41547e-05	AT3G06840	At.40453	819868	hypothetical protein
A_84_P13605	AT3G06950	down	-0.361965	0.171686	-0.147162	0.478751	-1.54319	0.000170958	AT3G06950	At.40432	819880	tRNA pseudouridine synthase A
A_84_P19279	AT3G07050	down	-0.157647	0.266112	-0.30894	0.42791	-1.66653	0.00150796	AT3G07050	At.40411	819890	putative GTP-binding protein
A_84_P835500	AT3G07400	down	-0.206213	0.12243	-0.209252	0.684583	-1.85811	0.0067423	AT3G07400	At.48630	819928	lipase class 3 family protein
A_84_P190864	AT3G07430	down	-0.336465	0.0680504	-0.0778306	0.576556	-1.57395	0.00656742	YLMG1-1	At.28189	819931	YGGT family protein
A_84_P759880	AT3G07920	down	-0.0434651	0.117404	-0.40333	0.353893	-1.69023	0.0264784	AT3G07920	At.53218	819983	Translation initiation factor IF2/IF5
A_84_P187164	AT3G07950	down	-0.286445	0.199079	-0.301582	0.316038	-1.53434	9.5984e-05	AT3G07950	At.27668	819986	rhomboid protein-like protein
A_84_P15473	AT3G08820	down	-0.282776	0.154626	-0.16028	0.523008	-1.6058	0.00722294	AT3G08820	At.65071	820029	pentatricopeptide repeat-containing protein
A_84_P855236	AT3G08947	down	-0.171349	0.0667801	-0.0909799	0.643684	-1.66401	0.0330065	AT3G08947	At.21964	3768765	armadillo/beta-catenin-like repeat-containing protein
A_84_P603445	AT3G09060	down	-0.139082	0.121315	-0.331864	0.470822	-1.74435	0.00798984	AT3G09060	At.65072	820059	pentatricopeptide repeat-containing protein
A_84_P828754	AT3G09670	down	-0.170701	0.250054	-0.206669	0.846239	-2.07471	0.00316415	AT3G09670	At.40059	820124	PWWP domain-containing protein
A_84_P22109	AT3G09720	down	-0.178235	0.224025	-0.291526	0.308224	-1.51545	0.000987221	AT3G09720	At.40050	820129	DEAD-box ATP-dependent RNA helicase 57
A_84_P19274	AT3G09930	down	-0.312648	0.246261	-0.0904242	0.697326	-1.72638	0.00571886	AT3G09930	At.40015	820154	GDSL esterase/lipase
A_84_P121942	AT3G09980	down	-0.183651	0.0468728	-0.356395	0.33943	-1.61981	0.0239611	AT3G09980	At.40010	820159	hypothetical protein
A_84_P14531	AT3G10410	down	-0.44912	0.131654	-0.128699	0.542555	-1.59246	0.00138748	SCPL49	At.20528	820205	carboxypeptidase
A_84_P849218	AT3G11410	down	-0.381225	0.19632	-0.238749	0.391516	-1.54785	9.95771e-05	PP2CA	At.20739	820314	protein phosphatase 2C 37
A_84_P294564	AT3G11420	down	-0.308226	0.222191	-0.331301	0.26381	-1.51059	8.35304e-06	AT3G11420	At.26897	820315	hypothetical protein
A_84_P234289	AT3G11560	down	-0.293519	0.228215	-0.588997	0.787239	-2.5959	0.000695825	AT3G11560	At.28347	820329	LETM1-like protein
A_84_P762067	AT3G11591	down	-0.359428	0.130145	-0.259942	0.347711	-1.52378	0.000220576	AT3G11591	At.68685	6240556	hypothetical protein
A_84_P857510	AT3G11930	down	-0.193892	0.0750928	-0.313975	0.348526	-1.58282	0.0280805	AT3G11930	At.5410	820366	adenine nucleotide alpha hydrolases-like protein
A_84_P14618	AT3G11964	down	-0.24255	0.21199	-0.396907	0.324006	-1.64823	0.00119161	AT3G11964	At.50175	820370	RNA binding protein
A_84_P23130	AT3G12080	down	-0.268588	0.100058	-0.0734391	0.5199	-1.50873	0.0132595	emb2738	At.21430	820382	GTP-binding protein
A_84_P202638	AT3G12210	down	-0.336736	0.218578	-0.260412	0.380041	-1.55882	1.814e-05	AT3G12210	At.22634	820401	DNA binding protein
A_84_P52560	AT3G13000	down	-0.245818	0.254323	-0.502629	0.188852	-1.61494	8.39656e-05	AT3G13000	At.27720	820486	hypothetical protein
A_84_P854842	AT3G13225	down	-0.200771	0.170211	-0.253987	0.644227	-1.86376	0.0142452	AT3G13225	At.21908	820517	WW domain-containing protein
A_84_P13656	AT3G13450	down	-0.324979	0.0836623	-0.0311527	0.625563	-1.57649	0.0174059	DIN4	At.20074	820547	2-oxoisovalerate dehydrogenase E1 component, beta subunit
A_84_P859811	AT3G13510	down	-0.0723794	0.237951	-0.218709	0.385762	-1.52042	0.0132191	AT3G13510	At.22228	820553	hypothetical protein
A_84_P550967	AT3G13674	down	-0.360166	0.191797	-0.255825	0.386392	-1.56073	0.000122005	AT3G13674	At.39372	820574	hypothetical protein
A_84_P836875	AT3G13690	down	-0.201009	0.156613	-0.315861	0.52302	-1.78866	0.0089168	AT3G13690	At.39365	820578	protein kinase protein with adenine nucleotide alpha hydrolases-like domain-containing protein
A_84_P759724	AT3G13700	down	-0.249111	0.263123	-0.174359	0.420641	-1.51047	6.62263e-05	AT3G13700	At.39361	820579	RNA recognition motif-containing protein
A_84_P119322	AT3G14060	down	-0.165786	0.322273	-0.731805	0.150983	-1.84394	0.0237424	AT3G14060	At.39297	820620	hypothetical protein
A_84_P307300	AT3G14150	down	-0.210141	0.33421	-0.325112	0.348418	-1.59497	0.00235772	AT3G14150	At.39282	820632	Aldolase-type TIM barrel family protein
A_84_P861010	AT3G14172	down	-0.0538438	0.20251	-0.136343	0.619526	-1.68865	0.0317223	AT3G14172	At.21896	5007999	hypothetical protein
A_84_P508417	AT3G14340	down	-0.245631	0.125396	-0.283776	0.324113	-1.52403	0.00507195	AT3G14340	At.6069	820654	hypothetical protein
A_84_P702605	AT3G14362	down	-0.284293	0.127697	-0.326483	0.317195	-1.56231	0.0216457	RTFL10	At.67221	5008002	protein rotundifolia like 10
A_84_P15502	AT3G14370	down	-0.256828	0.199491	-0.49768	0.104477	-1.51798	0.00407919	WAG2	At.39249	820658	protein kinase WAG2
A_84_P15532	AT3G14450	down	-0.148352	0.230101	-0.544429	0.149014	-1.61714	0.0117672	CID9	At.53311	820668	CTC-interacting domain 9 protein
A_84_P202028	AT3G14580	down	-0.396511	0.0956305	-0.283523	0.308665	-1.50753	0.00059924	AT3G14580	At.39208	820684	pentatricopeptide repeat-containing protein
A_84_P606141	AT3G14730	down	-0.297375	0.192382	-0.161044	0.50018	-1.58142	0.000812448	AT3G14730	At.65089	820701	pentatricopeptide repeat-containing protein
A_84_P822097	AT3G15030	down	-0.0736278	0.0851088	-0.147271	0.45065	-1.51353	0.0359353	TCP4	At.23764	820732	transcription factor TCP4
A_84_P240555	AT3G15095	down	-0.285957	0.216075	-0.331938	0.690924	-2.03195	0.008526	AT3G15095	At.43799	820740	hypothetical protein
A_84_P237773	AT3G15380	down	-0.283887	0.167248	-0.363055	0.225258	-1.50349	0.000771252	AT3G15380	At.11972	820777	Plasma-membrane choline transporter family protein
A_84_P248975	AT3G15460	down	-0.302983	0.266079	-0.494816	0.231889	-1.65486	0.000238133	AT3G15460	At.48664	820785	ribosomal RNA processing brix domain-containing protein
A_84_P284070	AT3G15530	down	-0.160201	0.0971341	-0.308932	0.348516	-1.57729	0.000582182	AT3G15530	At.27561	820792	methyltransferase
A_84_P799314	AT3G15590	down	-0.154752	0.299325	-0.876731	0.295759	-2.254	0.0256439	AT3G15590	At.70112	820799	pentatricopeptide repeat-containing protein
A_84_P17398	AT3G15620	down	-0.367621	0.0546545	0.00642371	0.598037	-1.50693	0.0144091	UVR3	At.188	820804	(6-4)DNA photolyase
A_84_P786619	AT3G15790	down	-0.13805	0.242239	-0.222917	0.434099	-1.57682	0.00233411	MBD11	At.38991	820822	methyl-CPG-binding domain 11
A_84_P129656	AT3G15900	down	-0.2844	0.188624	-0.40131	0.269169	-1.5916	0.000119133	AT3G15900	At.38974	820833	hypothetical protein
A_84_P207678	AT3G16200	down	-0.348581	0.23241	-0.313148	0.371534	-1.60735	2.28562e-05	AT3G16200	At.38930	820866	hypothetical protein
A_84_P177484	AT3G16260	down	-0.303927	0.218491	-0.183071	0.413429	-1.51204	3.31396e-05	TRZ4	At.28143	820872	tRNAse Z4
A_84_P834569	AT3G16340	down	-0.202003	0.196846	-0.263745	0.507957	-1.70728	0.000479758	PDR1	At.48129	820881	ABC transporter G family member 29
A_84_P152498	AT3G16570	down	-0.160769	0.222153	-0.498348	0.283682	-1.71955	0.00214565	RALF23	At.24650	820907	rapid alkalinization factor 23
A_84_P811885	AT3G16850	down	-0.266364	0.208862	-0.22587	0.553831	-1.71677	0.0141677	AT3G16850	At.22797	820938	glycoside hydrolase family 28 protein / polygalacturonase (pectinase) family protein
A_84_P819415	AT3G17120	down	-0.204008	0.234338	-0.208837	0.434087	-1.56149	0.0134207	AT3G17120	At.38788	820969	hypothetical protein
A_84_P604838	AT3G17280	down	-0.289634	0.283278	-0.509748	0.517872	-2.03866	0.000387941	AT3G17280	At.65100	820991	putative F-box/kelch-repeat protein
A_84_P835207	AT3G17450	down	-0.0727919	0.204815	-0.225869	0.452557	-1.60039	0.0205036	AT3G17450	At.43882	821009	hAT dimerization domain-containing protein
A_84_P841627	AT3G17830	down	-0.275947	0.164542	-0.148396	0.516753	-1.58573	0.010765	AT3G17830	At.50194	821051	molecular chaperone Hsp40/DnaJ family protein
A_84_P577634	AT3G17890	down	-0.191901	0.211585	-0.517653	0.290567	-1.75105	0.00106232	AT3G17890	At.38642	821057	hypothetical protein
A_84_P808085	AT3G18190	down	-0.364427	0.0515981	-0.235343	0.622766	-1.81266	0.0281858	AT3G18190	At.20883	821346	TCP-1/cpn60 chaperonin family protein
A_84_P127211	AT3G18960	down	-0.338497	0.241364	-0.467664	0.499476	-1.95496	0.000820226	AT3G18960	At.66475	821429	AP2/B3 domain-containing transcription factor
A_84_P818857	AT3G18970	down	-0.326408	0.24019	-0.213017	0.768339	-1.97432	0.000240008	MEF20	At.49634	821430	mitochondrial editing factor 20
A_84_P819265	AT3G18980	down	-0.142747	-0.00959675	-0.00602396	0.634883	-1.55931	0.0478355	ETP1	At.8156	821431	EIN2 targeting protein1
A_84_P120712	AT3G19360	down	-0.300824	0.190711	-0.445216	0.225151	-1.59148	0.000205706	AT3G19360	At.22994	821470	zinc finger CCCH domain-containing protein 39
A_84_P823517	AT3G19570	down	-0.297046	0.269707	-0.347574	0.260592	-1.52432	3.0188e-05	AT3G19570	At.38386	821494	hypothetical protein
A_84_P799394	AT3G19680	down	-0.293723	0.185455	-0.270988	0.413543	-1.60718	0.0275831	AT3G19680	At.8144	821505	hypothetical protein
A_84_P527957	AT3G19740	down	-0.14251	-0.0541021	-0.360531	0.795823	-2.22893	0.0395343	AT3G19740	At.8148	821511	P-loop containing nucleoside triphosphate hydrolase domain-containing protein
A_84_P12705	AT3G20090	down	-0.22228	0.325726	-0.325974	0.362069	-1.6111	4.51137e-05	CYP705A18	At.50206	821552	cytochrome P450, family 705, subfamily A, polypeptide 18
A_84_P810435	AT3G20200	down	-0.153624	0.304032	-0.114848	0.519994	-1.55277	0.0218004	AT3G20200	At.38278	821564	Protein kinase protein with adenine nucleotide alpha hydrolases-like domain
A_84_P523526	AT3G20350	down	-0.155914	0.350802	-0.394306	0.273616	-1.58878	9.56279e-05	AT3G20350	At.38251	821579	hypothetical protein
A_84_P17438	AT3G20980	down	-0.219715	0.122507	0.103704	0.904561	-1.74214	0.0319601	AT3G20980	At.53412	821649	Gag-Pol-related retrotransposon family protein
A_84_P850209	AT3G21100	down	-0.301793	0.273309	-0.40813	0.441233	-1.80171	8.54739e-06	AT3G21100	At.48687	821662	RNA recognition motif-containing protein
A_84_P800492	AT3G21110	down	-0.293836	0.115811	-0.0674822	0.556248	-1.54085	0.0257595	PUR7	At.71231	821663	phosphoribosylaminoimidazole-succinocarboxamide synthase
A_84_P539061	AT3G21170	down	-0.279146	0.103871	0.0920429	0.693835	-1.5176	0.04374	AT3G21170	At.53416	821669	F-box and associated interaction domain-containing protein
A_84_P18355	AT3G21760	down	-0.286912	0.285964	-0.44072	0.16501	-1.52175	0.00621271	HYR1	At.66473	821730	UDP-glycosyltransferase-like protein
A_84_P54700	AT3G22070	down	-0.139642	0.128053	-0.628672	0.0713851	-1.62457	0.0135195	AT3G22070	At.37941	821769	proline-rich family protein
A_84_P841229	AT3G22690	down	-0.72195	-0.177699	-0.204095	0.491923	-1.62003	0.0457085	AT3G22690	At.53441	821840	hypothetical protein
A_84_P794769	AT3G22850	down	-0.0386422	-0.0542504	-0.325096	1.26938	-3.01985	0.0470998	AT3G22850	At.67702	821857	aluminum induced protein with YGL and LRDR motif
A_84_P591931	AT3G22940	down	-0.227705	0.290341	-0.203489	0.590527	-1.73389	0.0433812	AT3G22940	At.65129	821866	putative F-box protein
A_84_P18362	AT3G23020	down	-0.271311	0.110464	-0.173316	0.715113	-1.85116	0.00823523	AT3G23020	At.65131	821876	pentatricopeptide repeat-containing protein
A_84_P831493	AT3G23130	down	-0.24293	0.222817	0.0588388	0.898318	-1.7894	0.0415367	SUP	At.53448	821888	transcriptional regulator SUperMAN
A_84_P854572	AT3G23310	down	-0.156403	0.126014	-0.534174	0.473142	-2.01017	0.00560357	AT3G23310	At.27123	821911	AGC (cAMP-dependent, cGMP-dependent and protein kinase C) kinase family protein
A_84_P592825	AT3G23480	down	-0.450824	0.0301741	-0.633542	0.749385	-2.60797	0.0454649	AT3G23480	At.26450	821929	Cyclopropane-fatty-acyl-phospholipid synthase
A_84_P761169	AT3G23727	down	-0.213228	0.122567	0.0983632	1.06669	-1.95657	0.0446903	SCRL12	At.65138	3768911	putative defensin-like protein 251
A_84_P19322	AT3G23750	down	-0.275835	0.291989	-0.365254	0.249147	-1.53092	3.51712e-06	AT3G23750	At.37659	821957	leucine-rich repeat protein kinase-like protein
A_84_P810824	AT3G24040	down	-0.240102	0.0939983	-0.180583	0.451835	-1.55016	0.0031039	AT3G24040	At.37605	821989	Core-2/I-branching beta-1,6-N-acetylglucosaminyltransferase family protein
A_84_P834140	AT3G24080	down	-0.20188	0.183977	-0.355124	0.27569	-1.54844	0.000505307	AT3G24080	At.37597	821994	KRR1 family protein
A_84_P292864	AT3G24460	down	0.0168096	0.581078	-0.59396	0.0240177	-1.53472	0.0136394	AT3G24460	At.45826	822036	Serinc-domain containing serine and sphingolipid biosynthesis protein
A_84_P816395	AT3G24550	down	-0.088052	0.109822	-0.262275	0.417692	-1.6021	0.00240094	PERK1	At.21723	822051	proline extensin-like receptor kinase 1
A_84_P566516	AT3G24850	down	-0.610466	-0.0740547	-0.123232	0.5799	-1.62803	0.0294383	AT3G24850	At.53484	822083	hypothetical protein
A_84_P834373	AT3G25440	down	-0.222812	0.0582104	-0.323849	0.358275	-1.6045	0.0194039	AT3G25440	At.37388	822128	uncharacterized CRM domain-containing protein
A_84_P762575	AT3G25716	down	-0.166644	0.0652598	-0.755371	0.390203	-2.21234	0.0474576	AT3G25716	At.68368	6241217	hypothetical protein
A_84_P274820	AT3G25850	down	-0.211638	0.145534	0.129022	0.924615	-1.73579	0.0409788	AT3G25850	At.65156	822179	Cysteine/Histidine-rich C1 domain family protein
A_84_P815292	AT3G25860	down	-0.461394	0.0653078	-0.0798291	0.733237	-1.75694	0.0191551	LTA2	At.23227	822181	2-oxoacid dehydrogenases acyltransferase family protein
A_84_P262160	AT3G25940	down	-0.290082	0.223482	-0.515538	0.198898	-1.64084	0.000482455	AT3G25940	At.37301	822191	TFIIB zinc-binding protein
A_84_P804068	AT3G26030	down	-0.249512	0.251778	-0.412336	0.270804	-1.60563	0.000284339	ATB' DELTA	At.73140	822200	protein phosphatase 2 (formerly 2A), regulatory subunit B'
A_84_P16477	AT3G26590	down	-0.207332	0.231293	-0.562045	0.197141	-1.69253	0.000201922	AT3G26590	At.21531	822267	mate efflux domain-containing protein
A_84_P17414	AT3G26630	down	-0.359587	0.131576	-0.322657	0.275806	-1.5141	5.61173e-05	AT3G26630	At.84	822275	pentatricopeptide repeat-containing protein
A_84_P818728	AT3G26720	down	-0.224032	0.193273	-0.305845	0.81332	-2.17221	0.00304083	AT3G26720	At.21651	822284	alpha-mannosidase
A_84_P798242	AT3G26890	down	-0.160451	0.15545	-0.336767	0.58915	-1.89989	0.00452701	AT3G26890	At.21956	822305	hypothetical protein
A_84_P13226	AT3G26932	down	-0.232321	0.229314	-0.27212	0.41687	-1.61215	0.000176753	DRB3	At.37133	822310	dsRNA-binding protein 3
A_84_P761971	AT3G26934	down	-0.101155	0.145477	-0.145526	0.496477	-1.56049	0.0130788	AT3G26934	At.47877	5008037	hypothetical protein
A_84_P762645	AT3G27027	down	-0.166198	0.30044	-0.747088	0.214247	-1.94711	0.000947926	AT3G27027	At.73642	6240602	hypothetical protein
A_84_P821849	AT3G27350	down	-0.030993	0.387651	-0.299887	0.369422	-1.59031	0.021038	AT3G27350	At.37077	822356	hypothetical protein
A_84_P867132	AT3G27420	down	-0.197248	0.378893	-0.20146	0.467889	-1.59036	0.000449078	AT3G27420	At.37062	822363	hypothetical protein
A_84_P132115	AT3G27750	down	-0.154209	0.0358777	-0.0528928	0.546242	-1.51481	0.0164821	AT3G27750	At.70371	822397	hypothetical protein
A_84_P791200	AT3G27980	down	-0.227228	0.143691	0.124438	0.72944	-1.52098	0.0325015	AT3G27980	At.51376	822422	putative pectinesterase 30
A_84_P100746	AT3G28220	down	0.0371866	0.544655	-1.07523	0.895747	-3.92034	0.0273737	AT3G28220	At.5801	822448	TRAF-like family protein
A_84_P124731	AT3G28660	down	-0.378228	0.100774	-0.289167	0.361943	-1.57038	0.00248803	AT3G28660	At.42756	822496	pentatricopeptide repeat-containing protein
A_84_P561656	AT3G32200	down	-0.223845	0.108741	0.0537615	0.814574	-1.69444	0.0361426	AT3G32200	At.65205	822988	hypothetical protein
A_84_P574994	AT3G32410	down	-0.246972	0.192635	-0.177248	0.707951	-1.84702	0.00373523	AT3G32410	At.65206	823028	hypothetical protein
A_84_P836756	AT3G43190	down	-0.0804604	0.322302	-0.433848	0.256172	-1.61331	0.00282084	SUS4	At.1720	823393	sucrose synthase 4
A_84_P576786	AT3G43580	down	-0.166329	0.405711	-0.679792	0.282941	-1.949	0.00339694	AT3G43580	At.50242	823455	Beta-galactosidase related protein
A_84_P213168	AT3G44020	down	-0.333335	0.178418	-0.539207	0.301361	-1.79076	0.000506444	AT3G44020	At.36205	823519	thylakoid lumenal P17.1 protein
A_84_P838320	AT3G44200	down	-0.148807	0.185207	-0.275425	0.362789	-1.5564	0.00952622	NEK6	At.46652	823542	serine/threonine-protein kinase Nek5
A_84_P15571	AT3G44240	down	-0.138676	0.051847	-0.336525	0.353684	-1.61352	0.00893644	AT3G44240	At.53726	823549	putative CCR4-associated factor 1-8
A_84_P306010	AT3G44430	down	-0.240494	0.16247	-0.0798674	0.508749	-1.5038	0.00136486	AT3G44430	At.43975	823568	hypothetical protein
A_84_P18411	AT3G44970	down	-0.349643	0.104319	-0.427109	0.215291	-1.56092	0.0121448	AT3G44970	At.53744	823632	cytochrome P450 family protein
A_84_P503161	AT3G45020	down	-0.241592	0.155255	-0.21766	0.410512	-1.5456	0.00302281	AT3G45020	At.49667	823637	Ribosomal L18p/L5e family protein
A_84_P10848	AT3G45070	down	-0.252494	0.330204	-0.377268	0.374615	-1.68399	0.00107944	AT3G45070	At.43786	823642	sulfotransferase family protein
A_84_P792915	AT3G45740	down	-0.0408758	0.0936675	-0.539564	0.273839	-1.75735	0.0248264	AT3G45740	At.66988	823716	haloacid dehalogenase-like hydrolase-like protein
A_84_P511151	AT3G46610	down	-0.424371	0.111759	-0.375575	0.342125	-1.64456	7.09645e-05	AT3G46610	At.49645	823814	pentatricopeptide repeat-containing protein
A_84_P13692	AT3G46710	down	-0.0617383	0.393264	-0.282939	0.340641	-1.54069	0.000922356	AT3G46710	At.65256	823824	putative disease resistance RPP13-like protein 2
A_84_P813507	AT3G46780	down	-0.498911	-0.00526786	-0.0622604	0.606203	-1.58938	0.0287194	PTAC16	At.21714	823831	protein plastid transcriptionally active 16
A_84_P254840	AT3G46990	down	-0.216638	0.221696	-0.354314	0.245326	-1.51534	5.07148e-05	AT3G46990	At.66540	823852	hypothetical protein
A_84_P848432	AT3G47620	down	-0.2205	0.219974	-0.275642	1.12177	-2.63429	0.0125118	TCP14	At.21251	823916	transcription factor TCP14
A_84_P259210	AT3G48230	down	-0.176172	0.124373	0.101737	0.783088	-1.60364	0.0442427	AT3G48230	At.35731	823980	hypothetical protein
A_84_P762088	AT3G48344	down	-0.23764	0.0932287	0.0707429	0.89734	-1.7735	0.0314529	AT3G48344	At.73589	6241307	hypothetical protein
A_84_P78905	AT3G48500	down	-0.379623	0.0674648	-0.170233	0.552727	-1.65057	0.00836832	PDE312	At.28078	824009	CONSTANS interacting protein 5-like protein
A_84_P22211	AT3G48720	down	-0.133863	0.261015	-0.392854	0.203686	-1.51209	0.00690824	AT3G48720	At.35691	824033	HXXXD-type acyl-transferase-like protein
A_84_P860779	AT3G48930	down	-0.261527	0.195363	-0.178093	0.538933	-1.64379	0.000423239		At.21301
A_84_P519130	AT3G49170	down	-0.470938	0.110275	-0.191395	0.498481	-1.61315	0.00320192	EMB2261	At.35640	824078	pentatricopeptide repeat-containing protein
A_84_P828941	AT3G49250	down	-0.266413	0.0592114	-0.0921114	0.517703	-1.52606	0.00910388	DMS3	At.23295	824086	protein defective in meristem silencing 3
A_84_P17484	AT3G49290	down	-0.275626	0.225458	-0.300076	0.336291	-1.55441	1.17869e-05	ABIL2	At.35626	824090	protein ABIL2
A_84_P559910	AT3G49440	down	-0.181389	0.123887	0.0952253	0.729161	-1.55179	0.0298254	AT3G49440	At.62412	824106	F-box associated ubiquitination effector family protein
A_84_P575019	AT3G49710	down	-0.213472	0.136241	-0.136603	0.527539	-1.58463	0.00802729	AT3G49710	At.53859	824133	pentatricopeptide repeat-containing protein
A_84_P827574	AT3G49810	down	-0.162858	0.163482	-0.370922	0.239457	-1.52666	0.000206598	AT3G49810	At.43608	824143	U-box domain-containing protein 30
A_84_P812015	AT3G49910	down	-0.29087	0.224858	-0.270183	0.348125	-1.53507	4.46917e-05	AT3G49910	At.24890	824153	60S ribosomal protein L26-1
A_84_P855761	AT3G50130	down	-0.435555	0.0586713	-0.394881	0.214519	-1.52563	0.0385756	AT3G50130		824175	hypothetical protein
A_84_P787846	AT3G50440	down	-0.213365	0.306839	-0.394366	0.606703	-2.00148	0.00680213	MES10	At.35493	824208	methyl esterase 10
A_84_P857806	AT3G50530	down	-0.228138	0.241309	-0.199631	0.543564	-1.67388	0.0379133	CRK	At.21	824217	CDPK-related kinase
A_84_P13708	AT3G50570	down	-0.391497	0.110148	-0.415881	0.690889	-2.15363	0.0012846	AT3G50570	At.1447	824221	hydroxyproline-rich glycoprotein family protein
A_84_P784371	AT3G50685	down	-0.347503	0.204559	-0.398029	0.242337	-1.55872	4.87475e-05	AT3G50685	At.841	824232	hypothetical protein
A_84_P23166	AT3G50700	down	-0.301269	0.118665	-0.173065	0.452634	-1.54296	0.00953049	IDD2	At.50264	824234	indeterminate-domain 2 protein
A_84_P787831	AT3G51290	down	-0.413784	0.164114	-0.216918	0.422106	-1.55728	0.000295596	AT3G51290	At.35406	824292	hypothetical protein
A_84_P592876	AT3G52070	down	-0.215168	0.0550442	-0.643533	0.428914	-2.103	0.0220243	AT3G52070	At.3209	824370	hypothetical protein
A_84_P861085	AT3G52140	down	-0.0842233	0.299772	-0.256744	0.662695	-1.89138	0.00308124	AT3G52140	At.24815	824378	tetratricopeptide repeat (TPR)-containing protein
A_84_P241509	AT3G52230	down	-0.342978	0.196403	-0.385259	0.466467	-1.80466	0.000422413	AT3G52230	At.3220	824388	hypothetical protein
A_84_P130426	AT3G52480	down	-0.403383	0.00785478	-0.426994	0.250194	-1.59902	0.00675932	AT3G52480	At.35290	824413	hypothetical protein
A_84_P13718	AT3G52960	down	-0.461542	0.0891719	-0.123025	0.487202	-1.5265	0.00149102	AT3G52960	At.9858	824462	peroxiredoxin-2E
A_84_P12774	AT3G53130	down	-0.243373	0.218404	-0.28605	0.486658	-1.70847	0.00106445	LUT1	At.678	824479	carotenoid epsilon-ring hydroxylase
A_84_P853245	AT3G53420	down	-0.156437	0.414184	-0.431873	0.270651	-1.62735	0.000230224	PIP2A	At.47609	824510	aquaporin PIP2-1
A_84_P862518	AT3G53430	down	-0.280799	0.249101	-0.212184	0.373936	-1.5012	1.8917e-05		At.22805
A_84_P728641	AT3G53520	down	-0.143087	0.0956362	-0.226032	0.487121	-1.63938	0.0403949	UXS1	At.67160	824520	UDP-glucuronic acid decarboxylase 1
A_84_P762354	AT3G53611	down	-0.0447238	0.528189	-0.189509	0.773409	-1.94925	0.0431407	AT3G53611	At.74360	6240727	hypothetical protein
A_84_P18452	AT3G54090	down	-0.432544	0.00461626	-0.166104	0.545288	-1.63738	0.0084093	FLN1	At.43029	824576	fructokinase-like 1
A_84_P837336	AT3G54350	down	-0.177629	0.0158002	-0.260406	0.559503	-1.76529	0.0144973	emb1967	At.27441	824602	Forkhead-associated (FHA) domain-containing protein
A_84_P23184	AT3G54690	down	-0.211109	0.174756	-0.400867	0.215511	-1.53302	6.20739e-05	AT3G54690	At.1210	824634	sugar isomerase domain-containing protein
A_84_P269160	AT3G54920	down	-0.305536	0.210633	-0.212159	0.449601	-1.58201	3.363e-05	PMR6	At.3109	824657	putative pectate lyase 13
A_84_P13728	AT3G55010	down	-0.333406	0.204891	-0.305339	0.349618	-1.57457	0.00065126	PUR5	At.1281	824667	phosphoribosylformylglycinamidine cyclo-ligase
A_84_P820407	AT3G55020	down	-0.0340497	0.114054	-0.198605	0.390455	-1.50427	0.0369859	AT3G55020	At.1282	824668	RabGAP/TBC domain-containing protein
A_84_P19402	AT3G55060	down	-0.33108	0.180885	-0.256707	0.381684	-1.55659	0.000174467	AT3G55060	At.53934	824672	hypothetical protein
A_84_P551948	AT3G55160	down	-0.296787	0.193618	-0.129409	0.479568	-1.52518	0.00159682	AT3G55160	At.35047	824682	hypothetical protein
A_84_P116472	AT3G55510	down	-0.196785	0.182108	-0.423289	0.232854	-1.57586	0.00198143	RBL	At.35020	824716	Noc2p family protein
A_84_P141649	AT3G55760	down	-0.437289	0.0852165	-0.0713832	0.531654	-1.51891	0.00533414	AT3G55760	At.1705	824742	hypothetical protein
A_84_P849984	AT3G56080	down	-0.311134	0.202701	-0.297121	0.374566	-1.59293	0.029955	AT3G56080	At.5056	824774	dehydration-responsive protein-like protein
A_84_P18462	AT3G56270	down	-0.309598	0.260815	-0.251506	0.495171	-1.67792	0.000469833	AT3G56270	At.5070	824793	hypothetical protein
A_84_P554622	AT3G56670	down	-0.188331	0.118234	0.0880686	1.48152	-2.62706	0.0356578	AT3G56670	At.65283	824834	hypothetical protein
A_84_P10902	AT3G57150	down	-0.316028	0.24171	-0.289214	0.471458	-1.69428	0.000959203	NAP57	At.19647	824882	H/ACA ribonucleoprotein complex subunit 4
A_84_P827771	AT3G57400	down	-0.281179	0.113444	-0.262	0.356826	-1.53562	0.0456605	AT3G57400	At.27325	824907	hypothetical protein
A_84_P851548	AT3G57410	down	-0.179355	0.121317	-0.254517	0.40406	-1.57852	0.00380281	VLN3	At.22370	824908	villin 3
A_84_P525365	AT3G57500	down	-0.34855	0.0989267	-0.11854	0.570547	-1.61226	0.0037489	AT3G57500	At.51228	824917	hypothetical protein
A_84_P10904	AT3G57770	down	-0.239263	0.0572939	-0.429258	0.306123	-1.66484	0.00558875	AT3G57770	At.34803	824946	putative protein kinase
A_84_P823036	AT3G57790	down	-0.23839	0.227006	-0.310856	0.281996	-1.50822	2.2839e-06	AT3G57790	At.28595	824949	glycoside hydrolase family 28 protein / polygalacturonase (pectinase) family protein
A_84_P256710	AT3G57940	down	-0.272257	0.211698	-0.373546	0.304331	-1.59978	0.000883664	AT3G57940	At.34782	824963	hypothetical protein
A_84_P140929	AT3G58470	down	-0.278914	0.216724	-0.29895	0.30393	-1.51875	3.80297e-05	AT3G58470	At.825	825016	nucleic acid binding / methyltransferase
A_84_P15634	AT3G58790	down	-0.254766	0.152991	-0.245578	0.472237	-1.64469	0.00334196	GAUT15		825048	alpha-1,4-galacturonosyltransferase
A_84_P762226	AT3G58877	down	-0.639652	-0.128869	-0.187839	0.941104	-2.18698	0.0472437	AT3G58877		6240668	hypothetical protein
A_84_P537285	AT3G58880	down	-0.267308	0.0898129	0.0463174	0.929479	-1.84441	0.0320886	AT3G58880		825057	putative F-box/LRR-repeat protein
A_84_P761798	AT3G59780	down	-0.232197	0.275524	-0.318971	0.464389	-1.72114	6.41685e-05	AT3G59780	At.43704	825147	rhodanese/Cell cycle control phosphatase-like protein
A_84_P24152	AT3G59980	down	-0.32411	0.113805	-0.0702438	0.549686	-1.5368	0.00242936	AT3G59980	At.72842	825168	Nucleic acid-binding, OB-fold-like protein
A_84_P802873	AT3G60030	down	-0.102959	0.188911	-0.202733	0.556102	-1.69212	0.0162923	SPL12	At.502	825173	squamosa promoter-binding-like protein 12
A_84_P832490	AT3G60310	down	-0.0875149	0.170243	-0.321293	0.688181	-2.01318	0.0280071	AT3G60310	At.34470	825202	hypothetical protein
A_84_P18478	AT3G60330	down	-0.451403	0.12162	-0.316289	0.271856	-1.50331	0.000580173	HA7	At.54016	825204	H(+)-ATPase 7
A_84_P793262	AT3G60380	down	-0.225922	-0.163733	-1.01161	0.893375	-3.74504	0.0431094	AT3G60380	At.67105	825209	hypothetical protein
A_84_P16587	AT3G60530	down	-0.335404	0.153985	-0.380148	0.445775	-1.77267	0.000314733	GATA4	At.20781	825224	GATA transcription factor 4
A_84_P11862	AT3G60690	down	-0.402893	0.0778332	-0.504885	0.218551	-1.65111	0.000851998	AT3G60690	At.20817	825240	SAUR-like auxin-responsive protein
A_84_P844099	AT3G60720	down	-0.275214	0.25231	-0.342423	0.267569	-1.52625	7.43267e-06	PDLP8	At.34389	825243	cysteine-rich repeat secretory protein 15
A_84_P795978	AT3G60750	down	-0.424706	0.00713921	-0.139766	0.747198	-1.84928	0.0413173	AT3G60750	At.24156	825246	Transketolase
A_84_P799472	AT3G60960	down	-0.277624	0.233514	-0.258405	0.442823	-1.62589	0.000257661	AT3G60960	At.70339	825268	pentatricopeptide repeat-containing protein
A_84_P789365	AT3G61060	down	-0.305051	-0.00988086	-0.116397	0.628522	-1.67588	0.027306	PP2-A13	At.44960	825278	F-box protein PP2-A13
A_84_P18481	AT3G61150	down	-0.161579	0.144835	-0.164141	0.506164	-1.59141	0.000604334	HDG1	At.21209	825287	homeobox-leucine zipper protein HDG1
A_84_P531589	AT3G61170	down	-0.283057	0.187391	-0.292398	0.543521	-1.78499	0.00862432	AT3G61170	At.54031	825289	pentatricopeptide (PPR) repeat-containing protein
A_84_P787702	AT3G61640	down	-0.311318	0.24472	-0.367169	0.324968	-1.61568	2.05111e-05	AGP20	At.34255	825337	arabinogalactan protein 20
A_84_P830318	AT3G61670	down	-0.154406	0.150268	-0.103486	0.587048	-1.61388	0.0150396	AT3G61670	At.27984	825340	hypothetical protein
A_84_P762378	AT3G61678	down	-0.399536	0.135323	-0.430667	0.704665	-2.19669	0.00535825	AT3G61678	At.73549	6240667	hypothetical protein
A_84_P762191	AT3G62528	down	-0.303606	0.119039	-0.225997	0.91296	-2.20222	0.0241622	AT3G62528	At.73542	6240539	hypothetical protein
A_84_P831967	AT3G62700	down	-0.400961	0.126479	-0.21728	1.07257	-2.44502	0.0301705	MRP10	At.4827	825444	ABC transporter C family member 14
A_84_P16596	AT3G62820	down	-0.119779	0.0764095	-0.105124	0.505531	-1.52695	0.0477868	AT3G62820	At.28049	825457	plant invertase/pectin methylesterase inhibitor domain-containing protein
A_84_P19434	AT3G62860	down	-0.143096	0.306058	-0.703888	0.239062	-1.92245	0.000631754	AT3G62860	At.21258	825461	esterase/lipase/thioesterase family protein
A_84_P23219	AT3G63120	down	-0.19952	0.369367	-0.500919	0.168854	-1.59082	0.000103494	CYCP1;1	At.5157	825487	cyclin-U3-1
A_84_P815133	AT3G63140	down	-0.515038	-0.0850539	-0.251919	0.357945	-1.52611	0.043236	CSP41A	At.5159	825489	chloroplast stem-loop binding protein-41
A_84_P12817	AT3G63160	down	-0.444726	0.091179	0.0695192	1.00354	-1.91059	0.0209915	AT3G63160	At.24986	825491	hypothetical protein
A_84_P584890	AT3G63370	down	-0.171005	0.280057	-0.595434	0.26374	-1.814	0.00501275	OTP86	At.54049	825512	pentatricopeptide repeat-containing protein
A_84_P834607	AT3G63510	down	-0.4417	0.0751157	-0.169106	0.533264	-1.62718	0.00544601	AT3G63510	At.43820	825526	FMN-linked oxidoreductase-like protein protein
A_84_P545788	AT4G00140	down	-0.301615	0.0856152	-0.0164665	0.661118	-1.59946	0.0270754	EDA34	At.54051	827907	EF-hand, calcium binding motif-containing protein
A_84_P17549	AT4G00165	down	-0.297264	0.0961154	-0.268966	0.355396	-1.54153	0.001076	AT4G00165	At.44286	828076	bifunctional inhibitor/lipid-transfer protein/seed storage 2S albumin-like protein
A_84_P24171	AT4G00360	down	-0.170325	0.318606	-0.369901	0.241381	-1.52762	2.43648e-05	CYP86A2	At.48811	828019	cytochrome P450 86A2
A_84_P809477	AT4G00430	down	-0.400748	0.0984534	-0.265052	0.358989	-1.54119	0.00254487	PIP1;4	At.20892	827956	putative aquaporin PIP1-4
A_84_P20388	AT4G00600	down	-0.367892	0.208133	-0.168556	0.428639	-1.51277	0.00131012	AT4G00600	At.54064	825813	amino acid dehydrogenase family protein
A_84_P815776	AT4G00720	down	-0.214854	0.307654	-0.699152	0.616799	-2.48966	0.00501613		At.24189
A_84_P813242	AT4G00730	down	-0.287581	0.113385	-0.185676	0.497663	-1.60585	0.00490068	ANL2	At.24442	828022	homeobox-leucine zipper protein ANTHOCYANINLESS 2
A_84_P101406	AT4G00810	down	-0.373791	0.193294	-0.264654	0.320438	-1.50013	8.58772e-05	AT4G00810	At.19113	828004	60S acidic ribosomal protein P1-2
A_84_P20389	AT4G01026	down	-0.412728	0.147608	-0.173537	0.418746	-1.50763	0.00362673	PYL7	At.19744	827923	abscisic acid receptor PYL7
A_84_P837987	AT4G01210	down	-0.0611985	0.139087	-0.151605	0.522825	-1.59597	0.0176827	AT4G01210	At.3800	828040	glycosyl transferase family 1 protein
A_84_P559964	AT4G01260	down	-0.216	0.089872	0.0865383	0.867668	-1.71848	0.031982	AT4G01260	At.65314	828088	DNA-binding storekeeper protein-related transcriptional regulator
A_84_P18499	AT4G01470	down	-0.190214	0.125104	0.0854635	0.839387	-1.68637	0.0234178	TIP1;3	At.65315	828051	aquaporin TIP1-3
A_84_P598269	AT4G01915	down	-0.200128	0.247185	-0.487949	0.272608	-1.69415	0.0183566	AT4G01915	At.70531	2745599	hypothetical protein
A_84_P511215	AT4G01935	down	-0.354803	0.0778254	-0.26695	0.330829	-1.51338	0.00193371	AT4G01935	At.66619	828195	hypothetical protein
A_84_P792270	AT4G02010	down	-0.414001	0.148593	-0.230152	0.963546	-2.28738	0.022255	AT4G02010	At.27666	827234	protein kinase family protein
A_84_P836619	AT4G02070	down	-0.342463	0.120418	-0.0797116	0.610488	-1.61351	0.0306325	MSH6	At.34340	828147	DNA mismatch repair protein Msh6-1
A_84_P731000	AT4G02260	down	-0.0946369	-0.0388797	-0.281388	0.345424	-1.54415	0.0460572	RSH1	At.73164	828096	RelA-SpoT like protein RSH1
A_84_P794441	AT4G02500	down	-0.193411	0.343038	-0.446641	0.71388	-2.23538	0.00231385	XT2	At.67608	827940	xyloglucan 6-xylosyltransferase
A_84_P132155	AT4G02790	down	-0.32871	0.237911	-0.185581	0.51398	-1.62401	0.000191831	AT4G02790	At.24892	828174	GTP-binding protein
A_84_P142789	AT4G02820	down	-0.303197	0.26324	-0.384215	0.310425	-1.61848	1.9851e-05	AT4G02820	At.27339	828169	pentatricopeptide repeat-containing protein
A_84_P860011	AT4G02970	down	-0.173605	0.290401	-0.140789	0.579991	-1.64807	0.0090597		At.34246
A_84_P144629	AT4G02990	down	-0.301682	0.0797288	-0.08804	0.574306	-1.58265	0.00847313	AT4G02990	At.10877	828116	Mitochondrial transcription termination factor family protein
A_84_P833647	AT4G03000	down	-0.147106	0.0399577	-0.261076	0.351188	-1.52866	0.00808094	AT4G03000	At.34240	828112	putative E3 ubiquitin-protein ligase RF298
A_84_P824840	AT4G03205	down	-0.231752	0.104178	-0.279709	0.345292	-1.54221	0.0169372	hemf2	At.22173	828029	Coproporphyrinogen III oxidase
A_84_P22290	AT4G03210	down	-0.451259	0.0887198	-0.284062	0.328196	-1.52865	0.00132073	XTH9	At.3932	828024	xyloglucan endotransglucosylase/hydrolase protein 9
A_84_P845356	AT4G03510	down	-0.395508	0.124342	-0.214287	0.867478	-2.11662	0.00530816	RMA1	At.239	825654	E3 ubiquitin-protein ligase RMA1
A_84_P10946	AT4G04260	down	-0.0311243	0.204555	-0.676289	0.140242	-1.76117	0.0374397	AT4G04260	At.54133	825742	Bromo-adjacent homology (BAH) domain-containing protein
A_84_P591139	AT4G04370	down	-0.16943	0.113452	-0.238448	0.360901	-1.51503	0.00204799	AT4G04370	At.66630	825757	pentatricopeptide repeat-containing protein
A_84_P836357	AT4G04990	down	-0.104995	0.319627	-0.670676	-0.0264258	-1.56293	0.0232095	AT4G04990	At.54151	825841	hypothetical protein
A_84_P785959	AT4G05070	down	-0.367418	0.121813	-0.442663	0.555105	-1.99691	0.0146151	AT4G05070	At.23412	825849	Wound-responsive family protein
A_84_P23243	AT4G05250	down	-0.366541	0.0530755	-0.101701	1.06132	-2.23925	0.0491516	AT4G05250	At.54159	825873	ubiquitin family protein
A_84_P591145	AT4G05631	down	-0.0977975	0.115183	-0.129674	0.56704	-1.62081	0.0345327	AT4G05631	At.54175	825936	hypothetical protein
A_84_P834445	AT4G07410	down	-0.0759806	0.205258	-0.149405	0.68749	-1.7862	0.0252472	AT4G07410	At.21924	826172	transducin/WD40 domain-containing protein
A_84_P255930	AT4G08210	down	-0.390647	0.135407	-0.19406	0.45925	-1.57277	0.000391193	AT4G08210	At.65338	826371	pentatricopeptide repeat-containing protein
A_84_P792453	AT4G08874	down	-0.175648	0.208199	-0.781065	0.693515	-2.77903	0.00230422	AT4G08874	At.65343	826462	hypothetical protein
A_84_P828858	AT4G09630	down	-0.130579	0.19184	-0.201181	0.65702	-1.81278	0.00327777	AT4G09630	At.33683	826549	hypothetical protein
A_84_P849978	AT4G09640	down	-0.340126	0.191881	-0.28262	0.306817	-1.50466	2.81465e-05	AT4G09640	At.4232	826550	hypothetical protein
A_84_P557326	AT4G10265	down	-0.179348	0.29505	-0.499907	1.17695	-3.1973	0.0468922	AT4G10265	At.70459	826618	putative wound-responsive protein
A_84_P538729	AT4G10290	down	-0.103546	0.121333	0.0816654	0.851547	-1.70513	0.0382937	AT4G10290	At.49719	826621	cupin domain-containing protein
A_84_P764864	AT4G10595	down	-0.3185	0.0397736	-0.0671244	0.599593	-1.58746	0.0132267	LCR2	At.63265	3769813	putative defensin-like protein 145
A_84_P837710	AT4G11270	down	-0.0983906	0.0487308	-0.144947	0.472602	-1.53427	0.0443722	AT4G11270	At.33577	826729	transducin/WD40 domain-containing protein
A_84_P12859	AT4G12410	down	-0.305726	0.196278	-0.613395	0.471707	-2.12153	0.00295319	AT4G12410	At.33477	826850	SAUR-like auxin-responsive protein
A_84_P824926	AT4G12640	down	-0.165937	0.180927	-0.28368	0.446173	-1.65847	0.0143859	AT4G12640	At.46444	826877	RNA recognition motif (RRM)-containing protein
A_84_P557335	AT4G12750	down	-0.132902	0.202902	-0.194875	0.401457	-1.51187	0.001688	AT4G12750	At.46367	826887	Homeodomain-like transcriptional regulator
A_84_P543163	AT4G13750	down	-0.0823504	0.269735	-0.794532	0.816403	-3.0545	0.0204563	NOV	At.33341	827009	Histidine kinase-, DNA gyrase B-, and HSP90-like ATPase family protein
A_84_P18538	AT4G13760	down	-0.23258	0.112	0.0910962	0.701129	-1.52629	0.0264782	AT4G13760	At.54312	827010	glycoside hydrolase family 28 protein / polygalacturonase (pectinase) family protein
A_84_P13810	AT4G13880	down	-0.222828	0.103781	0.105153	0.724759	-1.53646	0.0307837	RLP48	At.33327	827022	receptor like protein 48
A_84_P763581	AT4G13940	down	-0.267589	0.20284	-0.297875	0.369775	-1.58848	6.90636e-05	MEE58	At.24056	827028	adenosylhomocysteinase 1
A_84_P559105	AT4G14050	down	-0.376372	0.17485	-0.344079	0.388016	-1.66105	0.000408902	AT4G14050	At.49691	827041	pentatricopeptide repeat-containing protein
A_84_P845813	AT4G14120	down	-0.222204	0.213573	-0.166727	0.431696	-1.51406	0.00423946	AT4G14120	At.50338	827050	hypothetical protein
A_84_P560876	AT4G14170	down	-0.279615	-0.00561722	-0.113717	0.479318	-1.50842	0.0228881	AT4G14170	At.49692	827057	pentatricopeptide repeat-containing protein
A_84_P846073	AT4G14190	down	-0.0943608	0.0266773	-0.133592	0.820533	-1.9374	0.0384577	AT4G14190	At.45814	827059	pentatricopeptide repeat-containing protein
A_84_P826231	AT4G14200	down	-0.256603	0.253757	-0.196176	0.523314	-1.6466	0.00250342	AT4G14200	At.27317	827060	pentatricopeptide repeat-containing protein-like protein
A_84_P793485	AT4G14360	down	-0.165054	0.296313	-0.294599	0.300725	-1.51081	0.000135093	AT4G14360	At.22920	827079	putative methyltransferase PMT3
A_84_P251015	AT4G14490	down	-0.468645	0.116154	-0.264402	0.321881	-1.50137	0.000324911	AT4G14490	At.33274	827096	SMAD/FHA domain-containing protein
A_84_P826648	AT4G14550	down	-0.0919534	0.417334	-0.312966	0.31943	-1.55014	0.000651207	IAA14	At.10798	827102	auxin-responsive protein IAA14
A_84_P537852	AT4G14830	down	-0.279286	0.0899792	-0.358674	0.256117	-1.53134	0.0187433	AT4G14830	At.33235	827140	hypothetical protein
A_84_P836947	AT4G14920	down	-0.167362	0.165904	-0.289874	0.337632	-1.54489	0.00271564	AT4G14920	At.33230	827150	Acyl-CoA N-acyltransferase with RING/FYVE/PHD-type zinc finger protein
A_84_P815985	AT4G15090	down	-0.185282	0.360145	-0.316324	0.390889	-1.63265	0.000421583	FAR1	At.21452	832311	fatty acyl-CoA reductase 1
A_84_P765533	AT4G16008	down	-0.164347	0.35558	-0.384076	0.440696	-1.77126	0.000812911	AT4G16008	At.65387	6240953	hypothetical protein
A_84_P764619	AT4G16162	down	-0.36547	0.1359	-0.528854	0.11169	-1.55892	0.00228213	AT4G16162	At.63297	3770337	Leucine-rich repeat (LRR) family protein
A_84_P560883	AT4G16180	down	-0.175425	0.0665212	-0.0114258	0.624964	-1.55443	0.0423979	AT4G16180	At.51234	827310	hypothetical protein
A_84_P15801	AT4G16230	down	-0.0838086	0.0894415	-0.454783	0.327599	-1.71997	0.0155473	AT4G16230	At.54353	827317	carboxylesterase/ hydrolase
A_84_P853479	AT4G16360	down	-0.142481	0.208678	-0.0805925	0.512305	-1.50827	0.0182996	AT4G16360	At.692	827331	SNF1-related protein kinase regulatory subunit beta-2
A_84_P576905	AT4G16515	down	-0.00576766	0.129368	-0.422824	0.187128	-1.52621	0.008989	RGF6	At.19101	827350	hypothetical protein
A_84_P18641	AT4G16800	down	-0.395092	0.183547	-0.229783	0.374382	-1.5201	8.50313e-05	AT4G16800	At.28672	827386	enoyl-CoA hydratase
A_84_P837748	AT4G16970	down	-0.531468	-0.0114915	0.0298986	0.73011	-1.62474	0.0442656	AT4G16970	At.33033	827405	cell division control protein 7
A_84_P560889	AT4G17245	down	-0.203022	0.155486	-0.344462	0.294164	-1.55685	0.00661305	AT4G17245	At.26389	827437	RING/U-box domain-containing protein
A_84_P17697	AT4G17360	down	-0.242547	0.284782	-0.301216	0.310477	-1.52805	9.15168e-05	AT4G17360	At.33006	827448	Formyl transferase
A_84_P806787	AT4G17520	down	-0.265527	0.170209	-0.265199	0.407697	-1.59427	0.000383933	AT4G17520	At.22483	827467	plasminogen activator inhibitor 1 RNA-binding protein
A_84_P120122	AT4G17870	down	-0.170272	0.250336	-0.300851	0.343992	-1.56357	0.000241642	PYR1	At.2045	827510	abscisic acid receptor PYR1
A_84_P825552	AT4G17880	down	-0.254634	0.284822	-0.226072	0.464785	-1.61424	0.0150922	AT4G17880	At.28316	827511	transcription factor MYC4
A_84_P816885	AT4G18030	down	-0.228532	0.240614	-0.309889	0.356139	-1.5867	4.09987e-05	AT4G18030	At.2058	827528	putative methyltransferase PMT14
A_84_P22324	AT4G18240	down	-0.436012	0.0290852	-0.0747258	0.553667	-1.54584	0.0132885	SS4	At.46236	827550	starch synthase 4
A_84_P819621	AT4G18390	down	-0.181524	0.256441	-0.0174136	0.65241	-1.59088	0.00689089	TCP2	At.1934	827568	transcription factor TCP2
A_84_P786051	AT4G18440	down	-0.31008	0.031508	-0.126544	0.491733	-1.53504	0.0352065	AT4G18440	At.23844	827575	adenylosuccinate lyase
A_84_P845275	AT4G18520	down	-0.63934	-0.0702136	-0.150775	0.740382	-1.85466	0.0217097	AT4G18520	At.32894	827584	pentatricopeptide repeat-containing protein
A_84_P275980	AT4G18980	down	-0.130532	0.366291	-0.70875	-0.00812833	-1.6252	0.014826	AtS40-3	At.32851	827634	protein AtS40-3
A_84_P305030	AT4G19120	down	-0.322591	0.0202924	-0.0125184	0.884511	-1.86223	0.0376034	ERD3	At.20512	827650	putative methyltransferase PMT21
A_84_P504172	AT4G20130	down	-0.340116	0.178998	-0.310709	0.601055	-1.88135	0.000529003	PTAC14	At.32744	827759	plastid transcriptionally active 14 protein
A_84_P14766	AT4G20740	down	-0.178506	0.324251	-0.188956	0.403966	-1.5083	0.00195662	AT4G20740	At.54441	827823	pentatricopeptide repeat-containing protein
A_84_P17604	AT4G20770	down	-0.417698	-0.0259579	-0.177442	0.430803	-1.5244	0.0451968	AT4G20770	At.66624	827825	pentatricopeptide repeat-containing protein
A_84_P16659	AT4G20910	down	-0.20718	0.293264	-0.186188	0.514117	-1.62485	8.99192e-05	HEN1	At.3574	827839	RNA methylase HUA ENHANCER 1
A_84_P609865	AT4G21300	down	-0.17583	0.270712	-0.279359	0.683172	-1.94873	0.00286874	AT4G21300	At.66596	827878	pentatricopeptide repeat-containing protein
A_84_P15715	AT4G21350	down	-0.274828	0.226439	-0.399118	0.236845	-1.55397	6.95784e-05	PUB8	At.65012	827885	U-box domain-containing protein 8
A_84_P550283	AT4G21640	down	-0.22831	0.2844	-0.309066	0.807494	-2.16829	0.00813209	AT4G21640	At.54460	828251	Subtilase family protein
A_84_P852381	AT4G21750	down	-0.214983	0.271058	-0.347506	0.460993	-1.75139	0.000223847	ATML1	At.2706	828263	homeobox-leucine zipper protein MERISTEM L1
A_84_P526336	AT4G21770	down	-0.414004	0.164521	-0.0979783	0.649677	-1.67906	0.000700862	AT4G21770	At.32599	828265	RNA pseudourine synthase 6
A_84_P764348	AT4G21900	down	-0.318516	0.258051	-0.285504	0.345675	-1.54883	4.28189e-05	PRORP3	At.74070	828279	proteinaceous RNase P 3
A_84_P297374	AT4G22410	down	-0.0176973	0.0537825	-0.233507	0.384132	-1.53436	0.0370341	AT4G22410	At.28613	828336	ubiquitin carboxyl-terminal hydrolase-like protein
A_84_P609869	AT4G22440	down	-0.435203	0.0975707	-0.266149	0.41085	-1.59881	0.00808094	AT4G22440	At.54476	828339	hypothetical protein
A_84_P11939	AT4G22550	down	-0.319539	0.238532	-0.304516	0.456249	-1.69439	8.93524e-06	AT4G22550	At.32524	828351	Phosphatidic acid phosphatase (PAP2) family protein
A_84_P608089	AT4G23440	down	-0.323041	0.229619	-0.330556	0.331026	-1.58182	1.22433e-05	AT4G23440	At.2440	828443	TIR-NBS class of disease resistance protein
A_84_P837681	AT4G23510	down	-0.357095	0.0823549	-0.118796	0.587908	-1.63207	0.0274039	AT4G23510	At.32422	828451	TIR-NBS-LRR class disease resistance protein
A_84_P856206	AT4G23640	down	-0.211725	0.216	-0.0391323	0.605419	-1.56325	0.0126454	TRH1	At.2562	828464	Potassium transporter 3
A_84_P793897	AT4G23750	down	-0.231819	0.163751	-0.645284	0.832277	-2.78478	0.00926647	CRF2	At.67317	828475	ethylene-responsive transcription factor CRF2
A_84_P854698	AT4G23800	down	-0.443841	0.0700183	-0.12287	0.610883	-1.66296	0.0093499	AT4G23800	At.71059	828480	HMG (high mobility group) box protein
A_84_P179034	AT4G23840	down	-0.366552	0.0967421	-0.11698	0.480123	-1.51268	0.0113077	AT4G23840	At.32402	828483	leucine-rich repeat-containing protein
A_84_P519253	AT4G23950	down	-0.271729	0.218411	-0.304392	0.353304	-1.57756	5.16661e-05	AT4G23950	At.54494	828495	Galactose-binding protein
A_84_P19512	AT4G24580	down	-0.331643	0.0638154	-0.331092	0.388899	-1.64717	0.0167338	REN1	At.54501	828560	Rho GTPase activation protein (RhoGAP) with PH domain
A_84_P823410	AT4G24810	down	-0.2433	0.276981	-0.485205	0.675125	-2.23509	0.000867296	AT4G24810	At.32317	828584	protein kinase family protein
A_84_P524589	AT4G24972	down	-0.176696	0.367428	-0.608155	0.172101	-1.71744	0.0219075	TPD1	At.47965	2745725	tapetum determinant 1
A_84_P547646	AT4G25315	down	-0.176959	0.194271	-0.332602	0.293528	-1.54342	0.000851515	AT4G25315	At.47966	2745726	hypothetical protein
A_84_P580487	AT4G25430	down	-0.336377	0.0950753	-0.189462	0.689909	-1.83957	0.0422312	AT4G25430	At.54511	828646	hypothetical protein
A_84_P16679	AT4G25620	down	-0.180299	0.221103	-0.340609	0.245046	-1.50072	0.000382362	AT4G25620	At.32244	828667	hydroxyproline-rich glycoprotein family protein
A_84_P61920	AT4G25660	down	-0.328083	0.231344	-0.26199	0.343749	-1.52176	0.000352107	AT4G25660	At.28186	828671	PPPDE putative thiol peptidase family protein
A_84_P256970	AT4G25830	down	-0.119546	0.291423	-0.537853	0.1168	-1.57424	0.00546191	AT4G25830	At.2903	828688	hypothetical protein
A_84_P19521	AT4G26440	down	-0.216348	0.131237	0.10905	1.03517	-1.90016	0.0464925	WRKY34	At.26288	828750	putative WRKY transcription factor 34
A_84_P115922	AT4G26600	down	-0.228968	0.199189	-0.451332	0.28618	-1.6673	0.00357881	AT4G26600	At.28358	828767	S-adenosyl-L-methionine-dependent methyltransferase-like protein
A_84_P858932	AT4G26650	down	-0.314771	0.184028	-0.277666	0.523783	-1.74285	0.00121518	AT4G26650	At.20416	828772	RNA recognition motif-containing protein
A_84_P16685	AT4G26790	down	-0.269609	0.146625	-0.342825	0.267635	-1.52675	0.000170942	AT4G26790	At.43681	828786	GDSL esterase/lipase
A_84_P262750	AT4G27240	down	-0.356684	0.204375	-0.240763	0.355447	-1.51174	5.5777e-05	AT4G27240	At.32113	828832	C2H2 type zinc finger protein
A_84_P101056	AT4G27380	down	-0.259649	0.212485	-0.339822	0.267527	-1.52346	0.000733379	AT4G27380	At.23474	828846	hypothetical protein
A_84_P763933	AT4G27510	down	-0.351487	0.200702	-0.0583221	0.586639	-1.5637	0.0293264	AT4G27510	At.71321	828860	hypothetical protein
A_84_P825918	AT4G27610	down	-0.272083	0.10269	-0.193716	0.863392	-2.08076	0.0347012	AT4G27610	At.32088	828872	hypothetical protein
A_84_P850013	AT4G28100	down	-0.352917	0.0814567	-0.263871	0.5266	-1.72964	0.000807461	AT4G28100	At.27710	828926	hypothetical protein
A_84_P824496	AT4G28200	down	-0.0848729	0.138786	-0.272928	0.673831	-1.92754	0.0203502	AT4G28200	At.43066	828935	hypothetical protein
A_84_P264640	AT4G28360	down	-0.422162	0.14984	-0.341379	0.292355	-1.55157	0.00179532	AT4G28360	At.32022	828951	Ribosomal protein L22p/L17e family protein
A_84_P537901	AT4G28410	down	-0.0793349	0.464844	-0.522335	0.108538	-1.5485	0.00527931	AT4G28410	At.32017	828958	Tyrosine transaminase family protein
A_84_P188334	AT4G28760	down	-0.185009	0.17002	-0.352827	0.367755	-1.64785	0.00537711	AT4G28760	At.66645	828997	hypothetical protein
A_84_P736564	AT4G28775	down	-0.228587	0.0396388	-0.166695	0.594877	-1.69534	0.0229131	AT4G28775	At.73116	6240305	hypothetical protein
A_84_P816504	AT4G28910	down	-0.217547	0.106468	-0.089695	0.639955	-1.65824	0.0446071	NINJA	At.3398	829012	AFP-like protein 2
A_84_P243195	AT4G29310	down	-0.214853	0.240252	-0.463878	0.193377	-1.57708	4.77764e-05	AT4G29310	At.31937	829053	hypothetical protein
A_84_P17645	AT4G29940	down	-0.0297791	0.138139	-0.317478	0.308757	-1.54353	0.0337386	PRHA	At.19983	829117	Pathogenesis-related homeodomain protein
A_84_P11973	AT4G30110	down	-0.132949	0.328409	-0.538902	0.0807613	-1.53652	0.00374364	HMA2	At.31858	829134	Cd2+/Zn2+-exporting ATPase
A_84_P862613	AT4G30190	down	-0.0376913	0.332473	-0.428436	0.34979	-1.71502	0.0193954		At.23014
A_84_P10084	AT4G30440	down	-0.215659	0.174985	-0.464877	0.204396	-1.59027	0.000209533	GAE1	At.20969	829167	UDP-D-glucuronate 4-epimerase 1
A_84_P524611	AT4G30700	down	-0.334193	0.1586	-0.187594	0.518658	-1.63156	0.00121779	AT4G30700	At.65435	829193	pentatricopeptide repeat-containing protein
A_84_P550316	AT4G30740	down	-0.372359	0.135468	-0.186725	0.778851	-1.95284	0.000992399	AT4G30740	At.65437	829197	hypothetical protein
A_84_P831408	AT4G30830	down	-0.341807	0.0260857	-0.0545624	0.74764	-1.74376	0.0371449	AT4G30830	At.31800	829207	hypothetical protein
A_84_P789549	AT4G31110	down	-0.273062	0.308834	-0.372863	0.473715	-1.79823	0.00022624	AT4G31110	At.47224	829238	wall-associated receptor kinase-like 18
A_84_P152348	AT4G31985	down	-0.246316	0.083934	-0.212631	0.462525	-1.59677	0.0023513	AT4G31985	At.19137	829329	60S ribosomal protein L39-1
A_84_P246145	AT4G32120	down	-0.308825	0.271818	-0.222218	0.434791	-1.57681	7.93785e-06	AT4G32120	At.25086	829344	putative beta-1,3-galactosyltransferase 10
A_84_P162133	AT4G32290	down	-0.403447	0.0786368	-0.318833	0.429395	-1.67973	0.00112744	AT4G32290	At.4595	829363	Core-2/I-branching beta-1,6-N-acetylglucosaminyltransferase family protein
A_84_P851645	AT4G32410	down	-0.266347	0.257252	-0.359987	0.722742	-2.11804	0.00827925	CESA1	At.21246	829376	cellulose synthase A catalytic subunit 1 [UDP-forming]
A_84_P14819	AT4G32700	down	-0.28472	0.112041	-0.235762	0.957532	-2.28674	0.0155031	AT4G32700	At.48069	829406	DNA polymerase theta subunit
A_84_P10094	AT4G32840	down	-0.445626	0.134544	-0.267496	0.398032	-1.58615	0.000350481	PFK6	At.31631	829420	6-phosphofructokinase 6
A_84_P544120	AT4G32860	down	-0.123603	0.156007	-0.171325	0.430127	-1.51724	0.0238257	AT4G32860	At.31630	829422	hypothetical protein
A_84_P830735	AT4G32920	down	-0.320521	0.231307	-0.282379	0.415024	-1.62158	1.61813e-05	AT4G32920	At.26242	829429	glycine-rich protein
A_84_P235713	AT4G33640	down	-0.322432	0.244227	-0.390009	0.214301	-1.52025	2.19693e-05	AT4G33640	At.48933	829505	hypothetical protein
A_84_P11043	AT4G33670	down	-0.528701	0.045791	-0.0858202	0.707433	-1.73298	0.00378925	AT4G33670	At.2455	829509	D-threo-aldose 1-dehydrogenase
A_84_P14824	AT4G34020	down	-0.393796	0.178268	-0.24671	0.372071	-1.53558	0.000133018	AT4G34020	At.31529	829548	class I glutamine amidotransferase domain-containing protein
A_84_P215638	AT4G34120	down	-0.25477	0.234671	-0.18894	0.516218	-1.63032	0.000312289	LEJ1	At.27243	829558	cystathionine beta-synthase domain-containing protein
A_84_P303670	AT4G34420	down	-0.299048	0.140263	-0.38149	0.459347	-1.79109	0.000239495	AT4G34420	At.51043	829593	P-loop containing nucleoside triphosphate hydrolase family protein-like protein
A_84_P18612	AT4G34910	down	-0.312229	0.259754	-0.321301	0.360876	-1.60456	0.000297844	AT4G34910	At.24924	829643	DEAD-box ATP-dependent RNA helicase 16
A_84_P205588	AT4G35880	down	-0.27927	0.190692	-0.274005	0.338155	-1.52855	0.000192145	AT4G35880	At.31377	829742	aspartyl protease family protein
A_84_P18618	AT4G36160	down	-0.233768	0.151324	-0.594318	0.0496462	-1.56262	0.00266196	NAC076	At.50400	829773	NAC domain containing protein 76
A_84_P23348	AT4G36230	down	-0.217039	0.301581	-0.287336	0.412055	-1.62382	0.00158521	AT4G36230	At.74495	3770585	hypothetical protein
A_84_P794661	AT4G36480	down	-0.243174	0.184345	-0.119823	0.607273	-1.6553	0.0225812	LCB1	At.22137	829800	serine palmitoyltransferase
A_84_P11083	AT4G36900	down	-0.0118043	0.0606184	-0.327345	0.274099	-1.51723	0.032053	RAP2.10	At.461	829843	ethylene-responsive transcription factor RAP2-10
A_84_P850983	AT4G37070	down	-0.184543	0.294273	-0.387758	0.264284	-1.57139	0.000800757		At.23952
A_84_P765355	AT4G37483	down	-0.248391	0.0917203	-0.246054	0.656654	-1.86957	0.0137228	AT4G37483	At.73458	6240500	hypothetical protein
A_84_P765664	AT4G37682	down	-0.17103	0.289434	-0.763168	0.527332	-2.44613	0.026382	AT4G37682	At.74229	6240860	hypothetical protein
A_84_P19567	AT4G37800	down	-0.0796626	0.480566	-0.296232	0.299309	-1.51104	0.000442112	XTH7	At.42942	829936	xyloglucan:xyloglucosyl transferase
A_84_P812103	AT4G37870	down	-0.180157	0.218492	-0.382885	0.305548	-1.61153	0.000822935	PCK1	At.22897	829943	phosphoenolpyruvate carboxykinase [ATP]
A_84_P74654	AT4G37920	down	-0.434357	0.0421554	-0.151078	0.458679	-1.526	0.00327498	AT4G37920	At.43573	829948	hypothetical protein
A_84_P549451	AT4G38070	down	-0.177054	0.124557	0.10317	0.758972	-1.57549	0.0444924	AT4G38070	At.31207	829963	basic helix-loop-helix domain-containing protein
A_84_P765951	AT4G38120	down	-0.180441	-0.0423646	-0.153051	0.46085	-1.53039	0.0293264	AT4G38120	At.31203	829968	armadillo/beta-catenin-like repeat-containing protein
A_84_P79769	AT4G38470	down	-0.390981	0.039907	-0.153258	0.433174	-1.50153	0.0407594	AT4G38470	At.22724	830003	ACT-like protein tyrosine kinase family protein
A_84_P818229	AT4G38710	down	-0.276323	0.207141	-0.284453	0.485541	-1.70526	0.000392958	AT4G38710	At.27475	830027	glycine-rich protein
A_84_P10116	AT4G38760	down	-0.188554	0.139096	-0.127028	0.670403	-1.738	0.0460509	AT4G38760	At.54649	830031	hypothetical protein
A_84_P765839	AT4G38825	down	0.022807	0.44911	-0.810651	0.105452	-1.88701	0.0324986	AT4G38825	At.43621	6241125	SAUR-like auxin-responsive protein
A_84_P93929	AT4G39040	down	-0.451509	0.117538	-0.172649	0.481044	-1.57319	0.000390814	AT4G39040	At.2846	830059	putative RNA-binding protein containing KH domain protein
A_84_P20519	AT4G39110	down	0.129525	0.125975	-0.513315	0.737438	-2.37966	0.0495092	AT4G39110	At.70303	830066	putative receptor-like protein kinase
A_84_P860764	AT4G39200	down	-0.170591	0.115234	-0.195662	0.411643	-1.52341	0.0013541		At.22591
A_84_P223149	AT4G39300	down	-0.277455	0.125863	-0.311135	0.313441	-1.54176	0.00162027	AT4G39300	At.31102	830086	hypothetical protein
A_84_P157885	AT4G39320	down	-0.108799	0.39711	-0.429735	0.54115	-1.96004	0.00570491	AT4G39320	At.26327	830087	microtubule-associated protein-like protein
A_84_P503353	AT4G39440	down	-0.227998	0.0464994	-0.130452	0.489981	-1.53734	0.0189708		At.54656
A_84_P15791	AT4G39530	down	-0.123697	0.219404	-0.246343	0.708662	-1.93859	0.00212279	AT4G39530	At.65474	830107	pentatricopeptide repeat-containing protein
A_84_P847733	AT4G39560	down	-0.186109	0.115344	0.0849431	0.728326	-1.56199	0.0484894		At.43033
A_84_P835693	AT4G39680	down	-0.13655	0.11403	-0.305234	0.354009	-1.57925	0.0141974	AT4G39680	At.19737	830123	SAP domain-containing protein
A_84_P801935	AT4G39840	down	-0.284508	0.116049	-0.296344	0.316688	-1.52947	0.000336048	AT4G39840	At.2859	830143	hypothetical protein
A_84_P19576	AT4G39940	down	-0.169079	0.350021	-0.0810369	0.530488	-1.52787	0.0189581	AKN2	At.2866	830153	Adenylyl-sulfate kinase 2
A_84_P712981	AT4G40080	down	-0.103536	0.217887	-0.496796	0.203271	-1.62458	0.00399526	AT4G40080	At.49774	830171	putative clathrin assembly protein
A_84_P17703	AT5G01210	down	-0.0831003	0.0332766	-0.302191	0.319835	-1.53903	0.0488506	AT5G01210	At.25363	831901	HXXXD-type acyl-transferase-like protein
A_84_P859674	AT5G01240	down	-0.210453	0.240733	-0.258522	0.353883	-1.5288	0.000230626	LAX1	At.9820	831866	auxin transporter-like protein 1
A_84_P796204	AT5G01560	down	-0.180554	0.130335	-0.366496	0.328931	-1.61936	0.00470262	LECRKA4.3	At.68156	830345	Lectin-domain containing receptor kinase A4.3
A_84_P106006	AT5G01620	down	-0.205834	0.270457	-0.355676	0.26417	-1.53671	5.62857e-05	TBL35	At.33531	831716	protein trichome birefringence-like 35
A_84_P552105	AT5G01920	down	-0.29882	0.193903	-0.296606	0.559223	-1.8098	0.000165695	STN8	At.23739	831741	protein kinase family protein
A_84_P856579	AT5G01970	down	-0.293791	0.141367	-0.44723	0.142685	-1.50516	0.0445836		At.48970
A_84_P566290	AT5G02060	down	-0.213027	0.342831	-0.380758	0.342116	-1.65047	3.34131e-05	AT5G02060	At.50418	830773	hypothetical protein
A_84_P174431	AT5G03180	down	-0.105202	0.199265	-0.312048	0.403575	-1.64219	0.00138441	AT5G03180	At.25227	831897	RING/U-box domain-containing protein
A_84_P534404	AT5G03345	down	-0.362939	0.148488	-0.395293	0.260777	-1.57578	6.33914e-05	AT5G03345	At.33290	831867	hypothetical protein
A_84_P76164	AT5G03390	down	-0.0902169	0.281671	-0.593567	0.0794493	-1.5944	0.0120467	AT5G03390	At.27840	831852	hypothetical protein
A_84_P830580	AT5G03795	down	-0.42597	0.117293	-0.100073	0.685512	-1.72379	0.0109344	AT5G03795	At.75102	3770626	putative glycosyltransferase
A_84_P19605	AT5G03850	down	-0.321585	0.226446	-0.293189	0.487162	-1.71755	6.27403e-05	AT5G03850	At.27764	831692	40S ribosomal protein S28-1
A_84_P22444	AT5G04510	down	-0.2454	0.339293	-0.255551	0.348907	-1.52041	6.36539e-05	PDK1	At.4924	830330	3'-phosphoinositide-dependent protein kinase 1
A_84_P10151	AT5G04530	down	-0.242589	0.326844	-0.54629	0.191424	-1.66753	7.74319e-05	KCS19	At.33109	830332	3-ketoacyl-CoA synthase 21
A_84_P500682	AT5G04885	down	-0.450182	0.0119252	-0.038643	0.562057	-1.51645	0.0133409	AT5G04885	At.44164	830368	Glycosyl hydrolase family protein
A_84_P815725	AT5G05170	down	-0.209812	0.251129	-0.253992	0.60514	-1.81395	0.00224077	CEV1	At.24338	830399	cellulose synthase A catalytic subunit 3 [UDP-forming]
A_84_P109502	AT5G05210	down	-0.283272	0.206484	-0.380971	0.245088	-1.54334	0.000130893	AT5G05210	At.25850	830403	Surfeit locus protein 6
A_84_P566522	AT5G05330	down	-0.515821	0.0344987	-0.238425	0.45325	-1.61516	0.00632272	AT5G05330	At.54729	830415	HMG-box (high mobility group) DNA-binding family protein
A_84_P828616	AT5G05450	down	-0.0970742	0.265632	-0.106992	0.559726	-1.58746	0.00240376	AT5G05450	At.23004	830428	DEAD-box ATP-dependent RNA helicase 18
A_84_P861918	AT5G05550	down	-0.144384	0.118843	-0.171378	0.465471	-1.55493	0.036929	AT5G05550	At.8721	830438	sequence-specific DNA binding transcription factor
A_84_P868911	AT5G05590	down	-0.332568	0.117438	-0.238835	0.492732	-1.66044	0.00974067	PAI2	At.48988	830442	phosphoribosylanthranilate isomerase 2
A_84_P839412	AT5G05840	down	-0.44948	0.0590292	-0.103214	0.508098	-1.52765	0.00892374		At.51050
A_84_P601063	AT5G05940	down	-0.204959	0.178887	-0.280661	0.343309	-1.54111	0.000102153	ROPGEF5	At.50436	830479	ROP guanine nucleotide exchange factor 5
A_84_P261750	AT5G05990	down	-0.319417	0.154381	-0.434638	0.201325	-1.55397	0.00146734	AT5G05990	At.9450	830486	Mitochondrial glycoprotein family protein
A_84_P236993	AT5G06190	down	-0.0678045	0.426015	-0.514971	0.386652	-1.86817	0.0025898	AT5G06190	At.28498	830506	hypothetical protein
A_84_P529972	AT5G06350	down	-0.284771	0.296861	-0.374661	0.234517	-1.52539	2.03548e-05	AT5G06350	At.7281	830523	armadillo/beta-catenin-like repeat-containing protein
A_84_P837190	AT5G06460	down	-0.15327	0.179358	-0.264991	0.549911	-1.75918	0.00676151	UBA 2	At.27859	830534	ubiquitin-activating enzyme E1 2
A_84_P17721	AT5G06540	down	-0.256577	0.0869274	-0.182339	0.420727	-1.51894	0.00764398	AT5G06540	At.65494	830542	pentatricopeptide repeat-containing protein
A_84_P818534	AT5G07990	down	-0.268431	0.291801	-0.448916	0.509138	-1.94269	0.00446221	TT7	At.12059	830693	Flavonoid 3'-monooxygenase
A_84_P13002	AT5G08260	down	-0.520325	-0.127975	-0.0709108	0.637247	-1.63372	0.0327037	scpl35	At.23204	830722	serine carboxypeptidase-like 35
A_84_P813301	AT5G08280	down	-0.330411	0.130886	-0.168199	0.61018	-1.7152	0.00276896	HEMC	At.5343	830724	Porphobilinogen deaminase
A_84_P16784	AT5G08490	down	-0.184962	0.0935966	-0.174991	0.497783	-1.59414	0.0135996	AT5G08490	At.65496	830748	pentatricopeptide repeat-containing protein
A_84_P23406	AT5G08610	down	-0.415376	0.167055	-0.163971	0.710905	-1.83385	0.00340539	AT5G08610	At.32551	830762	DEAD-box ATP-dependent RNA helicase 26
A_84_P11113	AT5G08620	down	-0.169836	0.209239	-0.234439	0.364796	-1.51491	0.00274066	STRS2	At.47465	830763	DEAD-box ATP-dependent RNA helicase 25
A_84_P14141	AT5G09320	down	-0.390538	0.174908	-0.351142	0.362684	-1.64015	8.22145e-05	VPS9B	At.32529	830791	Vacuolar sorting protein 9 (VPS9) domain protein
A_84_P190804	AT5G09460	down	-0.123121	0.288903	-0.362104	0.236945	-1.51472	0.00253143	AT5G09460	At.20593	830805	transcription factor bHLH143
A_84_P110112	AT5G09980	down	-0.193671	0.125458	-0.618437	0.545167	-2.24016	0.0104597	PROPEP4	At.26421	830859	elicitor peptide 4
A_84_P13005	AT5G10020	down	-0.318738	0.246401	-0.314186	0.353087	-1.58807	5.65383e-06	AT5G10020	At.1618	830865	putative inactive receptor kinase
A_84_P820484	AT5G10920	down	-0.288052	0.16878	-0.271954	0.529932	-1.74338	0.000353868	AT5G10920	At.24301	830959	argininosuccinate lyase
A_84_P706642	AT5G10946	down	-0.194075	0.310233	-0.393443	0.504513	-1.86342	0.00951205	AT5G10946	At.51403	6241503	hypothetical protein
A_84_P240415	AT5G11550	down	-0.243821	0.17803	-0.18787	0.527772	-1.64221	0.000752009	AT5G11550	At.32242	831027	ARM repeat-containing protein-like protein
A_84_P524678	AT5G11660	down	-0.289777	-0.130551	-0.371334	0.463795	-1.78402	0.0393445	AT5G11660	At.54822	831038	hypothetical protein
A_84_P18686	AT5G11720	down	-0.202405	0.119406	-0.241025	0.381281	-1.53933	0.000694933	AT5G11720	At.5116	831044	alpha-glucosidase
A_84_P855383	AT5G12080	down	-0.272401	0.14333	-0.470786	0.442335	-1.88311	0.0206442	MSL10	At.28024	831081	mechanosensitive channel of small conductance-like 10
A_84_P709234	AT5G12150	down	-0.137946	0.356472	-0.28892	0.438566	-1.65575	0.00870337		At.25474
A_84_P296524	AT5G12260	down	-0.288659	0.264865	-0.27705	0.314607	-1.50698	3.38043e-06	AT5G12260	At.32158	831101	hypothetical protein
A_84_P208778	AT5G13100	down	-0.332312	0.19335	-0.450511	0.194134	-1.56336	8.80766e-05	AT5G13100	At.25168	831149	hypothetical protein
A_84_P550387	AT5G13250	down	-0.392084	0.10281	-0.390959	0.420294	-1.75474	0.00542517	AT5G13250	At.54833	831165	RING finger protein
A_84_P855199	AT5G13650	down	-0.173627	0.205972	-0.328244	0.338052	-1.58699	9.78529e-05	AT5G13650	At.21627	831209	elongation factor family protein
A_84_P17745	AT5G13730	down	-0.367408	0.131007	-0.505076	0.448709	-1.93695	0.00933113	SIG4	At.49018	831218	sigma factor 4
A_84_P834918	AT5G14230	down	-0.391839	0.180364	-0.966128	0.175913	-2.20693	0.0199845	AT5G14230	At.31961	831273	hypothetical protein
A_84_P816550	AT5G14440	down	-0.240908	0.111747	-0.200178	0.387499	-1.50283	0.00367247	AT5G14440	At.69921	831295	Surfeit locus protein 2 (SURF2)
A_84_P836082	AT5G14610	down	-0.290356	-0.0390684	-0.173789	0.564667	-1.66839	0.0270151	AT5G14610	At.43560	831313	DEAD-box ATP-dependent RNA helicase 46
A_84_P830275	AT5G15010	down	-0.0175602	0.317097	-0.394444	0.2406	-1.55299	0.0326433	AT5G15010	At.54850	831353	pentatricopeptide repeat-containing protein
A_84_P515827	AT5G15340	down	-0.357171	0.0633508	-0.279282	0.590298	-1.82713	0.00952493	AT5G15340	At.66725	831386	pentatricopeptide repeat-containing protein
A_84_P22635	AT5G15760	down	-0.48592	0.0348322	-0.196915	0.389834	-1.50186	0.00134724	AT5G15760	At.66680	831432	30S ribosomal protein 3-2
A_84_P851332	AT5G15980	down	-0.364395	0.161285	-0.261072	0.46639	-1.65572	0.00572453	AT5G15980	At.25498	831455	pentatricopeptide repeat-containing protein
A_84_P13179	AT5G16040	down	-0.298214	0.236475	-0.204233	0.589439	-1.73348	0.00188608	AT5G16040	At.49027	831461	regulator of chromosome condensation repeat-containing protein
A_84_P197134	AT5G16250	down	-0.391877	0.0826171	-0.383656	0.285964	-1.59065	0.00144452	AT5G16250	At.22180	831485	hypothetical protein
A_84_P74894	AT5G16610	down	-0.258464	0.286328	-0.336676	0.392811	-1.65805	5.76965e-05	AT5G16610	At.31658	831523	hypothetical protein
A_84_P825533	AT5G16630	down	-0.231898	0.0707588	-0.160417	0.621085	-1.71892	0.0402953	RAD4	At.27241	831525	xeroderma pigmentosum group C-complementing protein
A_84_P832416	AT5G16730	down	-0.0489523	0.151288	-0.333646	0.373082	-1.6321	0.0307365	AT5G16730	At.28018	831536	hypothetical protein
A_84_P15861	AT5G17750	down	-0.218453	0.117199	0.0982087	0.828557	-1.65904	0.0427802	AT5G17750	At.54890	831643	AAA-type ATPase family protein
A_84_P806658	AT5G17920	down	-0.309056	0.222345	-0.372607	1.30621	-3.20166	0.0312393	AtMS1	At.22340	831660	5-methyltetrahydropteroyltriglutamate--homocysteine methyltransferase
A_84_P849737	AT5G18230	down	-0.132639	0.0968591	-0.204337	0.390305	-1.5101	0.0149026	AT5G18230	At.7555	831941	CCR4-NOT transcription complex subunit 3
A_84_P18703	AT5G18680	down	-0.305556	0.22767	-0.330281	0.374176	-1.62953	1.71314e-05	TLP11	At.31402	831986	Tubby-like F-box protein 11
A_84_P191364	AT5G18870	down	-0.219714	0.0896336	-0.312779	0.54412	-1.81114	0.026782	AT5G18870	At.54911	832005	Inosine-uridine preferring nucleoside hydrolase family protein
A_84_P13975	AT5G18930	down	-0.0476339	0.163518	-0.54428	0.340756	-1.84681	0.00961667	BUD2	At.65528	832011	S-adenosylmethionine decarboxylase
A_84_P20597	AT5G19210	down	-0.399751	0.172535	-0.183853	0.522011	-1.63112	0.000130512	AT5G19210	At.31320	832041	DEAD-box ATP-dependent RNA helicase 58
A_84_P833705	AT5G19310	down	-0.212077	0.276093	-0.351644	0.65904	-2.01487	0.00583435	AT5G19310	At.43995	832051	Homeotic gene regulator
A_84_P226299	AT5G19390	down	-0.195086	0.240095	-0.421603	0.205526	-1.54449	9.30448e-05	AT5G19390	At.31298	832059	Rho GTPase activation protein
A_84_P18867	AT5G19570	down	-0.334062	0.20106	-0.2596	0.365897	-1.54274	1.63812e-05	AT5G19570	At.26173	832077	hypothetical protein
A_84_P510510	AT5G20040	down	-0.31129	0.271989	-0.230753	0.569203	-1.74105	2.01001e-05	IPT9	At.19013	832126	tRNA dimethylallyltransferase 9
A_84_P271680	AT5G20130	down	-0.30911	0.174442	-0.16815	0.446012	-1.53067	0.00103014	AT5G20130	At.31224	832135	hypothetical protein
A_84_P769236	AT5G20181	down	-0.299956	0.162615	-0.514616	1.04908	-2.9561	0.0103893	AT5G20181	At.73417	6241309	hypothetical protein
A_84_P855398	AT5G20300	down	-0.357697	0.0339729	-0.322148	0.532603	-1.80845	0.0240355		At.43458
A_84_P16969	AT5G20440	down	-0.179827	0.278993	0.0879456	0.715465	-1.54491	0.0266583	AT5G20440	At.50471	832166	Mob1/phocein family protein
A_84_P18861	AT5G20470	down	-0.181942	0.390057	-0.113524	0.606305	-1.64699	0.00859073	AT5G20470	At.54929	832169	putative myosin
A_84_P723590	AT5G20540	down	-0.233782	0.0905536	-0.427584	0.391953	-1.76484	0.00239559	BRXL4	At.49043	832176	protein Brevis radix-like 4
A_84_P829061	AT5G20660	down	-0.138805	0.217728	-0.0872567	0.560172	-1.56637	0.00458269	AT5G20660	At.31161	832189	vacuolar protein / peptidase dimerization domain-containing protein
A_84_P853401	AT5G20980	down	-0.285021	0.136253	-0.269452	0.385118	-1.57415	0.000249941	MS3	At.31122	832223	methionine synthase 3
A_84_P817184	AT5G21160	down	-0.322438	0.000762145	-0.25607	0.775057	-2.04362	0.0276741	AT5G21160	At.21994	832242	LA RNA-binding protein
A_84_P813553	AT5G21940	down	-0.664064	-0.0878615	-0.784303	1.02824	-3.5126	0.0317213	AT5G21940	At.21428	832254	hypothetical protein
A_84_P830586	AT5G22310	down	0.0337594	0.198792	-0.388928	0.248664	-1.55573	0.029788	AT5G22310	At.26295	832291	hypothetical protein
A_84_P89829	AT5G22700	down	-0.0480498	0.425423	-0.267361	0.322408	-1.50501	0.00221885	AT5G22700	At.27754	832333	F-box/FBD/LRR-repeat protein
A_84_P786870	AT5G23130	down	-0.15071	0.107567	-0.209795	0.537885	-1.67909	0.00258141	AT5G23130	At.28379	832377	Peptidoglycan-binding LysM domain-containing protein
A_84_P18709	AT5G23300	down	-0.288524	0.193968	-0.266422	0.335147	-1.51737	0.00155867	PYRD	At.8807	832394	dihydroorotate dehydrogenase
A_84_P106106	AT5G23820	down	-0.11369	0.431499	-0.298671	0.300673	-1.51503	0.00757939	AT5G23820	At.23358	832447	MD-2-related lipid recognition domain-containing protein
A_84_P216998	AT5G24060	down	-0.387362	0.0884695	-0.0935456	0.519058	-1.52902	0.0226609	AT5G24060	At.50480	832471	pentatricopeptide repeat-containing protein-like protein
A_84_P16820	AT5G24160	down	-0.112585	0.138995	-0.403953	0.368419	-1.70808	0.0495791	SQE6	At.409	832482	Squalene monooxygenase 1,2
A_84_P510525	AT5G24165	down	-0.239661	0.221896	-0.41688	0.270968	-1.61088	0.000259058	AT5G24165	At.22263	832483	hypothetical protein
A_84_P511413	AT5G24250	down	-0.233131	0.0870253	0.0826117	0.741637	-1.57902	0.0257099	AT5G24250	At.54972	832492	hypothetical protein
A_84_P711808	AT5G24710	down	-0.136097	0.164994	-0.380286	0.675678	-2.07911	0.0342229	AT5G24710	At.22853	832542	transducin/WD40 domain-containing protein
A_84_P821268	AT5G24870	down	-0.174015	0.0608328	-0.166966	0.471861	-1.55706	0.0185037	AT5G24870	At.23213	832556	RING/U-box domain-containing protein
A_84_P766536	AT5G25220	down	-0.16597	0.240459	-0.213433	0.536406	-1.6816	0.0293303	KNAT3	At.5376	832593	homeobox protein knotted-1-like 3
A_84_P201458	AT5G25230	down	-0.115287	0.06951	-0.261684	0.462092	-1.6515	0.0205171	AT5G25230	At.54987	832594	elongation factor EF-2
A_84_P826815	AT5G25390	down	-0.222223	0.0889762	0.0602051	0.697229	-1.55512	0.0395038	SHN2	At.19636	832611	ethylene-responsive transcription factor SHINE 3
A_84_P225429	AT5G25590	down	-0.354632	0.213884	-0.205467	0.417706	-1.54026	7.7642e-05	AT5G25590	At.43564	832634	hypothetical protein
A_84_P12101	AT5G26180	down	-0.18842	0.204113	-0.249308	0.392518	-1.5603	0.000959435	AT5G26180	At.30863	832687	NOL1/NOP2/sun family protein
A_84_P500750	AT5G26270	down	-0.527665	0.0479326	-0.0933549	0.57399	-1.58815	0.00273973	AT5G26270	At.55015	832696	hypothetical protein
A_84_P23450	AT5G26810	down	-0.196539	0.142689	0.133692	1.07588	-1.92144	0.0476145	AT5G26810	At.55025	832739	putative pectinesterase 52
A_84_P821228	AT5G26850	down	-0.116162	0.024109	-0.170667	0.632365	-1.74476	0.0353202	AT5G26850	At.27727	832743	hypothetical protein
A_84_P861152	AT5G26910	down	-0.039523	0.0737605	-0.162069	0.590045	-1.68426	0.0212323	AT5G26910	At.19303	832749	hypothetical protein
A_84_P571723	AT5G27110	down	-0.34735	0.171386	-0.247727	0.535193	-1.72061	0.00204647	AT5G27110	At.65555	832769	pentatricopeptide repeat-containing protein
A_84_P859072	AT5G27150	down	-0.00130018	-0.00324074	-0.546254	0.521382	-2.096	0.0322536		At.25435
A_84_P826484	AT5G27320	down	-0.27083	0.170577	-0.345293	0.269288	-1.53111	0.000159112	GID1C	At.22176	832790	putative gibberellin receptor GID1L3
A_84_P11160	AT5G27550	down	-0.247778	0.210039	-0.337282	0.423477	-1.69438	0.000801205	AT5G27550	At.69369	832815	ATP binding / microtubule motor
A_84_P718454	AT5G28500	down	-0.211605	0.273812	-0.538942	0.592697	-2.19108	0.0464623	AT5G28500	At.71446	832943	hypothetical protein
A_84_P586009	AT5G28610	down	-0.0773732	0.122945	-0.436836	0.395659	-1.78076	0.0129027	AT5G28610	At.47221	832960	hypothetical protein
A_84_P64094	AT5G32450	down	-0.316558	0.1797	-0.347758	0.30843	-1.57591	4.58785e-05	AT5G32450	At.30677	833204	RNA recognition motif (RRM)-containing protein
A_84_P849826	AT5G35170	down	-0.427753	0.149467	-0.359947	0.30106	-1.58119	0.00245281	AT5G35170	At.28348	833471	adenylate kinase family protein
A_84_P514970	AT5G35510	down	-0.192796	0.118399	0.0824541	0.748289	-1.58649	0.0275876	AT5G35510	At.55134	833515	hypothetical protein
A_84_P709936	AT5G35926	down	-0.116675	0.0920401	-0.608567	0.0900272	-1.62292	0.0105049	AT5G35926	At.74466	3771311	RNI-like/FBD-like domain-containing protein
A_84_P768737	AT5G36001	down	-0.140592	0.351013	-0.24989	0.826875	-2.1093	0.00339655	AT5G36001	At.50777	3771315	RING/U-box domain-containing protein-like protein
A_84_P549558	AT5G36900	down	-0.263391	0.0778866	0.0806665	0.768891	-1.6113	0.0257595	AT5G36900	At.55167	833657	hypothetical protein
A_84_P709539	AT5G37020	down	-0.188627	0.352635	-0.330891	0.436795	-1.70254	0.00018083	ARF8	At.23446	833672	auxin response factor 8
A_84_P182054	AT5G37690	down	-0.213024	0.262696	-0.552174	0.133215	-1.60814	0.000540834	AT5G37690	At.22127	833748	GDSL esterase/lipase
A_84_P507881	AT5G38190	down	-0.223068	0.117427	0.0931931	0.698668	-1.52148	0.043297	AT5G38190	At.55211	833799	hypothetical protein
A_84_P827171	AT5G38590	down	-0.0222185	0.510724	-0.379176	0.207277	-1.50155	0.00320614	AT5G38590	At.28770	833848	FBD-associated F-box protein
A_84_P22521	AT5G38780	down	-0.214956	0.244371	-0.33272	0.350228	-1.60542	0.00985317	AT5G38780	At.27186	833869	putative S-adenosylmethionine-dependent methyltransferase
A_84_P23467	AT5G38800	down	-0.218786	0.316308	-0.796006	0.256038	-2.07347	0.000632877	bZIP43	At.30383	833871	basic leucine-zipper 43
A_84_P557672	AT5G38810	down	-0.274055	0.256025	-0.00462532	0.68074	-1.60811	0.0142474	AT5G38810	At.55230	833872	F-box and associated interaction domain-containing protein
A_84_P613591	AT5G38860	down	-0.204881	0.192739	-0.304938	0.309995	-1.53149	0.000195411	BIM3	At.50495	833877	transcription factor BIM3
A_84_P13065	AT5G39080	down	-0.139592	0.326704	-0.532403	0.13609	-1.58941	0.0055781	AT5G39080	At.30363	833900	HXXXD-type acyl-transferase-like protein
A_84_P23469	AT5G39400	down	-0.199086	0.1432	0.124645	1.09634	-1.96114	0.0299669	PTEN1	At.30348	833936	Calcium/lipid-binding (CaLB) phosphatase
A_84_P768458	AT5G39645	down	-0.236033	0.0987129	0.0854788	0.711087	-1.54286	0.041089	AT5G39645	At.72126	5008286	Defensin-like (DEFL) family protein
A_84_P13068	AT5G39980	down	-0.330093	0.112837	-0.133144	0.499925	-1.55086	0.000875467	AT5G39980	At.30314	833995	pentatricopeptide repeat-containing protein
A_84_P825371	AT5G39990	down	-0.248488	0.122656	-0.184343	0.48863	-1.59436	0.0024914	AT5G39990	At.24142	833996	Core-2/I-branching beta-1,6-N-acetylglucosaminyltransferase family protein
A_84_P768317	AT5G40405	down	-0.387724	0.147354	-0.26986	0.350305	-1.53705	0.000120497	AT5G40405	At.63338	3771385	pentatricopeptide repeat-containing protein
A_84_P769282	AT5G40450	down	-0.20427	0.176131	-0.463499	0.478102	-1.92066	0.00472784	AT5G40450	At.74011	834043	hypothetical protein
A_84_P818333	AT5G40570	down	-0.200562	0.204202	-0.449241	0.415982	-1.82162	0.00315445	AT5G40570	At.66685	834055	Surfeit locus protein 2
A_84_P834412	AT5G40810	down	-0.250686	0.225144	-0.306733	0.445455	-1.68434	0.000527847	AT5G40810	At.23244	834081	ubiquinol-cytochrome c reductase cytochrome c1 subunit
A_84_P598498	AT5G41120	down	-0.132329	0.236604	-0.253209	0.342251	-1.51095	0.0240394	AT5G41120	At.28410	834114	Esterase/lipase/thioesterase family protein
A_84_P133615	AT5G41200	down	-0.18526	0.121749	0.0909217	0.943993	-1.80634	0.0407766	AGL75	At.55290	834122	protein agamous-like 75
A_84_P18748	AT5G41670	down	-0.136429	0.236921	-0.343876	0.260265	-1.52007	0.000740356	AT5G41670	At.23390	834169	6-phosphogluconate dehydrogenase
A_84_P566529	AT5G41730	down	-0.0846777	0.212551	-0.288854	0.483327	-1.70785	0.0286087	AT5G41730	At.65619	834176	protein kinase-like protein
A_84_P290604	AT5G42030	down	-0.21998	0.328403	-0.239917	0.403946	-1.56251	0.000334103	ABIL4	At.43834	834208	protein ABIL4
A_84_P11186	AT5G42130	down	-0.268048	0.176003	-0.25078	0.384065	-1.55277	0.000107719	AT5G42130	At.30188	834218	Mitochondrial substrate carrier family protein
A_84_P806915	AT5G42200	down	-0.179258	0.186755	-0.433432	0.53515	-1.95692	0.00122867	AT5G42200	At.75090	834225	E3 ubiquitin-protein ligase ATL23
A_84_P275420	AT5G42450	down	-0.409309	0.0857868	-0.320047	0.478406	-1.73923	0.00239067	AT5G42450	At.30172	834252	pentatricopeptide repeat-containing protein
A_84_P767832	AT5G42765	down	-0.229934	0.15129	-0.207254	0.428492	-1.55374	0.000695953	AT5G42765	At.71124	834286	hypothetical protein
A_84_P540713	AT5G42825	down	-0.335857	-0.0145825	0.00446971	0.752801	-1.67985	0.0398722	AT5G42825	At.26210	2746181	hypothetical protein
A_84_P583351	AT5G43210	down	-0.290741	0.164186	-0.215667	0.445721	-1.5816	0.000112871	AT5G43210	At.30130	834339	endo/excinuclease amino terminal domain-containing protein
A_84_P861922	AT5G43270	down	-0.167301	0.210242	-0.513274	0.100144	-1.52988	0.00174551	SPL2	At.47249	834345	squamosa promoter-binding-like protein 2
A_84_P835021	AT5G43310	down	-0.153629	0.11088	-0.321221	0.385345	-1.63192	0.0127844	AT5G43310	At.30123	834349	COP1-interacting protein-like protein
A_84_P804037	AT5G43350	down	-0.229066	0.180197	-0.0932943	0.706578	-1.74095	0.00532254	PHT1;1	At.49125	834353	inorganic phosphate transporter 1-1
A_84_P511454	AT5G43570	down	-0.450172	0.0940424	-0.474957	0.358754	-1.78226	0.00033196	AT5G43570	At.30113	834377	Serine protease inhibitor, potato inhibitor I-type family protein
A_84_P824772	AT5G43720	down	-0.204913	0.0702475	-0.264523	0.39909	-1.58404	0.0320778	AT5G43720	At.30105	834392	hypothetical protein
A_84_P825544	AT5G43745	down	-0.072821	0.253158	-0.430322	0.609543	-2.05603	0.0211589	AT5G43745	At.26498	834395	hypothetical protein
A_84_P831724	AT5G44010	down	-0.508917	0.0489868	-0.257926	0.536366	-1.73423	0.00997522	AT5G44010	At.30091	834424	hypothetical protein
A_84_P792938	AT5G44050	down	-0.307796	0.248208	-0.0248159	0.781476	-1.74871	0.039601	AT5G44050	At.66996	834428	mate efflux domain-containing protein
A_84_P857928	AT5G44290	down	-0.0829102	0.107402	-0.235306	0.406603	-1.56039	0.0273617		At.8536
A_84_P13084	AT5G44410	down	-0.265656	0.261447	-0.486254	0.160961	-1.56614	0.000380235	AT5G44410	At.30077	834467	FAD-binding and BBE domain-containing protein
A_84_P21601	AT5G45840	down	-0.177848	0.212654	-0.442903	0.271143	-1.6404	0.000180843	AT5G45840	At.55395	834624	leucine-rich repeat protein kinase-like protein
A_84_P13090	AT5G45950	down	-0.241389	0.310439	-0.526736	0.251313	-1.71481	0.000298258	AT5G45950	At.20802	834635	GDSL esterase/lipase
A_84_P18764	AT5G46000	down	-0.217951	0.146137	0.126855	1.69303	-2.96118	0.0444057	AT5G46000	At.55397	834640	jacalin lectin family protein
A_84_P23494	AT5G46100	down	-0.213726	0.0864673	-0.209968	0.442648	-1.57202	0.0268954	AT5G46100	At.65644	834651	pentatricopeptide repeat-containing protein
A_84_P819788	AT5G46420	down	-0.18516	0.143119	-0.256164	0.439499	-1.61963	0.00848962	AT5G46420	At.9533	834685	RimM-like 16S rRNA processing protein
A_84_P542498	AT5G46460	down	-0.232613	0.130295	-0.310932	0.718013	-2.04053	0.0130934	AT5G46460	At.29955	834689	pentatricopeptide repeat-containing protein
A_84_P834467	AT5G47020	down	-0.169779	0.178115	-0.198947	0.663546	-1.81818	0.0255163	AT5G47020	At.26763	834748	hypothetical protein
A_84_P830184	AT5G47040	down	-0.348336	0.188801	-0.405914	0.434132	-1.79011	0.000716	LON2	At.8585	834750	ATP-dependent Lon protease
A_84_P23499	AT5G47330	down	-0.0945191	0.0714822	-0.300243	0.593033	-1.85739	0.0273233	AT5G47330	At.29899	834780	palmitoyl protein thioesterase family protein
A_84_P14041	AT5G47390	down	-0.24145	0.0859641	-0.287853	0.342934	-1.54841	0.0043989	AT5G47390	At.23392	834786	myb-like transcription factor family protein
A_84_P567310	AT5G47455	down	-0.0590132	0.148215	-0.280466	0.306488	-1.50207	0.0164453	AT5G47455	At.66689	834795	hypothetical protein
A_84_P277970	AT5G47490	down	-0.375162	0.17511	-0.149521	0.44082	-1.5056	0.000691501	AT5G47490	At.29888	834799	RGPR-related protein
A_84_P19716	AT5G47510	down	-0.291652	0.1838	-0.28038	0.406259	-1.60953	0.00587053	AT5G47510	At.29887	834801	Sec14p-like phosphatidylinositol transfer family protein
A_84_P282890	AT5G47610	down	-0.116209	0.44143	-0.369131	0.223917	-1.50843	0.0218392	AT5G47610	At.29885	834811	RING-H2 finger protein ATL79
A_84_P21608	AT5G47630	down	-0.243481	0.306866	-0.152177	0.461155	-1.52979	0.000408574	mtACP3	At.71104	834813	acyl carrier protein 3
A_84_P270360	AT5G47680	down	-0.237716	0.198919	-0.320887	0.356648	-1.5994	0.000396196	AT5G47680	At.29883	834819	hypothetical protein
A_84_P791059	AT5G48090	down	-0.073679	0.127811	-0.366078	0.969396	-2.52358	0.0359428	ELP1	At.51084	834861	EDM2-like protein1
A_84_P835034	AT5G48450	down	-0.444534	0.0272244	-0.668184	0.639642	-2.47568	0.0416451	sks3	At.55432	834900	protein SKU5 similar 3
A_84_P152318	AT5G48830	down	-0.211558	0.286713	-0.207383	0.542596	-1.68177	4.99838e-05	AT5G48830	At.29822	834941	hypothetical protein
A_84_P850133	AT5G49020	down	-0.330984	0.186925	-0.193448	0.571736	-1.69959	0.00111057	PRMT4A	At.27882	834961	histone-arginine methyltransferase CARM1
A_84_P787149	AT5G49170	down	-0.181642	0.341301	-0.350052	0.240356	-1.50567	0.000761555	AT5G49170	At.29800	834976	hypothetical protein
A_84_P858765	AT5G49220	down	-0.21992	0.0381865	-0.267018	0.526575	-1.73339	0.0130849	AT5G49220	At.8600	834982	hypothetical protein
A_84_P546946	AT5G49560	down	-0.297379	0.141397	-0.444081	0.302528	-1.67784	0.000210615	AT5G49560	At.68529	835018	Putative methyltransferase family protein
A_84_P548712	AT5G49800	down	-0.277569	0.293921	-0.611046	0.231708	-1.79347	3.62276e-05	AT5G49800	At.29767	835043	lipid-binding START domain-containing protein
A_84_P69764	AT5G51010	down	-0.175065	0.00490538	-0.128064	0.632963	-1.6947	0.0344687	AT5G51010	At.49159	835174	rubredoxin-like protein
A_84_P64884	AT5G51150	down	-0.23444	0.239605	-0.335926	0.314613	-1.56975	1.39414e-05	AT5G51150	At.9687	835189	Mitochondrial import inner membrane translocase subunit Tim17/Tim22/Tim23 family protein
A_84_P310563	AT5G51795	down	-0.230974	0.295691	-0.256686	0.822293	-2.11254	0.00348103	AT5G51795	At.19003	835254	DNA/RNA-binding protein Kin17, conserved region-containing protein
A_84_P532769	AT5G51800	down	-0.0983957	0.247776	-0.555761	0.131521	-1.61025	0.0163534	AT5G51800	At.29659	835255	protein kinase family protein
A_84_P23515	AT5G51810	down	-0.108269	0.215858	-0.947739	0.0687959	-2.02305	0.00944182	GA20OX2	At.28053	835256	gibberellin 20 oxidase 2
A_84_P546953	AT5G51960	down	-0.266848	0.231562	-0.278237	0.447931	-1.65424	0.000117775	AT5G51960	At.29649	835271	hypothetical protein
A_84_P837850	AT5G52230	down	-0.24625	0.231481	-0.267103	0.426326	-1.61712	0.00387533	MBD13	At.29627	835299	methyl-CPG-binding domain protein 13
A_84_P812004	AT5G52920	down	-0.377866	0.0820417	-0.0693982	0.729786	-1.74012	0.0156999	PKP-BETA1	At.20836	835369	pyruvate kinase
A_84_P94069	AT5G53160	down	-0.23269	0.159656	-0.410114	0.324368	-1.6638	0.00167006	RCAR3	At.24684	835397	abscisic acid receptor PYL8
A_84_P573586	AT5G53260	down	-0.548942	0.0282122	-0.342257	0.39458	-1.66652	0.00860404	AT5G53260	At.55521	835407	Seed maturation protein
A_84_P822394	AT5G53620	down	-0.0907944	0.17437	-0.110162	0.697781	-1.75071	0.0291283	AT5G53620	At.7697	835444	hypothetical protein
A_84_P841862	AT5G53710	down	-0.308477	0.17079	-0.23492	0.968664	-2.30311	0.0462884	AT5G53710	At.64293	835452	hypothetical protein
A_84_P851672	AT5G53880	down	-0.108421	0.42975	-0.293249	0.512378	-1.74791	0.00542073	AT5G53880	At.49171	835469	hypothetical protein
A_84_P832719	AT5G53950	down	-0.0998082	0.320427	-0.466036	0.630795	-2.13884	0.000992556	CUC2	At.55538	835478	protein CUP-SHAPED COTYLEDON 2
A_84_P718763	AT5G53980	down	-0.294417	0.0688836	-0.544184	0.966759	-2.84996	0.0395919	HB52	At.29523	835481	homeobox-leucine zipper protein ATHB-52
A_84_P255500	AT5G54130	down	-0.11305	0.261156	-0.461047	0.176314	-1.55548	0.00125031	AT5G54130	At.49174	835500	calcium-binding endonuclease/exonuclease/phosphatase family protein
A_84_P10284	AT5G54170	down	-0.0480215	0.104887	-0.371528	0.296126	-1.58849	0.0207363	AT5G54170	At.9259	835505	Lipid-binding START domain-containing protein
A_84_P822614	AT5G54250	down	-0.297285	0.196002	-0.221914	0.902804	-2.18059	0.00267069	CNGC4	At.401	835513	cyclic nucleotide-gated ion channel 4
A_84_P546964	AT5G55480	down	-0.323299	0.218424	-0.20819	0.470812	-1.60103	7.34533e-05	SVL1	At.6905	835641	putative glycerophosphoryl diester phosphodiesterase 1
A_84_P861360	AT5G55730	down	-0.294946	0.249988	-0.121104	0.75402	-1.83417	0.000323644		At.21565
A_84_P130156	AT5G56310	down	-0.161412	0.094439	-0.0307736	0.743337	-1.71014	0.0429445	AT5G56310	At.70454	835730	pentatricopeptide repeat-containing protein
A_84_P805196	AT5G56330	down	-0.369658	0.0802374	-0.115846	0.49455	-1.52668	0.0186246	ACA8	At.9676	835815	calcium-transporting ATPase 8
A_84_P23532	AT5G56780	down	-0.316598	0.239356	-0.199525	0.431643	-1.54882	2.37787e-05	ET2	At.29366	835780	effector of transcription2
A_84_P586962	AT5G56880	down	-0.103773	0.47334	-0.695799	0.983939	-3.2037	0.00695364	AT5G56880	At.49801	835790	hypothetical protein
A_84_P299210	AT5G57140	down	-0.237618	0.225727	-0.269365	0.543438	-1.75662	5.91298e-05	PAP28	At.49181	835820	purple acid phosphatase 28
A_84_P508825	AT5G57200	down	-0.232853	0.218429	-0.585333	0.30372	-1.85196	0.000115582	AT5G57200	At.55600	835826	putative clathrin assembly protein
A_84_P798229	AT5G57250	down	-0.338614	0.134374	-0.225879	0.560197	-1.72438	0.0027005	AT5G57250	At.29340	5008310	pentatricopeptide repeat-containing protein
A_84_P825325	AT5G57340	down	-0.315433	0.221812	-0.178273	0.416689	-1.51043	0.000185724	AT5G57340	At.21014	835839	hypothetical protein
A_84_P811969	AT5G57655	down	-0.390072	0.0817296	-0.143716	0.633475	-1.71379	0.00697543	AT5G57655	At.74748	835871	xylose isomerase
A_84_P822593	AT5G57685	down	-0.228236	0.324734	-0.545985	0.148921	-1.61878	0.000105836	GDU3	At.22616	835875	glutamine dumper 3
A_84_P15968	AT5G57800	down	-0.161937	0.413216	-0.429873	0.327914	-1.69089	0.000808169	CER3	At.7648	835889	protein WAX2
A_84_P579822	AT5G57880	down	-0.242591	0.23823	-0.352649	0.407932	-1.69417	6.0964e-05	MPS1	At.70286	835898	multipolar spindle 1
A_84_P196244	AT5G57930	down	-0.316513	0.121456	-0.283165	0.315151	-1.51395	0.000578017	APO2	At.27440	835904	APO protein 2
A_84_P850149	AT5G57940	down	-0.141742	0.197548	-0.165089	0.629764	-1.7349	0.0212866	CNGC5	At.22566	835905	cyclic nucleotide gated channel
A_84_P851155	AT5G58090	down	-0.392331	0.0720552	-0.109518	0.651264	-1.69441	0.0097424	AT5G58090	At.9709	835921	glucan endo-1,3-beta-glucosidase 6
A_84_P834330	AT5G58100	down	-0.206451	0.203265	-0.173561	0.523642	-1.62136	0.00279106	AT5G58100	At.27740	835922	hypothetical protein
A_84_P850648	AT5G58370	down	-0.307019	0.268558	-0.485138	0.255229	-1.6706	0.000181997	AT5G58370	At.9577	835949	putative GTP-binding protein CGPA
A_84_P20704	AT5G59320	down	-0.00953404	0.255297	-0.502304	0.640999	-2.20886	0.0447434	LTP3	At.24582	836051	non-specific lipid-transfer protein 3
A_84_P11251	AT5G59740	down	-0.366435	0.187662	-0.355997	0.243514	-1.5152	2.68671e-05	AT5G59740	At.29208	836095	UDP-N-acetylglucosamine (UAA) transporter family protein
A_84_P16924	AT5G60030	down	-0.235542	0.310235	-0.26619	0.439883	-1.63136	0.00457779	AT5G60030	At.47213	836125	hypothetical protein
A_84_P562028	AT5G60330	down	-0.218777	0.0450891	-0.277118	0.386737	-1.58431	0.0092529	AT5G60330	At.55641	836155	hypothetical protein
A_84_P22601	AT5G60335	down	-0.2554	0.117818	-0.318684	0.266391	-1.50012	0.00639598	AT5G60335	At.27572	10723110	Thioesterase-like protein
A_84_P15980	AT5G60500	down	-0.133549	0.146598	0.126273	0.798532	-1.59357	0.0403211	AT5G60500	At.29157	836171	dehydrodolichyl diphosphate synthase 7
A_84_P109262	AT5G60580	down	-0.188134	0.323099	-0.428512	0.248064	-1.59834	9.48709e-05	AT5G60580	At.24411	836179	RING/U-box domain-containing protein
A_84_P802658	AT5G60600	down	-0.0889665	0.207473	-0.181493	0.601637	-1.72086	0.0180222	HDS	At.21376	836181	4-hydroxy-3-methylbut-2-enyl diphosphate synthase
A_84_P176254	AT5G60960	down	-0.268811	0.21348	-0.361666	0.292216	-1.5734	0.000303962	AT5G60960	At.8467	836217	pentatricopeptide repeat-containing protein
A_84_P805060	AT5G61020	down	-0.270543	0.199295	-0.242128	0.565585	-1.75043	0.00281823	ECT3	At.21835	836223	evolutionarily conserved C-terminal region 3 protein
A_84_P797126	AT5G61200	down	-0.315138	0.253152	-0.347827	0.570882	-1.89042	0.000285939	AT5G61200	At.55656	836241	hypothetical protein
A_84_P267020	AT5G61370	down	-0.291365	0.187283	-0.226112	0.498893	-1.65291	0.00180899	AT5G61370	At.66671	836258	pentatricopeptide repeat-containing protein
A_84_P586094	AT5G61400	down	-0.215461	0.193203	-0.300973	0.302145	-1.519	0.000620473	AT5G61400	At.55661	836261	pentatricopeptide repeat-containing protein
A_84_P721757	AT5G61412	down	-0.253869	0.307924	-0.425597	0.368895	-1.73447	1.67686e-05	AT5G61412	At.73284	6240940	hypothetical protein
A_84_P21661	AT5G61590	down	-0.464964	0.0814247	-0.54938	0.472809	-2.031	0.00660372	AT5G61590	At.24138	836280	ethylene-responsive transcription factor ERF107
A_84_P12206	AT5G61810	down	-0.284386	0.241586	-0.149715	0.559718	-1.63516	0.000391693	AT5G61810	At.26357	836303	Mitochondrial substrate carrier family protein
A_84_P862329	AT5G61930	down	-0.313911	0.0937668	-0.292451	0.332342	-1.54199	0.000641254	APO3	At.7885	836314	APO protein 3
A_84_P14099	AT5G62500	down	-0.241928	0.193048	-0.385731	0.306251	-1.6155	0.00024681	EB1B	At.29046	836370	microtubule-associated protein, RP/EB family
A_84_P22613	AT5G62980	down	-0.329094	0.198217	-0.25277	0.506851	-1.69305	0.000203777	FOLB2	At.66683	836418	Dihydroneopterin aldolase
A_84_P787067	AT5G63135	down	-0.252573	0.00881545	-0.311349	0.591662	-1.86997	0.0494867	AT5G63135	At.29013	836434	hypothetical protein
A_84_P591443	AT5G63140	down	-0.294303	0.244684	-0.244603	0.669472	-1.88436	7.33828e-05	PAP29	At.8836	836435	purple acid phosphatase 29
A_84_P849026	AT5G63190	down	-0.206365	0.0919339	-0.1115	0.527172	-1.5569	0.0152994	AT5G63190	At.23418	836440	MA3 domain-containing protein
A_84_P264030	AT5G63420	down	-0.309798	0.0674148	-0.0204444	0.853597	-1.83279	0.0285008	emb2746	At.28999	836461	RNA-metabolising metallo-beta-lactamase family protein
A_84_P766867	AT5G63470	down	-0.304814	0.117564	-0.282122	0.466076	-1.67969	0.0117182	NF-YC4	At.28997	836466	nuclear transcription factor Y subunit C-4
A_84_P97436	AT5G63480	down	-0.332289	0.251206	-0.355462	0.484436	-1.78992	0.000258495	AT5G63480	At.71117	836467	hypothetical protein
A_84_P828673	AT5G63840	down	-0.086271	0.189712	-0.109749	0.831158	-1.91973	0.0120152	RSW3	At.27632	836504	alpha 1,3-glucosidase
A_84_P17888	AT5G64140	down	-0.282885	0.275639	-0.330777	0.494218	-1.77153	6.36211e-05	RPS28	At.22284	836535	40S ribosomal protein S28-2
A_84_P819847	AT5G64340	down	-0.258418	0.0588311	-0.143164	0.685244	-1.77572	0.0206199	SAC51	At.49218	836555	transcription factor SAC51
A_84_P102076	AT5G64690	down	-0.172112	0.378653	-0.346821	0.338598	-1.60817	4.16601e-05	AT5G64690	At.28946	836590	neurofilament triplet H protein-like protein
A_84_P816568	AT5G64860	down	-0.494105	0.0226224	-0.11581	0.861016	-1.96813	0.0207363	DPE1	At.7845	836609	4-alpha-glucanotransferase-like protein
A_84_P208548	AT5G64900	down	-0.169932	0.304841	-0.327862	0.378374	-1.63154	0.000275631	PROPEP1	At.27218	836613	elicitor peptide 1
A_84_P15999	AT5G64970	down	-0.279658	0.264414	-0.438552	0.239036	-1.59946	5.85605e-05	AT5G64970	At.7855	836621	Mitochondrial substrate carrier family protein
A_84_P570042	AT5G65205	down	-0.217567	0.0384703	-0.232018	0.487922	-1.64711	0.0105337	AT5G65205	At.26303	836644	Rossmann-fold NAD(P)-binding domain-containing protein
A_84_P760723	AT5G65310	down	-0.356073	0.128445	-0.375588	0.359996	-1.66507	0.00448117		At.67427
A_84_P597689	AT5G65340	down	-0.220991	0.242263	-0.585783	0.299454	-1.84707	0.00170388	AT5G65340	At.28913	836659	hypothetical protein
A_84_P290774	AT5G65410	down	-0.264652	0.149047	-0.102419	0.490378	-1.50817	0.00121518	HB25	At.43744	836666	homeobox protein 25
A_84_P16947	AT5G65450	down	-0.174376	0.287132	-0.267738	0.393159	-1.58106	0.000533999	UBP17	At.16943	836670	ubiquitin carboxyl-terminal hydrolase 17
A_84_P15057	AT5G65900	down	-0.26282	0.179061	-0.268205	0.610107	-1.83822	0.00349243	AT5G65900	At.66704	836719	DEAD-box ATP-dependent RNA helicase 27
A_84_P831427	AT5G66310	down	-0.161432	0.335388	-0.332722	0.413109	-1.67694	0.000959203	AT5G66310	At.9634	836763	ATP binding microtubule motor family protein
A_84_P831305	AT5G66420	down	-0.207599	0.126484	-0.119731	0.639305	-1.69236	0.0449722	AT5G66420	At.8554	836774	hypothetical protein
A_84_P16952	AT5G66660	down	-0.25108	0.18368	-0.0934429	0.664268	-1.69081	0.0357202	AT5G66660	At.65708	836798	hypothetical protein
A_84_P229909	AT5G67420	down	-0.222187	0.133158	-0.4824	0.31542	-1.73847	0.00129171	LBD37	At.27456	836878	LOB domain-containing protein 37
A_84_P244595	AT5G67620	down	-0.412887	-0.0013655	-0.189564	0.972002	-2.237	0.0460605	AT5G67620	At.28803	836898	hypothetical protein
A_84_P834764	AT1G01440	up	0.141385	-0.283992	0.272468	-0.393597	1.58674	0.000126814	AT1G01440	At.42647	837155	hypothetical protein
A_84_P867463	AT1G01670	up	0.0868173	-0.334079	0.230552	-0.378054	1.52478	0.00784256	AT1G01670	At.42637	839365	U-box domain-containing protein 56
A_84_P274650	AT1G02430	up	0.119728	-0.142088	0.491945	-0.485299	1.9687	0.0183838	ARFD1B	At.42602	839242	ADP-ribosylation factor D1B
A_84_P14315	AT1G02580	up	0.213886	0.0244495	0.496351	-0.399424	1.86061	0.0382987	MEA	At.10786	839422	histone-lysine N-methyltransferase MEDEA
A_84_P18979	AT1G03030	up	0.313306	-0.165139	0.210116	-0.44932	1.57947	4.09987e-05	AT1G03030	At.11130	839473	P-loop containing nucleoside triphosphate hydrolase-like protein
A_84_P251685	AT1G03170	up	0.164392	-0.0720781	0.0396805	-0.894935	1.91138	0.0206617	AT1G03170	At.42557	839563	hypothetical protein
A_84_P801252	AT1G03220	up	0.0835454	-0.38311	0.271926	-0.478617	1.68243	0.0380973	AT1G03220	At.25184	838517	aspartyl protease-like protein
A_84_P816540	AT1G03475	up	0.0468776	-0.236946	0.381483	-0.2256	1.52318	0.040268	LIN2	At.19140	839489	Coproporphyrinogen III oxidase
A_84_P17926	AT1G03590	up	0.306432	-0.236558	0.30148	-0.29949	1.51674	3.00468e-06	AT1G03590	At.42536	839447	putative protein phosphatase 2C 1
A_84_P13248	AT1G03800	up	0.185266	-0.215523	0.242277	-0.358486	1.51652	0.00206782	ERF10	At.50567	839173	ethylene-responsive transcription factor 10
A_84_P837016	AT1G04310	up	0.231363	-0.0423551	0.210064	-0.37949	1.50478	0.0194215	ERS2	At.43443	839549	ethylene response sensor 2
A_84_P13276	AT1G04530	up	0.352576	-0.0852135	0.219978	-0.72406	1.92391	0.00654159	AT1G04530	At.28463	839500	tetratricopeptide repeat domain-containing protein
A_84_P103046	AT1G04780	up	0.209758	-0.356801	0.484569	-0.316865	1.74283	0.000212116	AT1G04780	At.42431	839414	ankyrin repeat-containing protein
A_84_P15379	AT1G04810	up	0.251614	-0.259544	0.484118	-0.288561	1.70844	3.54992e-05	AT1G04810	At.19689	839409	26S proteasome regulatory subunit N2
A_84_P839895	AT1G04830	up	0.267937	-0.244394	0.309749	-0.328013	1.55591	5.50563e-06	AT1G04830	At.42429	839404	RabGAP/TBC domain-containing protein
A_84_P820963	AT1G04960	up	0.273964	-0.284871	0.403104	-0.230891	1.55186	4.59388e-06	AT1G04960	At.23716	839346	hypothetical protein
A_84_P813692	AT1G05010	up	0.297098	-0.14352	0.192739	-0.723828	1.88762	0.0258925	EFE	At.23109	839345	1-aminocyclopropane-1-carboxylate oxidase
A_84_P577232	AT1G05740	up	0.267894	-0.216283	0.438327	-0.590335	2.04013	0.00124923	AT1G05740	At.51495	837081	hypothetical protein
A_84_P24166	AT1G05890	up	0.208705	-0.26573	0.261256	-0.348857	1.52638	6.99136e-05	ARI5	At.42364	837099	putative E3 ubiquitin-protein ligase ARI5
A_84_P791976	AT1G05894	up	0.241954	-0.185983	0.53595	-0.52264	2.08289	0.00116537	AT1G05894	At.63159	3766662	hypothetical protein
A_84_P303770	AT1G05960	up	0.275386	-0.301674	0.429618	-0.285543	1.64167	4.60497e-05	AT1G05960	At.15457	837106	ARM repeat superfamily protein
A_84_P16060	AT1G06430	up	0.475412	-0.0575272	0.179722	-0.630404	1.75336	0.0046687	FTSH8	At.17054	837154	cell division protease ftsH-8
A_84_P829388	AT1G07150	up	0.134142	-0.42579	0.435334	-0.491588	1.90122	0.000504792	MAPKKK13	At.42312	837226	mitogen-activated protein kinase kinase kinase 13
A_84_P751486	AT1G08030	up	0.191829	-0.301195	0.337463	-0.388311	1.65379	1.72606e-05	TPST	At.47739	837318	protein-tyrosine sulfotransferase
A_84_P18000	AT1G09960	up	0.150602	-0.200617	0.192857	-0.476755	1.59065	0.0138092	SUT4	At.1827	837530	sucrose transporter 4
A_84_P13344	AT1G11000	up	0.296839	-0.259985	0.445979	-0.575193	2.02957	1.57781e-05	MLO4	At.19090	837643	MLO-like protein 4
A_84_P19933	AT1G12990	up	0.251745	-0.2778	0.28068	-0.536156	1.76154	0.000254202	AT1G12990	At.11247	837857	beta-1,4-mannosyl-glycoprotein
A_84_P171853	AT1G13390	up	0.252572	-0.302045	0.25929	-0.52822	1.72609	2.00186e-05	AT1G13390	At.43692	837899	hypothetical protein
A_84_P607538	AT1G13500	up	0.211481	-0.091773	0.165855	-0.465893	1.54944	0.00808094	AT1G13500	At.51596	837910	hypothetical protein
A_84_P588837	AT1G13530	up	0.15022	-0.342199	0.199052	-0.656159	1.80902	0.00160348	AT1G13530	At.51597	837913	hypothetical protein
A_84_P10592	AT1G14330	up	0.209272	-0.244668	0.309384	-0.277733	1.50224	4.92389e-05	AT1G14330	At.41976	837994	F-box/kelch-repeat protein SKIP11
A_84_P838612	AT1G15060	up	0.239831	-0.292716	0.218563	-0.662649	1.84192	0.00284889	AT1G15060	At.41944	838071	PhaC and hydrolase domain-containing protein
A_84_P13320	AT1G15130	up	0.232288	-0.319823	0.390244	-0.52115	1.88086	0.000194499	AT1G15130	At.27732	838077	programmed cell death 6-interacting protein
A_84_P571918	AT1G15385	up	0.128053	-0.042031	0.277406	-0.663416	1.91962	0.0337291	AT1G15385	At.47031	838108	hypothetical protein
A_84_P822354	AT1G15860	up	0.217697	-0.114007	0.178187	-0.491784	1.59104	0.00751897	AT1G15860	At.41911	838156	hypothetical protein
A_84_P22888	AT1G16540	up	0.10885	-0.436972	0.132577	-0.465115	1.51329	0.00177519	ABA3	At.18927	838224	Molybdenum cofactor sulfurase
A_84_P20030	AT1G16890	up	0.161555	-0.133191	0.179083	-0.444468	1.54066	0.00183514	UBC36	At.24697	838260	ubiquitin-conjugating enzyme E2 36
A_84_P20886	AT1G17280	up	0.171961	-0.123667	0.229102	-0.364416	1.50892	0.000258401	UBC34	At.42947	838300	ubiquitin-conjugating enzyme E2 34
A_84_P837371	AT1G17285	up	0.356901	-0.161707	0.565544	-0.288481	1.80754	0.000540379	AT1G17285	At.70449	2745753	hypothetical protein
A_84_P830676	AT1G17450	up	0.170996	-0.235611	0.244631	-0.3422	1.50194	0.000705528	AT1G17450	At.41835	838317	B-block binding subunit of TFIIIC
A_84_P17180	AT1G18210	up	0.153647	-0.429725	0.422408	-0.437862	1.81538	0.00197398	AT1G18210	At.22394	838401	putative calcium-binding protein CML27
A_84_P18065	AT1G18880	up	0.32156	-0.202313	0.259183	-0.410821	1.59108	4.0899e-05	CDPK1	At.267	838470	calcium-dependent protein kinase 1
A_84_P14175	AT1G18900	up	0.333143	-0.203896	0.237748	-0.385538	1.54038	0.000133943	AT1G18900	At.15067	838471	pentatricopeptide repeat-containing protein
A_84_P20796	AT1G18980	up	0.231204	-0.178221	0.399821	-0.927243	2.50891	0.0106234	AT1G18980	At.41769	838479	germin-like protein subfamily T member 2
A_84_P824102	AT1G19130	up	0.186007	-0.2213	0.21437	-0.398985	1.52981	0.00124871	AT1G19130	At.22114	838496	hypothetical protein
A_84_P605805	AT1G21326	up	0.0497378	-0.465849	0.493405	-0.611619	2.15102	0.0474075	AT1G21326	At.65921	838731	VQ motif-containing protein
A_84_P820694	AT1G21900	up	0.279007	-0.233435	0.320562	-0.299823	1.53729	2.47822e-05	AT1G21900	At.41637	838792	emp24/gp25L/p24 family/GOLD domain-containing protein
A_84_P826674	AT1G22180	up	0.259834	-0.169221	0.390576	-0.223198	1.53026	9.9059e-05	AT1G22180	At.43225	838823	sec.4-like phosphatidylinositol transfer protein
A_84_P786163	AT1G22750	up	0.138091	-0.196442	0.166535	-0.53158	1.62238	0.00505128	AT1G22750	At.24405	838881	hypothetical protein
A_84_P19886	AT1G22930	up	0.212751	-0.271629	0.37705	-0.328358	1.63061	0.000138624	AT1G22930	At.23535	838900	T-complex protein 11
A_84_P14212	AT1G22990	up	0.30956	-0.260315	0.40798	-0.926415	2.5217	0.00175844	AT1G22990	At.20068	838907	heavy-metal-associated domain-containing protein
A_84_P17041	AT1G23150	up	0.233251	-0.0812173	0.399284	-0.255829	1.57474	0.000723434	AT1G23150	At.41566	838923	hypothetical protein
A_84_P822665	AT1G23310	up	0.146472	-0.368691	0.172716	-0.511035	1.60631	0.00633696	GGT1	At.21562	830118	gamma-glutamyl transpeptidase 1
A_84_P819348	AT1G23440	up	0.248796	-0.239751	0.229487	-0.400623	1.54768	3.26227e-05	AT1G23440	At.48221	838952	Peptidase C15, pyroglutamyl peptidase I-like protein
A_84_P19863	AT1G23830	up	0.361156	-0.160688	0.287562	-0.298831	1.50149	0.00040829	AT1G23830	At.10951	838994	hypothetical protein
A_84_P15626	AT1G24030	up	0.156163	-0.116148	0.140265	-0.615872	1.68896	0.00298719	AT1G24030	At.66822	839015	protein kinase-like protein
A_84_P20825	AT1G24190	up	0.221895	-0.250506	0.299246	-0.33781	1.55515	8.59783e-06	SNL3	At.47999	839032	paired amphipathic helix protein Sin3-like 3
A_84_P17034	AT1G24430	up	0.47848	-0.0970453	0.128322	-0.561247	1.6128	0.0227514	AT1G24430	At.41434	839059	HXXXD-type acyl-transferase-like protein
A_84_P231269	AT1G24600	up	0.193393	-0.166653	0.383969	-0.358672	1.67324	0.00192813	AT1G24600	At.69752	839074	hypothetical protein
A_84_P14849	AT1G27150	up	0.216754	-0.280132	0.360607	-0.394613	1.68789	2.10048e-05	AT1G27150	At.20606	839604	StaR-like protein domain-containing protein
A_84_P584450	AT1G27890	up	0.247333	-0.322158	0.419312	-0.340018	1.6927	2.04824e-05	AT1G27890	At.66896	839682	putative CCR4-associated factor 1-4
A_84_P13199	AT1G28200	up	0.262825	-0.317736	0.351381	-0.390479	1.67233	7.71988e-06	FIP1	At.21796	839714	GEM-like protein 1
A_84_P211008	AT1G29060	up	0.264344	-0.255233	0.607613	-0.245303	1.80615	4.06571e-05	AT1G29060	At.40818	839780	protein transport protein SFT1
A_84_P813595	AT1G29150	up	0.100038	-0.370428	0.193645	-0.559592	1.68557	0.00928924	ATS9	At.21249	839789	26S proteasome regulatory subunit N6
A_84_P12301	AT1G30900	up	0.232944	-0.242651	0.220415	-0.511335	1.66065	0.0046008	VSR6	At.51844	839974	vacuolar sorting receptor 6
A_84_P13246	AT1G30910	up	0.241786	-0.237054	0.305882	-0.362845	1.58967	6.41236e-06	AT1G30910	At.40464	839975	molybdenum cofactor sulfurase-like protein
A_84_P20013	AT1G31480	up	0.281228	-0.247519	0.360712	-0.333324	1.6178	6.69306e-06	SGR2	At.27398	840038	protein shoot gravitropism 2 (SGR2)
A_84_P10485	AT1G32790	up	0.24787	-0.22887	0.220691	-0.392037	1.52915	2.22906e-05	CID11	At.27546	840173	CTC-interacting domain 11 protein
A_84_P754336	AT1G33102	up	0.208793	-0.184535	0.190401	-0.826102	2.02301	0.00214071	AT1G33102	At.68721	6241127	hypothetical protein
A_84_P821712	AT1G35140	up	0.253889	-0.124111	0.181761	-0.532411	1.64054	0.0123425	PHI-1	At.24168	840399	Phosphate-responsive 1-like protein
A_84_P753654	AT1G35516	up	0.315885	-0.218588	0.181968	-0.447617	1.54712	0.000246772	AT1G35516	At.20237	5007770	myb-like transcription factor family protein
A_84_P23632	AT1G35670	up	0.209275	-0.225411	0.404881	-0.459771	1.8209	0.00251598	CDPK2	At.24141	840471	calcium-dependent protein kinase 2
A_84_P20196	AT1G36950	up	0.289027	-0.0308768	0.625734	-0.353501	1.97142	0.00506269	AT1G36950	At.51981	840604	RING/U-box domain-containing protein
A_84_P819132	AT1G44770	up	0.172469	-0.105138	0.263611	-0.502714	1.70093	0.0398693	AT1G44770	At.25472	841041	hypothetical protein
A_84_P13340	AT1G45050	up	0.292068	-0.273698	0.306986	-0.346541	1.57301	0.000211827	ATUBC2-1	At.204	841072	ubiquitin-conjugating enzyme 15
A_84_P184834	AT1G45180	up	0.328308	-0.246598	0.3039	-0.529686	1.78211	0.000426992	AT1G45180	At.38723	841086	RING/U-box domain-containing protein
A_84_P812662	AT1G45976	up	0.176061	-0.203507	0.305277	-0.447123	1.68459	0.0155031	SBP1	At.4249	827039	putative selenium-binding protein
A_84_P752079	AT1G48700	up	0.427413	-0.02854	0.328351	-1.04369	2.58836	0.0451461	AT1G48700	At.38368	841292	oxidoreductase
A_84_P24049	AT1G49670	up	0.280751	-0.269291	0.439342	-0.356772	1.73642	1.6142e-05	NQR	At.5735	822411	NADPH:quinone oxidoreductase
A_84_P820648	AT1G50570	up	0.145036	-0.224706	0.226774	-0.449611	1.59813	0.0129174	AT1G50570	At.48298	841478	calcium-dependent lipid-binding domain-containing protein
A_84_P817283	AT1G51070	up	0.127246	-0.0975056	0.0706962	-0.546308	1.53369	0.00899008	bHLH115	At.17182	841529	transcription factor bHLH115
A_84_P119172	AT1G51130	up	0.165048	-0.225643	0.40031	-0.239331	1.55794	5.35123e-05	AT1G51130	At.37881	841536	Nse4, component of Smc5/6 DNA repair complex
A_84_P173061	AT1G51370	up	0.272426	-0.238585	0.262439	-0.42547	1.61095	1.3005e-05	AT1G51370	At.43203	841561	F-box/FBD/LRR-repeat protein
A_84_P14309	AT1G51710	up	0.210372	-0.21446	0.334313	-0.306561	1.55927	3.75068e-05	UBP6	At.16941	841596	ubiquitin carboxyl-terminal hydrolase 6
A_84_P15140	AT1G52080	up	0.348918	-0.20915	0.31151	-0.294085	1.52161	6.09753e-05	AR791	At.23676	841637	actin binding protein family
A_84_P12384	AT1G52540	up	0.246659	-0.223208	0.309132	-0.311275	1.53731	0.000149222	AT1G52540	At.23569	841685	protein kinase domain-containing protein
A_84_P241325	AT1G52870	up	0.32051	-0.132236	0.153372	-0.565858	1.6463	0.00561363	AT1G52870	At.23745	841720	Peroxisomal membrane 22 kDa (Mpv17/PMP22) family protein
A_84_P868194	AT1G54360	up	0.196491	-0.338509	0.298789	-0.433428	1.66119	0.00462917	TAF6B	At.27336	841877	TBP-associated factor 6B
A_84_P528560	AT1G54540	up	0.282594	-0.117878	0.500804	-0.31699	1.76271	0.00111986	AT1G54540	At.50731	841896	late embryogenesis abundant hydroxyproline-rich glycoprotein
A_84_P10365	AT1G54870	up	0.430848	-0.150469	0.671075	-0.15128	1.76829	0.0129863	AT1G54870	At.16081	841926	Rossmann-fold NAD(P)-binding domain-containing protein
A_84_P563999	AT1G54930	up	0.0747649	0.0355606	0.579995	-0.13715	1.64393	0.0499197	AT1G54930	At.52206	841933	GRF zinc finger / Zinc knuckle protein
A_84_P13152	AT1G55280	up	0.208587	-0.215279	0.355394	-0.286847	1.56075	3.93067e-05	AT1G55280	At.37091	841973	Lipase/lipooxygenase, PLAT/LH2 family protein
A_84_P822194	AT1G55510	up	0.052577	-0.28743	0.234928	-0.459141	1.61784	0.0448787	BCDH BETA1	At.10830	841998	branched-chain alpha-keto acid decarboxylase E1 beta subunit
A_84_P816751	AT1G55840	up	0.16615	-0.32187	0.154877	-0.492288	1.56609	0.00170163	AT1G55840	At.15092	842034	sec.4-like phosphatidylinositol transfer protein
A_84_P837084	AT1G58280	up	0.0904769	-0.357971	0.47218	-0.514835	1.98208	0.008314	AT1G58280	At.22489	842197	phosphoglycerate mutase-like protein
A_84_P20874	AT1G59780	up	0.283953	-0.0701499	0.545686	-0.187971	1.66285	0.00272726	AT1G59780	At.52272	842271	NB-ARC domain-containing disease resistance protein
A_84_P15105	AT1G60095	up	0.210891	-0.176988	0.503015	-0.213856	1.64361	0.00794867	AT1G60095	At.52280	842305	jacalin-like lectin domain-containing protein
A_84_P530345	AT1G60110	up	0.197455	-0.333641	0.895472	0.0815399	1.758	0.0275931	AT1G60110	At.49987	842306	jacalin-like lectin domain-containing protein
A_84_P235283	AT1G60130	up	0.183673	-0.31428	0.532143	-0.595993	2.18576	0.0296099	AT1G60130	At.52281	842308	jacalin-like lectin domain-containing protein
A_84_P11367	AT1G60490	up	0.305436	-0.24314	0.258047	-0.411129	1.59016	3.71418e-06	VPS34	At.1545	842344	phosphatidylinositol 3-kinase VPS34
A_84_P753137	AT1G60913	up	0.0624037	-0.411143	0.148316	-1.03357	2.26872	0.0106149	AT1G60913	At.72216	5007824	Rapid alkalinization factor (RALF) family protein
A_84_P534779	AT1G60930	up	0.110576	-0.383566	0.539029	-0.259907	1.73982	0.000849526	RECQ4B	At.36565	842384	RECQ helicase L4B
A_84_P596990	AT1G61215	up	0.375835	-0.206578	0.304993	-0.507296	1.756	0.000364231	BRD4	At.49477	2745841	bromodomain 4
A_84_P15155	AT1G61390	up	0.350404	-0.0929656	0.457192	-0.301104	1.69149	0.0423934	AT1G61390	At.52304	842433	putative S-locus protein kinase
A_84_P19866	AT1G62600	up	0.149365	-0.194245	0.081926	-0.567404	1.56844	0.00573874	AT1G62600	At.14993	842557	flavin-containing monooxygenase-like protein
A_84_P570247	AT1G62620	up	0.220729	-0.0811995	0.309864	-0.684896	1.99275	0.0166081	AT1G62620	At.66875	842559	flavin-containing monooxygenase-like protein
A_84_P853293	AT1G63010	up	0.311986	-0.260799	0.4907	-0.375388	1.82271	0.000159114	AT1G63010	At.17751	842604	Major Facilitator Superfamily with SPX domain-containing protein
A_84_P752474	AT1G63080	up	0.200148	-0.29141	0.756521	-0.38984	2.21355	0.0428438	AT1G63080	At.64076	842611	pentatricopeptide repeat-containing protein
A_84_P500185	AT1G63590	up	-0.0101153	-0.376094	0.674238	-0.469118	2.20894	0.0288771	AT1G63590	At.52348	842664	putative cysteine-rich repeat secretory protein 5
A_84_P22698	AT1G64460	up	0.14803	-0.112669	0.418472	-0.296305	1.64123	0.000868893	AT1G64460	At.24868	842754	protein kinase-like protein
A_84_P19876	AT1G64610	up	0.319352	-0.21393	0.33777	-0.314521	1.57166	1.92697e-05	AT1G64610	At.27085	842769	WD40 domain-containing protein
A_84_P14255	AT1G64970	up	0.189534	-0.11535	0.187642	-0.561921	1.68128	0.0198258	G-TMT	At.10960	842805	tocopherol O-methyltransferase
A_84_P11417	AT1G65730	up	0.196852	-0.284792	0.281399	-0.391392	1.59415	0.00188699	YSL7	At.35849	842884	putative metal-nicotianamine transporter YSL7
A_84_P810920	AT1G66900	up	0.13646	-0.141596	0.21599	-0.677557	1.85774	0.0346025	AT1G66900	At.28422	843008	alpha/beta-hydrolase domain-containing protein
A_84_P310353	AT1G66940	up	0.335329	-0.130488	0.252111	-0.448268	1.62493	0.0019921	AT1G66940	At.35714	843012	protein kinase-related protein
A_84_P853537	AT1G67060	up	0.19519	-0.275431	0.21262	-0.697805	1.8796	0.00366592	AT1G67060	At.35696	843026	hypothetical protein
A_84_P19023	AT1G67580	up	0.256974	-0.20387	0.354705	-0.255605	1.52659	3.59787e-05	AT1G67580	At.24206	843079	protein kinase-like protein
A_84_P207038	AT1G67960	up	0.31009	-0.238074	0.351008	-0.300427	1.57073	6.76252e-06	AT1G67960	At.27107	843124	hypothetical protein
A_84_P116582	AT1G68160	up	0.266565	-0.277702	0.333092	-0.404376	1.66725	9.08801e-06	AT1G68160	At.35563	843144	hypothetical protein
A_84_P869590	AT1G68370	up	0.055054	-0.182817	0.07173	-0.516977	1.5039	0.00628752	ARG1	At.11013	843166	chaperone protein dnaJ 15
A_84_P184384	AT1G68440	up	0.29203	-0.0667172	0.353713	-0.414016	1.70259	0.00302745	AT1G68440	At.20172	843173	hypothetical protein
A_84_P23786	AT1G68820	up	0.18902	-0.138176	0.267423	-0.344681	1.52849	0.000160417	AT1G68820	At.17970	843214	Transmembrane Fragile-X-F-associated protein
A_84_P523278	AT1G68910	up	0.353764	-0.126653	0.150132	-0.471258	1.53836	0.000579146	WIT2	At.35468	843224	WPP domain-interacting tail-anchored protein 2
A_84_P16617	AT1G69600	up	0.251019	-0.147484	0.406743	-0.278181	1.60762	0.00225578	ZFHD1	At.50017	843296	zinc finger homeodomain 1
A_84_P813323	AT1G70780	up	0.166324	-0.415877	0.457628	-0.482695	1.91896	0.00132822	AT1G70780	At.24232	843415	hypothetical protein
A_84_P16162	AT1G70980	up	0.24684	-0.271342	0.276026	-0.31007	1.50118	4.04619e-05	SYNC3	At.35245	843436	asparaginyl-tRNA synthetase, cytoplasmic 3
A_84_P17137	AT1G71330	up	0.203235	-0.295129	0.286614	-0.390561	1.59901	0.000692089	NAP5	At.70230	843474	putative non-intrinsic ABC protein 5
A_84_P819223	AT1G72010	up	0.16542	-0.311242	0.211822	-0.508779	1.64787	0.0252375	AT1G72010	At.23095	843532	transcription factor TCP22
A_84_P152278	AT1G72470	up	0.226695	-0.22729	0.466082	-0.191893	1.57787	2.30372e-05	EXO70D1	At.35095	843579	exocyst subunit exo70-D1
A_84_P21837	AT1G72870	up	0.051556	-0.231073	0.210972	-0.414978	1.54323	0.0200759	AT1G72870	At.50030	843618	TIR-NBS class of disease resistance protein
A_84_P13325	AT1G73030	up	0.111797	-0.306358	0.201787	-0.398926	1.51647	0.00176189	VPS46.2	At.22952	843634	SNF7-like protein
A_84_P820222	AT1G73480	up	0.210546	-0.367815	0.48976	-0.585026	2.10641	0.00926647	AT1G73480	At.23620	843683	alpha/beta-hydrolase domain-containing protein
A_84_P14954	AT1G73602	up	-0.00642586	-0.252132	0.460472	-0.383905	1.79549	0.0197717	CPuORF32	At.43548	6241275	conserved peptide upstream open reading frame 32
A_84_P12407	AT1G73700	up	-0.0782696	-0.291624	0.457165	-0.34222	1.74036	0.0397357	AT1G73700	At.34963	843705	mate efflux-like protein
A_84_P798859	AT1G73970	up	0.0300972	-0.0367668	0.396465	-0.203967	1.51617	0.0343341	AT1G73970	At.34935	843735	hypothetical protein
A_84_P850462	AT1G74020	up	0.178233	-0.12061	0.313912	-0.425896	1.66995	0.0388778	SS2	At.24431	843740	strictosidine synthase 1
A_84_P817288	AT1G75080	up	0.119353	-0.262681	0.261051	-0.411141	1.59349	0.0111405	BZR1	At.28634	843845	brassinazole-resistant 1 protein
A_84_P817969	AT1G75390	up	0.343198	-0.216602	0.337718	-0.700848	2.05418	0.00774435	bZIP44	At.16252	843875	basic leucine-zipper 44
A_84_P12581	AT1G75410	up	0.256461	-0.301512	0.310798	-0.460406	1.70669	1.23431e-05	BLH3	At.16254	843877	BEL1-like homeodomain 3
A_84_P17036	AT1G77000	up	0.153343	-0.284601	0.439659	-0.163969	1.51953	0.000433973	SKP2B	At.28008	844036	F-box/LRR-repeat protein 5
A_84_P827782	AT1G78420	up	0.256879	-0.213669	0.379309	-0.341036	1.64758	1.03107e-05	AT1G78420	At.14800	844178	RING/U-box domain-containing protein
A_84_P16127	AT1G78870	up	0.152541	-0.111836	0.265933	-0.352949	1.53569	0.00706662	UBC35	At.46456	844224	ubiquitin-conjugating enzyme E2 35
A_84_P204968	AT1G79360	up	0.0929188	-0.1776	0.392308	-0.235144	1.54483	0.0273262	2-Oct	At.34126	844274	organic cation/carnitine transporter 2
A_84_P832462	AT1G79770	up	0.209951	-0.0492418	0.265491	-0.401903	1.5882	0.0365523	AT1G79770	At.34051	844316	hypothetical protein
A_84_P827510	AT1G79910	up	0.164106	-0.33565	0.408833	-0.36504	1.70985	0.00280132	AT1G79910	At.43076	844330	Regulator of Vps4 activity in the MVB pathway protein
A_84_P533079	AT1G79960	up	0.250604	-0.281914	0.433719	-0.447925	1.84247	0.0445675	OFP14	At.62387	844336	ovate family protein 14
A_84_P13555	AT2G01330	up	0.319459	-0.194303	0.302207	-0.376953	1.60121	0.00011277	AT2G01330	At.42501	814661	nucleotide binding protein
A_84_P756924	AT2G01735	up	0.247348	-0.25403	0.341588	-0.351754	1.61703	3.57495e-05	RIE1	At.47033	814703	E3 ubiquitin protein ligase RIE1
A_84_P21073	AT2G02300	up	0.178396	-0.157327	0.148242	-0.54919	1.62162	0.00374364	PP2-B5	At.41504	814761	F-box protein PP2-B5
A_84_P825490	AT2G02370	up	0.163767	-0.329697	0.452939	-0.252042	1.63012	0.00153107	AT2G02370	At.12988	814768	SNARE associated Golgi protein
A_84_P511795	AT2G03360	up	0.26887	-0.311536	0.387236	-0.40941	1.73706	1.27155e-05	AT2G03360	At.50735	814865	Glycosyltransferase family 61 protein
A_84_P833504	AT2G03530	up	0.375624	-0.180373	0.281977	-0.473896	1.68865	0.00333049	UPS2	At.41387	814882	ureide permease 2
A_84_P310203	AT2G03590	up	0.409789	-0.106072	0.202052	-0.459403	1.58168	0.00338886	UPS1	At.41381	814888	ureide permease 1
A_84_P16365	AT2G04430	up	0.294434	-0.128526	0.368847	-0.375436	1.67514	0.000349347	NUDT5	At.41312	814983	nudix hydrolase 5
A_84_P21079	AT2G05320	up	0.186805	-0.158992	0.411664	-0.303365	1.64152	0.000140293	AT2G05320	At.10148	815080	beta-1,2-N-acetylglucosaminyltransferase II
A_84_P737204	AT2G05632	up	0.448685	-0.0497289	0.308345	-0.32096	1.54682	0.00156742	AT2G05632	At.74096	6240607	hypothetical protein
A_84_P20100	AT2G05710	up	0.119819	-0.321191	0.312463	-0.307681	1.53703	0.00523013	ACO3	At.26759	815120	aconitate hydratase 2
A_84_P586386	AT2G07640	up	0.147033	-0.401067	0.240536	-0.41134	1.57121	0.00472556	AT2G07640	At.52679	815336	dienoyl-CoA reductase-like protein
A_84_P23620	AT2G07675	up	0.454769	-0.0135511	0.289814	-0.788074	2.11094	0.0167181	AT2G07675	At.52682	815348	ribosomal protein S12
A_84_P850845	AT2G11890	up	0.226446	-0.255238	0.328221	-0.269914	1.51376	2.22232e-05	AT2G11890	At.14286	815664	adenylate cyclase
A_84_P140249	AT2G14850	up	0.193975	-0.129175	0.27782	-0.309103	1.50204	0.000131377	AT2G14850	At.27715	815974	hypothetical protein
A_84_P13469	AT2G16790	up	0.381032	-0.139167	0.314569	-0.343173	1.57761	0.000489602	AT2G16790	At.40236	816180	gluconokinase
A_84_P20782	AT2G17110	up	0.263105	-0.212763	0.331826	-0.302109	1.55179	3.73625e-06	AT2G17110	At.26405	816215	hypothetical protein
A_84_P16305	AT2G17190	up	0.1047	-0.129775	0.165456	-0.428003	1.50886	0.0236165	AT2G17190	At.21851	816224	ubiquilin
A_84_P17251	AT2G17200	up	0.277098	-0.276271	0.371685	-0.49182	1.81945	0.000540834	DSK2	At.22593	816225	ubiquitin-like protein
A_84_P22661	AT2G17720	up	0.208207	-0.202981	0.389174	-0.242409	1.54926	3.61978e-05	AT2G17720	At.40108	816281	2-oxoglutarate (2OG) and Fe(II)-dependent oxygenase-like protein
A_84_P21086	AT2G18170	up	0.0838428	-0.452249	0.402808	-0.199771	1.51843	0.000373066	MPK7	At.265	816330	mitogen-activated protein kinase 7
A_84_P17227	AT2G19900	up	0.35156	-0.18833	0.284866	-0.474071	1.69224	0.000292899	NADP-ME1	At.27251	816509	malate dehydrogenase (oxaloacetate-decarboxylating)(NADP+)
A_84_P69054	AT2G20130	up	0.243458	-0.276586	0.40895	-0.258481	1.58824	0.000452542	LCV1	At.48495	816532	protein like COV 1
A_84_P758683	AT2G21230	up	0.172782	-0.122094	0.2437	-0.373017	1.53338	0.00516942	AT2G21230	At.22873	816660	basic-leucine zipper transcription factor-like protein
A_84_P19215	AT2G21510	up	0.0868047	-0.357365	0.659383	-0.135562	1.73501	0.0071906	AT2G21510	At.39559	816690	DNAJ heat shock N-terminal domain-containing protein
A_84_P21959	AT2G21550	up	0.0692814	-0.0512096	0.201299	-0.41901	1.5372	0.0315087	AT2G21550	At.50088	816694	bifunctional dihydrofolate reductase/thymidylate synthase
A_84_P835261	AT2G21850	up	0.321709	-0.19748	0.277121	-0.40737	1.60714	0.000278201	AT2G21850	At.63479	816721	Cysteine/Histidine-rich C1 domain family protein
A_84_P821196	AT2G22480	up	0.199579	-0.169664	0.353876	-0.61919	1.96301	0.0244898	PFK5	At.28370	816781	6-phosphofructokinase 5
A_84_P862185	AT2G22510	up	0.1329	-0.219496	0.327281	-0.414063	1.67173	0.00734744	AT2G22510	At.43615	816784	hydroxyproline-rich glycoprotein family protein
A_84_P287850	AT2G22690	up	0.275331	-0.263395	0.353586	-0.296178	1.56891	5.80112e-05	AT2G22690	At.26923	816800	zinc ion binding protein
A_84_P22938	AT2G23140	up	0.224786	-0.244348	0.3317	-0.363625	1.61925	1.30237e-05	AT2G23140	At.39339	816846	RING/U-box domain and ARM repeat-containing protein
A_84_P16316	AT2G23180	up	0.300325	-0.135473	0.0869094	-0.526038	1.52938	0.00287576	CYP96A1	At.12328	816850	cytochrome P450, family 96, subfamily A, polypeptide 1
A_84_P305000	AT2G23960	up	0.0759061	-0.0703621	0.0918732	-0.502309	1.50962	0.0290673	AT2G23960	At.51329	816929	class I glutamine amidotransferase-like domain-containing protein
A_84_P12617	AT2G24430	up	0.190829	-0.0879111	0.0663629	-0.543612	1.52623	0.0140595	NAC038	At.39159	816979	NAC domain containing protein 38
A_84_P565014	AT2G25770	up	0.0501054	-0.00743039	0.37449	-0.769425	2.2098	0.0302815	AT2G25770	At.38976	817119	polyketide cyclase/dehydrase domain protein
A_84_P820850	AT2G26240	up	0.206681	-0.344352	0.361495	-0.393941	1.68814	0.000280513	AT2G26240	At.38923	817164	Transmembrane proteins 14C
A_84_P860343	AT2G26290	up	0.216349	-0.0997572	0.356556	-0.364397	1.64827	0.0293425	ARSK1	At.38917	817169	root-specific kinase 1
A_84_P757078	AT2G26800	up	0.274131	-0.196415	0.159219	-0.711984	1.82919	0.00924863	AT2G26800	At.21508	817221	Hydroxymethylglutaryl-CoA lyase
A_84_P804732	AT2G27600	up	0.22153	-0.25196	0.30492	-0.311805	1.53339	0.000119195	SKD1	At.13265	817306	vacuolar protein-sorting-associated protein 4
A_84_P789056	AT2G28160	up	0.236305	-0.266006	0.158452	-0.54374	1.62697	0.00134004	FRU	At.43510	817362	FER-LIKE IRON DEFICIENCY-INDUCED transcription factor
A_84_P826039	AT2G29525	up	0.267672	-0.261712	0.372716	-0.460925	1.78218	0.000197653	AtIPCS3	At.66368	817501	inositol phosphorylceramide synthase 3
A_84_P269250	AT2G30590	up	0.303546	-0.194466	0.33091	-0.308157	1.55732	8.97215e-06	WRKY21	At.14727	817609	WRKY DNA-binding protein 21
A_84_P18256	AT2G30840	up	0.3271	-0.218551	0.575182	-0.474728	2.0704	2.14645e-05	AT2G30840	At.38306	817635	2-oxoglutarate (2OG) and Fe(II)-dependent oxygenase-like protein
A_84_P23931	AT2G31020	up	0.219515	-0.336199	0.40709	-0.248513	1.57527	0.000105836	ORP1A	At.52985	817653	oxysterol binding protein-related protein 1A
A_84_P528720	AT2G32340	up	0.263478	-0.181117	0.139749	-0.554783	1.61836	0.0071513	AT2G32340	At.23100	817795	TraB family protein
A_84_P262420	AT2G33050	up	0.166275	-0.197775	0.637345	0.0133801	1.5411	0.0266899	RLP26	At.75157	817867	receptor like protein 26
A_84_P13503	AT2G34960	up	0.305655	-0.0831822	0.000771999	-0.672888	1.59511	0.0447258	CAT5	At.37736	818060	cationic amino acid transporter 5
A_84_P15439	AT2G35770	up	0.503457	-0.0412629	0.160061	-0.478219	1.55647	0.0178479	scpl28	At.50118	818149	serine carboxypeptidase-like 28
A_84_P788120	AT2G36890	up	0.201174	-0.199543	0.685101	-0.380186	2.09259	0.000477944	RAX2	At.37491	818262	transcription factor RAX2
A_84_P90159	AT2G37060	up	0.141924	-0.0785573	0.320615	-0.405234	1.65387	0.00248688	NF-YB8	At.28391	818282	nuclear transcription factor Y subunit B-8
A_84_P132075	AT2G37970	up	0.43587	-0.148645	0.225424	-0.495783	1.64856	0.00436043	SOUL-1	At.24015	818374	SOUL heme-binding-like protein
A_84_P837722	AT2G38255	up	0.134165	-0.35058	0.217159	-0.6771	1.85865	0.00206866	AT2G38255	At.23316	818405	hypothetical protein
A_84_P174151	AT2G40330	up	0.337833	-0.161447	0.252446	-0.356987	1.52566	0.00400458	PYL6	At.43706	818626	abscisic acid receptor PYL6
A_84_P124471	AT2G41120	up	0.28111	-0.0693561	0.0330462	-0.727085	1.69364	0.0384107	AT2G41120	At.69620	818711	hypothetical protein
A_84_P603395	AT2G41330	up	0.231956	-0.183802	0.349898	-0.3626	1.63864	3.80305e-05	AT2G41330	At.37020	818731	glutaredoxin-like protein
A_84_P20096	AT2G41540	up	0.138066	-0.0929046	0.29132	-0.300962	1.50763	0.00437576	GPDHC1	At.21264	818752	6-phosphogluconate dehydrogenase-like protein
A_84_P20095	AT2G41630	up	0.247585	-0.245886	0.232689	-0.43071	1.58381	1.02891e-05	TFIIB	At.10174	818761	transcription initiation factor IIB-1
A_84_P73044	AT2G41660	up	0.244562	-0.244015	0.398529	-0.318592	1.6439	6.82437e-06	MIZ1	At.12407	818764	hypothetical protein
A_84_P22943	AT2G42250	up	-0.0595291	-0.367757	0.9118	-0.0468806	1.94353	0.0323137	CYP712A1	At.42735	818826	cytochrome P450, family 712, subfamily A, polypeptide 1
A_84_P284840	AT2G42680	up	0.217781	-0.213566	0.269156	-0.537379	1.74901	0.000275871	MBF1A	At.24758	818868	multiprotein bridging factor 1A
A_84_P579341	AT2G43160	up	0.193893	-0.325914	0.300324	-0.361534	1.58212	3.05645e-05	AT2G43160	At.21654	818918	clathrin interactor EPSIN 2
A_84_P21007	AT2G43570	up	0.13285	-0.254342	0.331694	-0.288477	1.53706	0.00257704	CHI	At.36876	818959	chitinase class 4-like protein
A_84_P516350	AT2G43720	up	0.359883	-0.0199081	0.0217365	-0.701758	1.65118	0.0116133	AT2G43720	At.37032	818974	hypothetical protein
A_84_P512786	AT2G44010	up	0.292909	-0.259058	0.306982	-0.289751	1.51229	0.000146471	AT2G44010	At.19498	819006	hypothetical protein
A_84_P12564	AT2G44500	up	0.351032	-0.23197	0.333206	-0.385311	1.64549	0.000104898	AT2G44500	At.21825	819057	axi 1 protein-like protein
A_84_P595397	AT2G44530	up	0.215337	-0.209325	0.349243	-0.265767	1.53157	1.70302e-05	AT2G44530	At.27497	819061	ribose-phosphate pyrophosphokinase 5
A_84_P843683	AT2G44710	up	0.211018	-0.185549	0.269521	-0.4964	1.70045	0.0031649	AT2G44710	At.27807	819079	RNA recognition motif-containing protein
A_84_P853650	AT2G44750	up	0.246839	-0.232971	0.2211	-0.650734	1.82999	0.00310933		At.70253
A_84_P757487	AT2G45070	up	0.24956	-0.198825	0.412436	-0.181995	1.50988	0.00387266	SEC61 BETA	At.25586	819114	protein transport protein sec61 subunit beta
A_84_P834980	AT2G45500	up	0.231293	-0.294715	0.41178	-0.296286	1.63361	4.54557e-05	AT2G45500	At.36623	819158	AAA-type ATPase-like protein
A_84_P788031	AT2G46160	up	0.331441	-0.117897	0.278651	-0.376666	1.57496	0.00645299	AT2G46160	At.37022	819223	RING-H2 finger protein ATL67
A_84_P17318	AT2G46340	up	0.206514	-0.0377981	0.131581	-0.454961	1.50164	0.0100241	SPA1	At.11156	819242	protein SUPPRESSOR OF PHYA-105 1
A_84_P868284	AT2G46420	up	0.32485	-0.0340673	0.195935	-0.523574	1.64662	0.0332206	AT2G46420	At.23265	819250	hypothetical protein
A_84_P600751	AT2G46735	up	0.278896	-0.0923192	0.0943521	-0.708947	1.74509	0.00855983	AT2G46735	At.28435	819286	hypothetical protein
A_84_P848564	AT2G47060	up	0.240197	-0.237214	0.280971	-0.503705	1.72271	0.00100417	AT2G47060	At.21876	819320	putative receptor-like protein kinase
A_84_P515477	AT2G48110	up	0.160083	-0.209813	0.260087	-0.390229	1.56951	0.000790954	REF4	At.36290	819423	reduced epidermal fluorescence 4 protein
A_84_P526103	AT3G01311	up	0.227255	-0.31001	0.964394	-0.503509	2.76619	0.00246939	AT3G01311	At.50754	2745866	hypothetical protein
A_84_P842220	AT3G02370	up	0.0727024	-0.417055	0.400572	-0.278482	1.60109	0.00328679	AT3G02370	At.50147	821119	hypothetical protein
A_84_P16410	AT3G03640	up	0.235763	-0.293626	0.580305	-0.0944478	1.59632	0.00114672	BGLU25	At.46185	821201	putative inactive beta-glucosidase 25
A_84_P11680	AT3G03720	up	0.26163	-0.224195	0.291674	-0.296751	1.5036	8.57847e-06	CAT4	At.27319	821176	cationic amino acid transporter 4
A_84_P14515	AT3G03910	up	0.211388	-0.344251	0.558104	-0.0736392	1.54944	0.00725616	GDH3	At.53173	821072	glutamate dehydrogenase (NAD(P)+)
A_84_P23997	AT3G04060	up	0.146751	-0.320454	0.271897	-0.351301	1.54029	0.000373124	NAC046	At.27906	819561	NAC domain containing protein 46
A_84_P862726	AT3G04120	up	0.176669	-0.169134	0.175079	-0.457201	1.55001	0.0446654	GAPC1	At.22963	819567	glyceraldehyde-3-phosphate dehydrogenase, cytosolic
A_84_P16406	AT3G05050	up	0.255597	-0.225787	0.270167	-0.418443	1.61173	1.3101e-05	AT3G05050	At.25440	819667	protein kinase domain-containing protein
A_84_P19250	AT3G05400	up	0.425604	0.0311462	0.0436091	-0.601495	1.56385	0.046223	AT3G05400	At.701	819704	sugar transporter ERD6-like 12
A_84_P20208	AT3G05690	up	-0.0296461	-0.200305	0.442896	-0.166681	1.52581	0.0433812	NF-YA2	At.19718	819738	nuclear transcription factor Y subunit A-2
A_84_P788567	AT3G06370	up	0.177561	-0.109951	0.302307	-0.53874	1.79135	0.020409	NHX4	At.40533	819811	sodium/hydrogen exchanger 3
A_84_P14551	AT3G06540	up	0.194519	-0.167056	0.235905	-0.475672	1.63759	0.000177384	REP	At.40504	819832	Rab escort protein
A_84_P820673	AT3G06810	up	0.203818	-0.276226	0.374173	-0.219197	1.50877	0.000231663	IBR3	At.43455	819865	acyl-CoA dehydrogenase
A_84_P100896	AT3G06820	up	0.210567	-0.193741	0.403047	-0.382403	1.72363	0.000525747	AT3G06820	At.40457	819866	BRCA1/BRCA2-containing complex subunit 3
A_84_P848857	AT3G07090	up	0.288558	-0.22266	0.375062	-0.628104	2.00439	0.0100756	AT3G07090	At.27767	819895	PPPDE putative thiol peptidase family protein
A_84_P575806	AT3G07380	up	0.434847	-0.134301	0.204226	-0.544093	1.67983	0.000428165	AT3G07380	At.48628	819926	hypothetical protein
A_84_P761869	AT3G07610	up	0.312681	-0.211301	0.226814	-0.365717	1.50789	4.48661e-05	IBM1	At.18334	819952	Transcription factor jumonji (jmjC) domain-containing protein
A_84_P818681	AT3G07700	up	0.297595	-0.161958	0.218417	-0.422922	1.55978	0.000584396	AT3G07700	At.18340	819961	protein kinase domain-containing protein
A_84_P848098	AT3G08710	up	0.318677	-0.226398	0.301311	-0.286217	1.50267	0.000163233	TH9	At.50160	820018	thioredoxin H9
A_84_P12638	AT3G08860	up	0.139734	-0.00327079	0.239678	-0.476669	1.64302	0.0223471	PYD4	At.19925	820034	PYRIMIDINE 4
A_84_P20790	AT3G09810	up	0.226016	-0.32206	0.381621	-0.367141	1.68035	3.35658e-06	IDH-VI	At.22515	820139	Isocitrate dehydrogenase [NAD] catalytic subunit 6
A_84_P99666	AT3G10250	up	0.192508	-0.294469	0.240017	-0.44979	1.61307	1.79996e-05	AT3G10250	At.18434	820187	hypothetical protein
A_84_P172063	AT3G10490	up	0.158904	-0.422017	0.266621	-0.318986	1.50067	3.46284e-05	NAC052	At.20993	820213	NAC domain containing protein 52
A_84_P18322	AT3G10780	up	0.147426	-0.370656	0.483094	-0.274651	1.69085	0.0176245	AT3G10780	At.53256	820247	emp24/gp25L/p24 family/GOLD domain-containing protein
A_84_P566021	AT3G10820	up	0.204895	-0.201248	0.1268	-0.529656	1.57621	0.000637149	AT3G10820	At.50168	820251	transcription elongation factor-like protein
A_84_P554509	AT3G10915	up	0.268584	-0.243803	0.255432	-0.336313	1.50707	9.04311e-05	AT3G10915	At.44168	820262	reticulon-like protein B16
A_84_P14616	AT3G10960	up	0.186652	-0.305315	0.490891	-0.192816	1.60626	0.000223468	AZG1	At.24263	820267	adenine/guanine permease AZG1
A_84_P69094	AT3G11040	up	0.213646	-0.209002	0.463667	-0.232069	1.61971	0.000242	AT3G11040	At.53263	820275	glycosyl hydrolase family 85 protein
A_84_P509290	AT3G11385	up	0.172063	-0.349783	0.386765	-0.437412	1.77053	0.00172771	AT3G11385	At.63150	2745880	cysteine/histidine-rich C1 domain-containing protein
A_84_P761088	AT3G11773	up	0.203813	-0.0367433	0.203504	-0.887919	2.13084	0.0393242	AT3G11773	At.73193	3768829	electron carrier/ protein disulfide oxidoreductase
A_84_P18323	AT3G11900	up	0.349074	-0.109296	0.262817	-0.573664	1.78569	0.0105811	ANT1	At.10476	820363	aromatic and neutral transporter 1
A_84_P836848	AT3G12350	up	0.106522	-0.228886	0.0837854	-0.52365	1.52355	0.0150162	AT3G12350	At.27112	820413	F-box protein
A_84_P503984	AT3G12510	up	0.171131	-0.213554	0.354849	-0.394925	1.68153	0.000761489	AT3G12510	At.43106	820430	MADS-box family protein
A_84_P816106	AT3G12570	up	0.233796	-0.20313	0.34811	-0.332717	1.60306	0.00504448	FYD	At.20275	820437	protein FYD
A_84_P853028	AT3G12620	up	0.285708	-0.263228	0.36938	-0.389862	1.6926	0.000290862	AT3G12620	At.27990	820442	putative protein phosphatase 2C 38
A_84_P816040	AT3G12760	up	0.179942	-0.153832	0.122147	-0.571138	1.61696	0.0345997	AT3G12760	At.5676	820458	hypothetical protein
A_84_P842309	AT3G13222	up	0.199882	-0.143452	0.337216	-0.421939	1.6925	0.0025973	GIP1	At.27156	820513	GBF-interacting protein 1
A_84_P837931	AT3G13530	up	0.0751006	-0.204573	0.16375	-0.431136	1.51035	0.03633	MAPKKK7	At.28120	820555	mitogen-activated protein kinase kinase kinase 7
A_84_P834891	AT3G14720	up	0.245845	-0.280593	0.302109	-0.455569	1.69077	0.00151399	MPK19	At.8069	820700	mitogen-activated protein kinase 19
A_84_P136325	AT3G15430	up	0.286992	-0.270647	0.484291	-0.305457	1.72877	4.89726e-06	AT3G15430	At.24353	820782	regulator of chromosome condensation repeat-containing protein
A_84_P21182	AT3G15880	up	0.23815	-0.176501	0.254431	-0.354709	1.52535	5.96898e-05	WSIP2	At.26150	820831	Topless-related protein 4
A_84_P788350	AT3G16220	up	0.284466	-0.27983	0.177981	-0.594343	1.70802	0.000167058	AT3G16220	At.38926	820868	putative eukaryotic LigT protein
A_84_P819966	AT3G16830	up	0.189028	-0.208334	0.276234	-0.32231	1.51419	0.00245775	TPR2	At.24033	820936	Topless-related 2 protein
A_84_P58100	AT3G17205	up	0.277452	-0.24982	0.299329	-0.32499	1.54148	8.87941e-06	UPL6	At.19678	820979	E3 ubiquitin-protein ligase UPL6
A_84_P826711	AT3G17365	up	0.0937076	-0.132867	0.261032	-0.372603	1.55147	0.00727033	AT3G17365	At.26535	821000	S-adenosyl-L-methionine-dependent methyltransferase-like protein
A_84_P823870	AT3G17609	up	0.353618	-0.0740215	-0.082746	-1.10708	2.03401	0.0316844	HYH	At.28302	821027	transcription factor HY5-like protein
A_84_P571403	AT3G18360	up	0.376931	0.154039	1.14088	-1.10187	4.73297	0.0226303	AT3G18360	At.49613	821365	VQ motif-containing protein
A_84_P833057	AT3G19553	up	0.136808	-0.274904	0.355669	-0.286209	1.56036	0.0431833	AT3G19553	At.38389	821492	Amino acid permease family protein
A_84_P758956	AT3G20060	up	0.149428	-0.355769	0.346479	-0.317784	1.58476	0.000267959	UBC19	At.21408	821545	ubiquitin-conjugating enzyme E2 19
A_84_P23095	AT3G20360	up	-0.0181767	-0.318678	0.890773	-0.227026	2.17016	0.0464911	AT3G20360	At.28253	821580	TRAF-like family protein
A_84_P17408	AT3G20770	up	0.169075	-0.224086	0.29245	-0.2927	1.5002	4.01358e-05	EIN3	At.24824	821625	protein ethylene insensitive 3
A_84_P103416	AT3G21215	up	0.129545	-0.356517	0.293707	-0.417635	1.63733	0.000339253	AT3G21215	At.27825	821675	RNA recognition motif-containing protein
A_84_P861492	AT3G21560	up	0.296824	-0.221841	0.484594	-0.397882	1.84354	0.00228315		At.38036
A_84_P862239	AT3G21865	up	0.137133	-0.199733	0.117734	-0.51786	1.55358	0.00512991	PEX22	At.22498	821741	peroxin 22
A_84_P819521	AT3G22425	up	0.165844	-0.386796	0.28659	-0.544152	1.7786	0.00660372	IGPD	At.19962	821812	Imidazoleglycerol-phosphate dehydratase 1
A_84_P214798	AT3G22845	up	0.20916	-0.114161	0.178059	-0.484145	1.5825	0.0225041	AT3G22845	At.28337	821856	emp24/gp25L/p24 family/GOLD domain-containing protein
A_84_P13661	AT3G22950	up	0.266103	-0.11351	0.393181	-0.209056	1.51807	9.08136e-05	ARFC1	At.27127	821868	ADP-ribosylation factor C1
A_84_P545700	AT3G23190	up	0.297081	-0.25627	0.892724	-0.323916	2.32405	0.00239559	AT3G23190	At.27638	821897	HR-like lesion-inducing protein-like protein
A_84_P304480	AT3G23510	up	0.318739	-0.0513298	0.132742	-0.488933	1.53866	0.011723	AT3G23510	At.48699	821931	Cyclopropane-fatty-acyl-phospholipid synthase
A_84_P22155	AT3G24170	up	0.37563	-0.131657	0.31959	-0.478187	1.73842	0.000352203	GR1	At.24980	822003	glutathione reductase, cytosolic
A_84_P20379	AT3G25520	up	0.099695	-0.156519	0.237963	-0.366608	1.52053	0.00978782	ATL5	At.4826	825443	RING-H2 finger protein ATL5
A_84_P286390	AT3G25780	up	0.372913	-0.122445	0.348316	-0.318685	1.58777	0.00174539	AOC3	At.27910	822169	allene oxide cyclase 3
A_84_P797908	AT3G26020	up	0.223552	-0.255983	0.262712	-0.397365	1.58017	0.000896774	AT3G26020	At.6324	822199	protein phosphatase 2A regulatory subunit B' eta
A_84_P846168	AT3G26080	up	0.207618	-0.0955695	0.351355	-0.356345	1.6332	0.00279469	AT3G26080	At.70372	822205	putative plastid-lipid-associated protein 5
A_84_P841225	AT3G26090	up	0.282286	-0.292515	0.31436	-0.366386	1.60297	0.000526842	RGS1	At.43902	822207	regulator of G-protein signaling 1
A_84_P248605	AT3G26190	up	0.15109	-0.266259	0.286474	-0.511356	1.73848	0.00502641	CYP71B21	At.53503	822220	cytochrome P450 71B21
A_84_P12691	AT3G27440	up	0.273505	-0.286154	0.292842	-0.386676	1.6016	0.000863614	UKL5	At.37060	822365	putative uracil phosphoribosyltransferase
A_84_P22683	AT3G29035	up	0.186538	-0.228818	0.408313	-0.278803	1.61006	5.78502e-05	NAC3	At.27282	822547	NAC domain-containing protein 3
A_84_P10782	AT3G29160	up	0.155541	-0.098553	0.325175	-0.277994	1.51905	0.000537825	KIN11	At.184	822566	SNF1-related protein kinase catalytic subunit alpha KIN11
A_84_P815436	AT3G29270	up	0.140794	-0.219265	0.342155	-0.519148	1.81668	0.0144647	AT3G29270	At.23991	822584	RING/U-box domain-containing protein
A_84_P24082	AT3G43230	up	0.349121	-0.214256	0.314287	-0.279969	1.50969	2.10751e-06	AT3G43230	At.27508	823398	RING/FYVE/PHD zinc finger-containing protein
A_84_P805556	AT3G44110	up	0.253155	-0.210771	0.356005	-0.343169	1.62358	0.000883137	ATJ3	At.24417	823531	chaperone protein dnaJ 3
A_84_P18409	AT3G44290	up	0.351071	-0.214979	0.467075	-0.317376	1.72244	6.64328e-05	NAC060	At.36167	823554	NAC domain containing protein 60
A_84_P799368	AT3G44400	up	0.385516	-0.160532	0.20365	-0.5155	1.64621	0.000176318	AT3G44400	At.70152	823565	TIR-NBS-LRR class disease resistance protein
A_84_P790714	AT3G44510	up	0.343561	-0.219955	0.566478	-0.480123	2.06566	0.00213206	AT3G44510	At.50246	823576	alpha/beta-hydrolases family protein
A_84_P830995	AT3G45130	up	0.154991	-0.110124	0.424629	-0.328335	1.68525	0.0076944	LAS1	At.36069	823649	lanosterol synthase 1
A_84_P13685	AT3G45300	up	0.266241	-0.269211	0.349741	-0.38572	1.66493	2.1696e-06	IVD	At.428	823668	isovaleryl-CoA-dehydrogenase
A_84_P15577	AT3G45790	up	0.0840152	-0.45976	1.21402	-0.0528666	2.40641	0.0242529	AT3G45790	At.53772	823722	protein kinase-related protein
A_84_P761813	AT3G46666	up	0.25739	-0.170458	0.178337	-0.409734	1.50324	0.000301114	AT3G46666	At.70465	6240545	hypothetical protein
A_84_P573251	AT3G47200	up	0.191223	-0.10603	0.252495	-0.442762	1.61917	0.0107998	AT3G47200	At.49668	823873	hypothetical protein
A_84_P23152	AT3G47380	up	-0.0209265	-0.194146	0.325082	-0.289409	1.53102	0.0331327	AT3G47380	At.35814	823892	plant invertase/pectin methylesterase inhibitor domain-containing protein
A_84_P145129	AT3G47490	up	0.204116	-0.222947	0.327622	-0.281648	1.52549	1.3505e-05	AT3G47490	At.35801	823903	HNH endonuclease
A_84_P22207	AT3G47550	up	0.109469	-0.38466	0.353404	-0.309198	1.58294	0.00324303	AT3G47550	At.48746	823909	RING/FYVE/PHD zinc finger-containing protein
A_84_P21262	AT3G47730	up	0.250212	-0.26798	0.396489	-0.446824	1.79417	1.61011e-05	ABCA2	At.23005	823927	ABC transporter A family member 2
A_84_P815438	AT3G47810	up	0.162727	-0.17001	0.311709	-0.304042	1.53236	0.00570573	MAG1	At.48748	823935	vacuolar protein sorting 29 protein
A_84_P281930	AT3G47820	up	0.300185	-0.166884	0.50723	-0.285242	1.73204	0.000177312	PUB39	At.35768	823936	U-box domain-containing protein 39
A_84_P534217	AT3G48240	up	0.0835408	-0.189275	0.934964	-0.168078	2.14807	0.0195911	AT3G48240	At.50254	823982	octicosapeptide/Phox/Bem1p domain-containing protein
A_84_P187744	AT3G48300	up	0.212996	-0.0613133	0.439836	-0.209198	1.56812	0.0257397	CYP71A23	At.53831	823988	cytochrome P450 71A23
A_84_P169223	AT3G48310	up	0.204749	-0.277234	0.0647187	-0.533294	1.51363	0.000377017	CYP71A22	At.44284	823989	cytochrome P450 71A22
A_84_P840186	AT3G48490	up	-0.0824305	-0.61408	0.588756	-0.0525808	1.55977	0.0416348	AT3G48490	At.35718	824008	hypothetical protein
A_84_P21265	AT3G48700	up	0.472614	-0.0325626	0.0601184	-0.644923	1.63019	0.0454702	CXE13	At.35693	824031	carboxyesterase 13
A_84_P849015	AT3G48760	up	0.208835	-0.265295	0.329402	-0.532664	1.81764	0.00263206	AT3G48760	At.43205	824037	putative S-acyltransferase
A_84_P20320	AT3G48920	up	0.276328	-0.0423201	0.58175	-0.605366	2.27697	0.0161928	MYB45	At.543	824053	myb domain protein 45
A_84_P796042	AT3G49390	up	0.109155	-0.203852	0.2704	-0.377258	1.56662	0.025238	CID10	At.738	824101	CTC-interacting domain 10 protein
A_84_P18431	AT3G49590	up	0.216632	-0.329654	0.408349	-0.273894	1.60463	9.39789e-06	AT3G49590	At.35585	824121	Autophagy-related protein 13
A_84_P846796	AT3G50030	up	0.445705	-0.108343	0.505985	-0.376198	1.84316	0.00569383	AT3G50030	At.49398	824165	ARM-repeat/tetratricopeptide repeat-like protein
A_84_P13706	AT3G50140	up	0.139274	-0.266606	0.296564	-0.34302	1.55788	0.0115225	AT3G50140	At.35529	824176	hypothetical protein
A_84_P835059	AT3G51120	up	0.0166559	-0.248249	0.25619	-0.494509	1.68261	0.047961	AT3G51120	At.858	824276	zinc finger CCCH domain-containing protein 44
A_84_P853208	AT3G51810	up	0.213363	-0.198572	0.489227	-0.387279	1.83592	0.037555		At.35352
A_84_P825382	AT3G51895	up	0.209032	-0.109785	0.207339	-0.693882	1.86765	0.00321897	SULTR3;1	At.11928	824353	sulfate transporter 3.1
A_84_P24117	AT3G51920	up	0.238743	-0.151564	0.0659264	-0.783163	1.80136	0.00389672	CAM9	At.24807	824355	calmodulin-like protein 9
A_84_P785574	AT3G52340	up	0.375846	-0.00189813	0.0677156	-0.557651	1.5426	0.0320778	SPP2	At.21211	824399	putative sucrose-phosphatase 3b
A_84_P800747	AT3G52930	up	0.195637	-0.233916	0.32	-0.520336	1.79047	0.0344991	AT3G52930	At.75083	824459	fructose-bisphosphate aldolase, class I
A_84_P17501	AT3G53180	up	0.257614	-0.166742	0.342009	-0.2934	1.55338	5.42865e-05	AT3G53180	At.20146	824484	glutamate-ammonia ligase-like protein
A_84_P822791	AT3G54300	up	0.195071	-0.204172	0.363901	-0.407596	1.70704	0.000359244	VAMP727	At.35121	824597	vesicle-associated membrane protein 727
A_84_P823676	AT3G54826	up	0.229279	-0.290272	0.290254	-0.361563	1.57115	1.38152e-05	AT3G54826	At.47899	2745966	Zim17-type zinc finger protein
A_84_P15620	AT3G55370	up	0.219748	-0.177443	0.218798	-0.552581	1.7069	0.00101585	OBP3	At.19958	824703	Dof zinc finger protein DOF3.6
A_84_P11843	AT3G55960	up	0.282689	-0.229051	0.168817	-0.573157	1.67246	0.000820905	AT3G55960	At.23489	824762	haloacid dehalogenase-like hydrolase domain-containing protein
A_84_P808016	AT3G56850	up	0.235115	-0.210605	0.427591	-0.384725	1.75603	0.000832569	AREB3	At.5357	824852	abscisic acid-insensitive 5-like protein 2
A_84_P10905	AT3G57630	up	0.283811	-0.166696	0.333965	-0.344793	1.60076	0.000417754	AT3G57630	At.3192	824932	exostosin family protein
A_84_P19414	AT3G57680	up	0.190415	-0.189827	0.442041	-0.160882	1.51879	0.000728961	AT3G57680	At.43387	824937	Peptidase S41 family protein
A_84_P14685	AT3G57730	up	0.265638	-0.279402	0.351351	-0.343423	1.61863	2.01563e-06	AT3G57730	At.28291	824942	putative protein kinase
A_84_P521842	AT3G58380	up	0.286623	-0.218378	0.340382	-0.271014	1.52774	0.000389398	AT3G58380	At.34727	825007	TRAF-like family protein
A_84_P295284	AT3G59090	up	0.368966	-0.210296	0.288955	-0.357611	1.56544	6.58009e-06	AT3G59090	At.5026	825078	hypothetical protein
A_84_P20365	AT3G59220	up	0.469027	-0.0603997	0.0748704	-0.980638	2.07845	0.037665	PRN	At.43720	825091	pirin
A_84_P819974	AT3G60250	up	0.228634	-0.186546	0.238919	-0.380882	1.53666	7.47808e-05	CKB3	At.23774	825196	casein kinase 2 subunit beta-3
A_84_P203408	AT3G60680	up	0.265069	-0.218024	0.407215	-0.365031	1.70793	0.000142046	AT3G60680	At.34397	825239	hypothetical protein
A_84_P17534	AT3G60800	up	0.219666	-0.238046	0.283885	-0.359546	1.56204	5.36394e-06	AT3G60800	At.27704	825251	putative S-acyltransferase
A_84_P306640	AT3G60940	up	0.0956426	-0.124739	0.22283	-0.509533	1.66136	0.0109363	AT3G60940	At.54026	825265	Putative endonuclease or glycosyl hydrolase
A_84_P761115	AT3G60966	up	0.0767479	-0.479217	0.64207	-0.452182	2.13502	0.0102222	AT3G60966	At.70726	3769752	protein binding / zinc ion binding protein
A_84_P19429	AT3G61710	up	0.250892	-0.200338	0.254405	-0.40036	1.57436	7.28683e-05	ATG6	At.958	825344	Beclin-1-like protein
A_84_P93409	AT3G62200	up	0.33401	-0.243233	0.365492	-0.23986	1.52135	7.66332e-05	AT3G62200	At.34162	825393	Putative endonuclease or glycosyl hydrolase
A_84_P849522	AT3G63010	up	0.213415	-0.371419	0.291227	-0.33762	1.54633	3.84175e-05	GID1B	At.47986	825476	putative gibberellin receptor GID1L2
A_84_P787683	AT3G63310	up	0.224274	-0.306673	0.363114	-0.287914	1.57029	4.01617e-06	BIL4	At.33954	825506	BAX inhibitor-1 motif-containing protein
A_84_P218988	AT4G00240	up	0.188092	-0.287806	0.273356	-0.345723	1.53589	0.000262268	PLDBETA2	At.54055	826673	phospholipase D beta 2
A_84_P831174	AT4G00300	up	0.097243	-0.179642	0.182805	-0.430633	1.5299	0.0262161	AT4G00300	At.44524	828072	fringe-related protein
A_84_P525395	AT4G02075	up	0.465086	-0.0849163	0.109552	-0.572254	1.60415	0.00994657	PIT1	At.11152	828146	protein pitchoun 1
A_84_P785121	AT4G02195	up	0.2613	-0.280325	0.359062	-0.371277	1.65903	3.79234e-05	SYP42	At.15659	827505	syntaxin-42
A_84_P11885	AT4G02220	up	0.293038	-0.270769	0.325575	-0.306941	1.55027	4.24435e-05	AT4G02220	At.3873	828106	MYND type zinc finger and programmed cell death 2 C-terminal domain-containing protein
A_84_P271010	AT4G02550	up	0.189094	-0.356288	0.380677	-0.206095	1.50188	0.000635135	AT4G02550	At.28497	827910	hypothetical protein
A_84_P24180	AT4G02640	up	0.303393	-0.247264	0.35421	-0.295586	1.56895	5.09477e-06	BZO2H1	At.25176	828219	bZIP transcription factor-like protein
A_84_P502328	AT4G02830	up	0.174129	-0.106647	0.180224	-0.430685	1.52722	0.00464261	AT4G02830	At.43489	828164	hypothetical protein
A_84_P764541	AT4G02890	up	0.240732	-0.31342	0.398505	-0.251198	1.56885	8.02748e-06	UBQ14	At.47590	828148	polyubiquitin 14
A_84_P567058	AT4G03540	up	0.167165	-0.262354	0.445575	-0.206669	1.57161	0.00143393	AT4G03540	At.50692	825651	hypothetical protein
A_84_P812958	AT4G04020	up	0.1143	-0.22571	0.330093	-0.345774	1.59756	0.00597629	FIB	At.27543	825714	putative plastid-lipid-associated protein 1
A_84_P12836	AT4G04320	up	0.270498	-0.263033	0.378907	-0.466862	1.79722	7.48631e-06	AT4G04320	At.63645	825752	malonyl-CoA decarboxylase
A_84_P10002	AT4G04810	up	0.427009	-0.0533282	0.130437	-0.945005	2.10737	0.00557866	MSRB4	At.33960	825818	peptide methionine sulfoxide reductase B4
A_84_P13783	AT4G04870	up	0.233773	-0.273514	0.455022	-0.30223	1.69027	1.51778e-05	CLS	At.70156	825825	cardiolipin synthase
A_84_P762923	AT4G05110	up	0.200794	-0.359281	0.450619	-0.30619	1.68975	6.20739e-05	ENT6	At.26667	825856	equilibrative nucleoside transporter 6
A_84_P11894	AT4G05120	up	0.0931331	-0.431393	0.47049	-0.286054	1.68944	0.000781428	FUR1	At.26669	825857	major facilitator family protein
A_84_P763367	AT4G06598	up	0.255009	-0.254592	0.357463	-0.677878	2.0496	0.000184572	AT4G06598	At.44411	3770020	hypothetical protein
A_84_P569745	AT4G08395	up	-0.0187244	-0.481656	1.30886	0.028403	2.42916	0.0380162	AT4G08395	At.54201	826397	hypothetical protein
A_84_P823532	AT4G10050	up	0.219916	-0.145308	0.209171	-0.457184	1.58706	0.00374364	AT4G10050	At.19290	826596	protein phosphatase methylesterase 1
A_84_P10965	AT4G11390	up	0.149107	-0.171768	0.660861	-0.381247	2.05923	0.0328421	AT4G11390	At.54271	826743	cysteine/histidine-rich C1 domain-containing protein
A_84_P831555	AT4G11521	up	0.354222	-0.21375	0.145506	-0.790963	1.91384	0.0226901	AT4G11521	At.74129	7922527	putative cysteine-rich receptor-like protein kinase 34
A_84_P814027	AT4G11600	up	0.192829	-0.277622	0.234593	-0.476588	1.63714	0.000862014	GPX6	At.23184	826765	glutathione peroxidase
A_84_P548478	AT4G11970	up	0.186422	-0.199281	0.124123	-0.502607	1.54406	0.000275009	AT4G11970	At.48848	826804	YT521-B-like protein
A_84_P784491	AT4G12070	up	0.176427	-0.358284	0.325377	-0.586422	1.88139	0.00980395	AT4G12070	At.3079	826815	hypothetical protein
A_84_P818122	AT4G12790	up	0.0974027	-0.112885	0.206778	-0.379147	1.501	0.0204438	AT4G12790	At.27458	826891	ATP-binding family protein
A_84_P16645	AT4G13480	up	0.111743	-0.328807	0.329377	-1.02956	2.56496	0.0241585	MYB79	At.10921	826980	myb domain protein 79
A_84_P765088	AT4G13510	up	0.0661688	-0.231929	0.321836	-0.36037	1.60459	0.0102851	AMT1;1	At.49725	826983	ammonium transporter 1;1
A_84_P22322	AT4G13810	up	0.37161	-0.00256014	0.0691767	-0.594056	1.58363	0.0263567	RLP47	At.33335	827015	receptor like protein 47
A_84_P703501	AT4G13992	up	0.437009	-0.129187	0.110133	-0.588899	1.62342	0.00362774	AT4G13992	At.73504	6240793	cysteine/histidine-rich C1 domain-containing protein
A_84_P265830	AT4G14020	up	0.311934	-0.0846478	0.134472	-0.655242	1.72873	0.00455922	AT4G14020	At.33313	827038	Rapid alkalinization factor (RALF) family protein
A_84_P825168	AT4G14910	up	0.191559	-0.274849	0.292399	-0.379536	1.59321	0.00130973	HISN5B	At.4308	827149	Imidazoleglycerol-phosphate dehydratase 2
A_84_P825072	AT4G15010	up	0.164035	-0.164712	0.382553	-0.261809	1.56305	0.00174983	AT4G15010	At.26449	827160	Mitochondrial substrate carrier family protein
A_84_P853668	AT4G15940	up	0.15359	-0.162951	0.391554	-0.231598	1.54024	0.00139616		At.19940
A_84_P785439	AT4G16150	up	0.235003	-0.245336	0.355472	-0.246551	1.51784	1.57165e-05	AT4G16150	At.20170	827305	calmodulin-binding transcription activator 5
A_84_P22424	AT4G16660	up	0.337943	-0.232296	0.538938	-0.142386	1.60361	0.000258983	AT4G16660	At.22039	827367	hypoxia up-regulated 1
A_84_P764448	AT4G16765	up	0.19278	-0.196055	0.272406	-0.322661	1.51054	0.000158113	AT4G16765	At.10377	827382	oxidoreductase, 2OG-Fe(II) oxygenase family protein
A_84_P827027	AT4G16850	up	0.274298	-0.146218	0.340659	-0.283238	1.54103	7.45679e-05	AT4G16850	At.43504	827393	hypothetical protein
A_84_P613412	AT4G16990	up	0.423122	-0.153713	0.224146	-0.386519	1.52696	0.000433518	RLM3	At.4452	827407	resistance to leptosphaeria maculans 3 protein
A_84_P600968	AT4G17483	up	0.156989	-0.272516	0.309291	-0.588315	1.86297	0.000296514	AT4G17483	At.32994	827461	palmitoyl protein thioesterase family protein
A_84_P23373	AT4G17530	up	0.233643	-0.113717	0.245025	-0.574449	1.76476	0.00997164	RAB1C	At.48871	827468	RAB GTPase homolog 1C
A_84_P838586	AT4G17830	up	0.188261	-0.283214	0.478324	-0.646684	2.18103	0.0385244	AT4G17830	At.48873	827506	acetylornithine deacetylase
A_84_P168393	AT4G19045	up	0.22377	-0.241563	0.306419	-0.291074	1.51308	4.77925e-05	AT4G19045	At.43365	7922308	Mob1/phocein family protein
A_84_P763160	AT4G19510	up	0.279499	-0.176141	0.181312	-0.405961	1.5024	0.000872786	AT4G19510	At.43454	827692	TIR-NBS-LRR class disease resistance protein
A_84_P22329	AT4G19560	up	0.0614041	-0.361364	0.375557	-0.328538	1.62912	0.00763115	CYCT1;2	At.54410	827698	Cyclin-T1-2
A_84_P15708	AT4G19640	up	0.227332	-0.220582	0.223557	-0.389399	1.52939	1.84631e-05	ARA7	At.2030	827706	Ras-related small GTP-binding family protein
A_84_P200434	AT4G20170	up	0.431058	-0.0651751	0.19942	-0.483845	1.60577	0.000855396	AT4G20170	At.22276	827763	hypothetical protein
A_84_P14765	AT4G20330	up	0.184617	-0.184452	0.383184	-0.253367	1.55461	0.000140155	AT4G20330	At.3546	827781	Transcription initiation factor TFIIE, beta subunit
A_84_P16657	AT4G20350	up	0.199607	-0.157069	0.231994	-0.377538	1.52576	0.000346296	AT4G20350	At.3548	827783	oxidoreductase
A_84_P853045	AT4G20380	up	0.232966	-0.20339	0.286345	-0.531768	1.7631	0.011253	AT4G20380	At.24187	827786	zinc finger protein LSD1
A_84_P603659	AT4G21310	up	0.273673	-0.124399	0.263995	-0.513802	1.71451	0.00238207	AT4G21310	At.32644	827879	hypothetical protein
A_84_P14770	AT4G21550	up	0.180465	-0.14364	0.419933	-0.300886	1.64812	0.000870634	VAL3	At.32619	828240	B3 domain-containing transcription factor VAL3
A_84_P14771	AT4G21800	up	0.204373	-0.231884	0.284947	-0.303937	1.50408	3.43194e-05	QQT2	At.27392	828268	XPA-binding protein 1
A_84_P565337	AT4G21865	up	0.180068	-0.192075	0.176452	-0.718584	1.85966	0.00144935	AT4G21865	At.32593	828275	hypothetical protein
A_84_P16666	AT4G22670	up	0.239695	-0.302372	0.415412	-0.209631	1.54226	1.53607e-05	HIP1	At.19890	828363	HSP70-interacting protein 1
A_84_P831596	AT4G22758	up	0.312194	-0.198272	0.363564	-0.521325	1.84662	6.05027e-05	AT4G22758	At.32500	10723027	hypothetical protein
A_84_P10995	AT4G22840	up	0.290459	-0.261452	0.333992	-0.454533	1.72731	7.76072e-05	AT4G22840	At.28470	828383	putative sodium-bile acid cotransporter
A_84_P822218	AT4G23460	up	0.283747	-0.14758	0.532124	-0.368169	1.86644	0.00136308	AT4G23460	At.2441	828445	beta-adaptin-like protein C
A_84_P854184	AT4G23630	up	0.265892	-0.162247	0.157235	-0.597231	1.68701	0.0193835	BTI1	At.25485	828463	reticulon-like protein B1
A_84_P185494	AT4G24290	up	0.266863	-0.234821	0.225648	-0.367119	1.50814	1.24319e-05	AT4G24290	At.3459	828532	MAC/Perforin domain-containing protein
A_84_P11004	AT4G24940	up	0.183335	-0.145928	0.328077	-0.360551	1.61175	0.000359841	SAE1A	At.2640	828596	SUMO-activating enzyme subunit 1A
A_84_P505948	AT4G25070	up	0.248076	-0.32652	0.402938	-0.377612	1.71779	3.32571e-05	AT4G25070	At.51031	828610	hypothetical protein
A_84_P11952	AT4G25560	up	0.138685	-0.0829377	0.306042	-0.526123	1.78036	0.0289846	MYB18	At.2136	828661	transcription factor LAF1
A_84_P867071	AT4G26550	up	0.285025	-0.277744	0.380688	-0.271248	1.57128	1.37096e-05	AT4G26550	At.32171	828761	Got1/Sft2-like vescicle transport protein
A_84_P21415	AT4G26890	up	0.441261	-0.134539	0.0271872	-0.628949	1.57586	0.032183	MAPKKK16	At.32136	828796	mitogen-activated protein kinase kinase kinase 16
A_84_P846081	AT4G26910	up	0.182482	-0.259357	0.390117	-0.413471	1.74544	0.00105546	AT4G26910	At.48904	828798	dihydrolipoyllysine-residue succinyltransferase component of 2-oxoglutarate dehydrogenase complex 2
A_84_P12904	AT4G26940	up	0.192202	-0.156683	0.288415	-0.401425	1.6131	0.0043764	AT4G26940	At.22123	828801	putative beta-1,3-galactosyltransferase 4
A_84_P18579	AT4G27300	up	0.127033	-0.373078	0.478582	-0.178302	1.57667	0.000690438	AT4G27300	At.32109	828838	S-locus lectin protein kinase-like protein
A_84_P14797	AT4G27680	up	0.296266	-0.23923	0.302303	-0.428688	1.65978	9.97042e-06	AT4G27680	At.32076	828882	26S proteasome regulatory particle chain RPT6-like protein
A_84_P133935	AT4G28600	up	0.303765	-0.243247	0.284895	-0.374048	1.57892	3.33885e-06	NPGR2	At.23998	828978	no pollen germination related 2 protein
A_84_P556511	AT4G29110	up	0.345808	-0.0727402	0.284903	-0.579653	1.82078	0.00633658	AT4G29110	At.54542	829032	hypothetical protein
A_84_P819245	AT4G29160	up	0.207113	-0.244027	0.335332	-0.352359	1.6107	7.60582e-05	SNF7.1	At.3412	829037	vacuolar protein sorting-associated protein 32-2
A_84_P144289	AT4G29770	up	0.430748	-0.0423029	-0.0347276	-0.99689	1.94823	0.0298569	AT4G29770	At.31889	829099	hypothetical protein
A_84_P764095	AT4G29850	up	0.0789308	-0.179703	0.27039	-0.334836	1.52122	0.0356311	AT4G29850	At.31884	829107	hypothetical protein
A_84_P135955	AT4G29980	up	0.215907	-0.108882	0.065767	-1.01777	2.11922	0.0200512	AT4G29980	At.31870	829121	hypothetical protein
A_84_P212828	AT4G30280	up	0.204812	-0.187531	0.160519	-0.455632	1.53278	0.0057705	XTH18	At.27397	829151	xyloglucan:xyloglucosyl transferase
A_84_P10085	AT4G30600	up	0.27682	-0.292263	0.429332	-0.255372	1.60737	1.72072e-06	AT4G30600	At.4581	829183	signal recognition particle receptor subunit alpha
A_84_P536145	AT4G31660	up	0.247915	-0.238402	0.180161	-0.459334	1.55778	0.0152144	AT4G31660	At.31728	829294	B3 domain-containing protein REM7
A_84_P823837	AT4G31790	up	0.306424	-0.240092	0.330353	-0.284535	1.53144	0.000113328	AT4G31790	At.28726	829307	diphthine synthase
A_84_P832939	AT4G32070	up	0.133498	-0.407257	0.331572	-0.258787	1.50562	0.000525001	AT4G32070	At.49412	829338	octicosapeptide/Phox/Bem1p and tetratricopeptide repeat domain-containing protein
A_84_P826584	AT4G33210	up	0.249607	-0.256752	0.302673	-0.389702	1.61594	5.93681e-05	SLOMO	At.21913	829457	F-box/LRR-repeat protein 15
A_84_P791751	AT4G33620	up	0.250915	-0.282545	0.292749	-0.324688	1.53415	2.07953e-05	AT4G33620	At.54590	829502	putative ubiquitin-like-specific protease 2A
A_84_P861054	AT4G35070	up	0.0975946	-0.366874	0.559298	-0.110876	1.59126	0.00416059	AT4G35070	At.31449	829659	SBP (S-ribonuclease binding protein) family protein
A_84_P851734	AT4G35580	up	0.27548	-0.241421	0.244505	-0.512236	1.68967	0.00346077	NTL9	At.20744	829710	NAC transcription factor-like 9
A_84_P15779	AT4G35860	up	0.252592	-0.255097	0.40264	-0.350375	1.68531	2.07715e-05	GB2	At.70211	829740	GTP-binding protein GB2
A_84_P830337	AT4G36140	up	0.343316	-0.217151	0.194508	-0.419746	1.53077	2.2495e-05	AT4G36140	At.31348	829771	putative TIR-NBS-LRR class disease resistance protein
A_84_P594805	AT4G36820	up	0.23928	-0.0165475	0.291664	-0.490565	1.71979	0.0125287	AT4G36820	At.54635	829835	hypothetical protein
A_84_P17673	AT4G37400	up	0.145035	-0.137431	0.39682	-0.251927	1.56781	0.000313726	CYP81F3	At.27829	829894	cytochrome P450, family 81, subfamily F, polypeptide 3
A_84_P23350	AT4G37640	up	0.241758	-0.291403	0.260305	-0.418401	1.6007	0.000871366	ACA2	At.24252	829918	Ca2+-transporting ATPase
A_84_P278320	AT4G38060	up	0.315795	-0.236613	0.443704	-0.322338	1.7006	6.81499e-06	AT4G38060	At.2743	829962	hypothetical protein
A_84_P563858	AT4G38340	up	-0.037592	-0.388884	0.41263	-0.202215	1.53139	0.0494589	AT4G38340	At.31180	829991	RWP-RK domain-containing protein
A_84_P12950	AT4G38420	up	0.261353	-0.251078	0.282472	-0.633085	1.8863	0.00297948	sks9	At.2768	829999	protein SKU5 similar 9
A_84_P17678	AT4G38530	up	0.371658	-0.211462	0.34604	-0.38072	1.65492	9.40738e-06	PLC3	At.2775	830010	phosphoinositide phospholipase C 3
A_84_P821048	AT4G38790	up	0.185208	-0.228261	0.264318	-0.59855	1.81865	0.00790932	AT4G38790	At.31148	830034	ER lumen protein retaining receptor family protein
A_84_P12011	AT4G39800	up	0.238071	-0.285483	0.421886	-0.744976	2.24523	0.00657635	MIPS1	At.24599	830139	inositol-3-phosphate synthase isozyme 1
A_84_P22433	AT5G01260	up	0.24228	-0.228051	0.165719	-0.601522	1.70201	0.000287767	AT5G01260	At.26244	831794	carbohydrate-binding domain-containing protein
A_84_P15813	AT5G01640	up	0.216997	-0.219804	0.68912	-0.00188573	1.61441	0.00327418	PRA1.B5	At.33527	831708	PRA1-like protein B5
A_84_P824511	AT5G02800	up	0.177512	-0.186714	0.171346	-0.559669	1.65981	0.00269107	AT5G02800	At.4975	831285	protein kinase family protein
A_84_P833137	AT5G02880	up	0.214573	-0.241265	0.201178	-0.405753	1.52302	7.58528e-05	UPL4	At.46354	831758	E3 ubiquitin-protein ligase UPL4
A_84_P837621	AT5G03100	up	0.0615379	-0.295998	0.196977	-0.568915	1.70042	0.00145776	AT5G03100	At.50422	831808	F-box protein
A_84_P244475	AT5G03320	up	0.30073	-0.272049	0.431646	-0.337501	1.70426	6.99076e-06	AT5G03320	At.1601	831876	protein kinase family protein
A_84_P94429	AT5G03530	up	0.163824	-0.215167	0.173997	-0.502705	1.59848	0.000177017	RABC2A	At.346	831810	RAB GTPase-C2A
A_84_P846024	AT5G04070	up	0.12746	-0.164688	0.314235	-0.418519	1.66181	0.0200512	AT5G04070	At.4901	830286	Rossmann-fold NAD(P)-binding domain-containing protein
A_84_P769251	AT5G04853	up	-0.129042	-0.546424	0.589937	-0.364989	1.93848	0.0483686	AT5G04853	At.73442	6240725	hypothetical protein
A_84_P103496	AT5G05140	up	0.198932	-0.186066	0.263785	-0.355632	1.53625	3.35701e-05	AT5G05140	At.21997	830396	Transcription elongation factor (TFIIS) family protein
A_84_P834441	AT5G05310	up	0.255776	-0.251079	0.184266	-0.430215	1.53101	0.000634348	AT5G05310	At.43781	830413	TLC ATP/ADP transporter
A_84_P23394	AT5G05730	up	0.18238	-0.27826	0.645573	-0.0442955	1.61314	0.00415068	ASA1	At.285	830457	anthranilate synthase component I-1
A_84_P829979	AT5G06250	up	0.0385944	-0.53825	0.427006	-0.192791	1.53666	0.00645251	AT5G06250	At.54745	830512	AP2/B3 domain-containing protein
A_84_P818520	AT5G06370	up	0.216406	-0.324562	0.419637	-0.335995	1.68837	0.000413575	AT5G06370	At.74071	830525	NC domain-containing protein-like protein
A_84_P14885	AT5G06960	up	0.326422	-0.244156	0.256915	-0.391606	1.56756	1.59019e-05	OBF5	At.5408	830587	transcription factor TGA5
A_84_P231489	AT5G07220	up	0.253052	-0.193846	0.27261	-0.324512	1.5127	1.88422e-05	BAG3	At.20033	830613	BCL-2-associated athanogene 3
A_84_P19617	AT5G07360	up	0.223009	-0.293955	0.403119	-0.452333	1.80933	0.000321454	AT5G07360	At.125	830627	Amidase family protein
A_84_P22459	AT5G08170	up	0.259456	-0.271061	0.357934	-0.487142	1.79636	0.000342739	EMB1873	At.25550	830713	agmatine deiminase
A_84_P765962	AT5G08230	up	0.291348	-0.229393	0.127651	-0.466835	1.50993	0.00058378	AT5G08230	At.22840	830719	Tudor/PWWP/MBT domain-containing protein
A_84_P232289	AT5G09570	up	0.712341	0.133721	-0.0605437	-1.82371	3.39443	0.0437905	AT5G09570	At.32487	830816	Cox19-like CHCH family protein
A_84_P19627	AT5G10510	up	0.141488	-0.0701871	0.294032	-0.319407	1.5299	0.0148082	AIL6	At.50705	830915	AP2-like ethylene-responsive transcription factor AIL6
A_84_P814087	AT5G10980	up	0.292274	-0.245572	0.279452	-0.409649	1.61228	0.000105836	AT5G10980	At.6019	830965	histone H3
A_84_P13010	AT5G11190	up	0.276854	-0.19305	0.131139	-0.633628	1.6991	0.00410504	SHN3	At.70314	830989	ethylene-responsive transcription factor SHINE 2
A_84_P768330	AT5G11510	up	0.289001	-0.271407	0.718836	-0.0767379	1.73577	0.00237154	MYB3R-4	At.5132	831023	myb domain protein 3r-4
A_84_P840125	AT5G11960	up	0.0829783	-0.106134	0.169487	-0.451404	1.53783	0.0469745	AT5G11960	At.44760	831069	hypothetical protein
A_84_P217378	AT5G12390	up	0.22302	-0.283803	0.36109	-0.298412	1.57954	3.76245e-06	FIS1B	At.70179	831114	hypothetical protein
A_84_P149108	AT5G12480	up	0.279014	-0.195896	0.272436	-0.322892	1.51082	8.18405e-05	CPK7	At.19680	831123	calmodulin-domain protein kinase 7
A_84_P789913	AT5G13590	up	0.21627	-0.253819	0.189885	-0.395582	1.50052	0.000376234	AT5G13590	At.48099	831203	hypothetical protein
A_84_P785335	AT5G13760	up	0.206019	-0.37253	0.702013	-0.371469	2.10451	0.000138959	AT5G13760	At.19625	831221	Plasma-membrane choline transporter family protein
A_84_P817555	AT5G13810	up	0.278671	-0.272984	0.445479	-0.162541	1.52417	0.000104955		At.21450
A_84_P264370	AT5G14000	up	0.234062	-0.0926909	0.451064	-0.422879	1.83266	0.00527804	NAC084	At.31991	831248	NAC domain containing protein 84
A_84_P769201	AT5G15008	up	0.141795	-0.431695	0.770919	-0.0124133	1.7211	0.0452377	AT5G15008	At.73430	6240278	hypothetical protein
A_84_P18852	AT5G15870	up	0.292909	-0.240966	0.382767	-0.294999	1.59966	4.72105e-06	AT5G15870	At.65517	831444	glycosyl hydrolase family 81 protein
A_84_P842056	AT5G16486	up	0.356651	0.053446	0.396885	-0.524344	1.89373	0.0321811	AT5G16486	At.75183	3770625	RNA-directed DNA polymerase (reverse transcriptase)-related family protein
A_84_P23584	AT5G16830	up	0.292127	-0.240203	0.224552	-0.38916	1.53019	1.62666e-05	SYP21	At.1639	831546	syntaxin-21
A_84_P19646	AT5G18110	up	0.264304	-0.22872	0.30106	-0.301456	1.51836	1.23431e-05	NCBP	At.7547	831929	translation initiation factor eIF-4E
A_84_P859145	AT5G19140	up	0.263468	-0.275478	0.257929	-0.474528	1.66147	0.0187578	AILP1	At.22240	832034	aluminum induced protein with YGL and LRDR motifs
A_84_P210768	AT5G19230	up	0.249186	-0.241582	0.593951	-0.245796	1.78974	0.000356444	AT5G19230	At.43949	832043	GPI-anchored glycoprotein membrane precursor
A_84_P15076	AT5G20270	up	0.286989	-0.23508	0.408297	-0.307703	1.64262	1.97416e-05	HHP1	At.26693	832149	heptahelical transmembrane protein1
A_84_P821073	AT5G20380	up	0.160508	-0.3481	0.242904	-0.612077	1.80874	0.00802401	PHT4;5	At.31189	832160	putative anion transporter 6
A_84_P23435	AT5G22290	up	0.23701	-0.307723	0.410847	-0.282617	1.61716	5.96667e-05	NAC089	At.7356	832289	NAC domain containing protein 89
A_84_P501632	AT5G22770	up	0.241924	-0.121772	0.285392	-0.320669	1.5221	0.000172439	alpha-ADR	At.46641	832340	AP-2 complex subunit alpha-1
A_84_P12090	AT5G23190	up	0.259965	-0.199082	0.276802	-0.448432	1.65317	0.00178842	CYP86B1	At.8800	832383	cytochrome P450 86B1
A_84_P71804	AT5G23550	up	0.211857	-0.176729	0.138585	-0.513146	1.57105	0.000887313	AT5G23550	At.31002	832421	Got1/Sft2-like vescicle transport protein
A_84_P593118	AT5G23600	up	0.283889	-0.0859952	0.19683	-0.409995	1.5229	0.0219742	AT5G23600	At.50478	832426	tRNA 2'phosphotransferase
A_84_P818605	AT5G25560	up	0.22362	-0.163366	0.232583	-0.401659	1.55212	0.00768347	AT5G25560	At.30900	832631	CHY and CTCHY and RING-type zinc finger protein
A_84_P558384	AT5G25640	up	0.203392	0.0207826	0.0257052	-0.856229	1.84284	0.0461845	AT5G25640	At.55002	832640	Rhomboid-related intramembrane serine protease family protein
A_84_P11155	AT5G25940	up	0.245581	-0.243585	0.316412	-0.272566	1.50418	1.10756e-05	AT5G25940	At.30881	832663	early nodulin-related protein
A_84_P552183	AT5G27020	up	0.567727	0.0858221	0.448612	-0.97469	2.68199	0.0445131	AT5G27020	At.51069	832760	hypothetical protein
A_84_P869342	AT5G27720	up	0.280777	-0.272737	0.429085	-0.462458	1.85516	3.18822e-06	emb1644	At.43840	832834	U6 snRNA-associated Sm-like protein LSm4
A_84_P790823	AT5G28646	up	0.162544	-0.119502	0.557104	-0.114054	1.59235	0.0225993	WVD2	At.50487	832970	TPX2 (targeting protein for Xklp2) family protein
A_84_P767975	AT5G29000	up	0.213578	-0.1549	0.309521	-0.337037	1.56543	5.67271e-05	AT5G29000	At.26183	833026	myb family transcription factor
A_84_P805412	AT5G35080	up	0.192423	-0.201773	0.308163	-0.298571	1.52281	0.000194716	AT5G35080	At.30619	833459	protein OS-9
A_84_P15890	AT5G35380	up	0.406962	-0.159573	0.426353	-0.723456	2.21884	0.021534	AT5G35380	At.55131	833499	Protein kinase protein with adenine nucleotide alpha hydrolases-like domain
A_84_P11166	AT5G35980	up	0.101422	-0.114645	0.29716	-0.298906	1.51159	0.00890363	YAK1	At.49092	833590	YAK1-like protein 1
A_84_P21571	AT5G37720	up	0.226107	-0.239722	0.302158	-0.446694	1.68046	0.000288793	ALY4	At.22374	833750	THO complex subunit 4
A_84_P825212	AT5G37850	up	0.0308364	-0.153794	0.291425	-0.321187	1.52902	0.036888	SOS4	At.28304	833763	Pyridoxal kinase
A_84_P796333	AT5G40980	up	0.249565	-0.0937946	0.135455	-0.45578	1.50654	0.0119076	AT5G40980	At.68530	834100	hypothetical protein
A_84_P312203	AT5G41060	up	0.263848	-0.257304	0.34759	-0.375982	1.65127	4.93586e-06	AT5G41060	At.6592	834108	putative S-acyltransferase
A_84_P863140	AT5G42020	up	0.0851884	-0.416335	0.41905	-0.263141	1.60458	0.00349846	BIP2	At.49118	834207	Luminal-binding protein 2
A_84_P604726	AT5G42290	up	0.0629745	-0.476846	0.754461	-0.33767	2.13189	0.0126176	AT5G42290	At.30181	834234	transcription activator-related protein
A_84_P803935	AT5G42360	up	0.275082	-0.299979	0.389835	-0.29883	1.61179	8.74951e-07	AT5G42360	At.22844	834242	F-box/kelch-repeat protein
A_84_P842501	AT5G42810	up	0.288331	-0.2404	0.216501	-0.44658	1.58346	8.4393e-05	IPK1	At.8456	834292	inositol-pentakisphosphate 2-kinase
A_84_P12134	AT5G42990	up	0.27343	-0.19522	0.244007	-0.34626	1.50553	0.000455433	UBC18	At.6530	834314	putative ubiquitin-conjugating enzyme E2 18
A_84_P789597	AT5G43470	up	0.238879	-0.323428	0.268508	-0.388977	1.57733	4.20644e-05	RPP8	At.47555	834367	disease resistance protein RPP8
A_84_P768863	AT5G44578	up	0.38163	-0.170664	0.374079	-0.471684	1.79722	0.00119287	AT5G44578	At.64778	5008300	hypothetical protein
A_84_P21598	AT5G45060	up	0.314277	-0.2631	0.201044	-0.479246	1.60246	7.79335e-05	AT5G45060	At.43446	834537	TIR-NBS-LRR class disease resistance protein
A_84_P560214	AT5G45095	up	0.035006	-0.228573	0.469479	-0.195739	1.58581	0.00311107	AT5G45095	At.44180	834542	hypothetical protein
A_84_P74044	AT5G45105	up	0.0415624	-0.343021	1.38108	-0.0507018	2.6978	0.0153331	ZIP8	At.55378	834544	zinc transporter 8 precursor
A_84_P23493	AT5G45900	up	0.279774	-0.242811	0.262709	-0.384542	1.56618	5.43611e-06	APG7	At.7711	834630	ubiquitin-like modifier-activating enzyme atg7
A_84_P821259	AT5G46190	up	0.241255	-0.27555	0.421404	-0.411537	1.78131	0.000136771	AT5G46190	At.24400	834661	RNA-binding KH domain-containing protein
A_84_P23496	AT5G46640	up	0.281753	-0.162762	0.46718	-0.136188	1.51926	0.000290073	AT5G46640	At.29940	834707	AT hook motif DNA-binding family protein
A_84_P852386	AT5G47080	up	0.364194	-0.219045	0.351319	-0.300256	1.57088	3.35253e-06	CKB1	At.23955	834754	casein kinase 2 subunit beta
A_84_P14040	AT5G47200	up	0.206238	-0.261072	0.420769	-0.368478	1.72817	0.000205162	RAB1A	At.24811	834766	RAB GTPase-1A
A_84_P534517	AT5G47440	up	0.211751	-0.266511	0.519096	-0.504162	2.0325	0.000834829	AT5G47440	At.50513	834792	hypothetical protein
A_84_P12152	AT5G47670	up	0.384383	-0.17407	0.380921	-0.681657	2.08866	0.000353706	NF-YB6	At.49140	834818	nuclear transcription factor Y subunit B-6
A_84_P125571	AT5G48560	up	0.354278	-0.203211	0.574833	-0.510425	2.12175	8.48167e-05	AT5G48560	At.43769	834912	transcription factor bHLH78
A_84_P168383	AT5G49130	up	0.137721	-0.320138	0.806749	-0.498551	2.47135	0.0494422	AT5G49130	At.29803	834972	mate efflux domain-containing protein
A_84_P147508	AT5G49280	up	0.280428	-0.0576064	0.410757	-0.190595	1.51714	0.0185791	AT5G49280	At.20124	834988	hydroxyproline-rich glycoprotein family protein
A_84_P62050	AT5G49930	up	0.326319	-0.211937	0.425213	-0.232402	1.57747	1.80473e-05	emb1441	At.29760	835056	zinc knuckle (CCHC-type) family protein
A_84_P787132	AT5G51160	up	0.13538	-0.244002	0.322152	-0.270013	1.50751	0.0001969	AT5G51160	At.29693	835190	ankyrin repeat-containing protein
A_84_P582570	AT5G51530	up	0.177877	-0.333029	0.381861	-0.956918	2.52937	0.00223517	AT5G51530	At.55490	835227	Ubiquitin carboxyl-terminal hydrolase-related protein
A_84_P76634	AT5G51640	up	0.21535	-0.214201	0.317712	-0.301221	1.53574	1.92568e-05	YLS7	At.7818	835238	hypothetical protein
A_84_P19731	AT5G51740	up	0.267763	-0.298758	0.309857	-0.311257	1.53806	6.61377e-06	AT5G51740	At.9107	835248	Peptidase family M48 family protein
A_84_P140739	AT5G51780	up	0.270795	-0.0983891	0.287377	-0.483549	1.70636	0.00473268	AT5G51780	At.29661	835252	transcription factor bHLH36
A_84_P571785	AT5G51920	up	0.248524	-0.208513	0.267271	-0.410418	1.59958	0.000157511	AT5G51920	At.64285	835267	catalytic/ pyridoxal phosphate binding protein
A_84_P784724	AT5G52550	up	0.220018	-0.199411	0.293782	-0.389546	1.60584	2.28185e-05	AT5G52550	At.8979	835332	hypothetical protein
A_84_P824647	AT5G52660	up	0.136843	-0.109316	0.220157	-0.465148	1.60804	0.00505919	AT5G52660	At.29606	835343	myb family transcription factor
A_84_P849075	AT5G53120	up	0.242969	-0.206604	0.292333	-0.313255	1.5216	0.00473268	SPDS3	At.21042	835392	Spermine synthase
A_84_P570004	AT5G53590	up	0.111931	-0.205352	0.443019	-0.218531	1.58178	0.000599234	AT5G53590	At.29547	835441	SAUR-like auxin-responsive protein
A_84_P176464	AT5G54640	up	0.163963	-0.258347	0.388539	-0.387976	1.71299	0.000602941	RAT5	At.29485	835553	histone H2A
A_84_P842344	AT5G54700	up	0.157775	-0.2696	0.371861	-0.326032	1.62213	0.0140914	AT5G54700	At.55552	835559	ankyrin repeat-containing protein
A_84_P606546	AT5G55270	up	0.144339	-0.179317	0.135854	-1.32604	2.7547	0.0119045	AT5G55270	At.51095	835620	hypothetical protein
A_84_P15014	AT5G55360	up	-0.0655254	-0.456564	1.27524	-0.438405	3.27988	0.0278654	AT5G55360	At.65683	835629	putative long-chain-alcohol O-fatty-acyltransferase 3
A_84_P135935	AT5G56250	up	0.235538	-0.146145	0.392098	-0.205534	1.51323	0.000250262	HAP8	At.29398	835724	protein hapless 8
A_84_P20698	AT5G57920	up	0.00201972	-0.0352028	0.466252	-0.261761	1.65636	0.0130017	ENODL10	At.29305	835903	early nodulin-like protein 10
A_84_P13135	AT5G58670	up	0.278928	-0.267531	0.323796	-0.441265	1.69944	2.90074e-05	PLC1	At.10551	835981	phosphoinositide phospholipase C 1
A_84_P10303	AT5G59390	up	0.145684	-0.37116	0.343559	-0.583543	1.90145	0.00413479	AT5G59390	At.55622	836058	XH/XS domain-containing protein
A_84_P867510	AT5G59890	up	0.390343	-0.0184514	0.392129	-0.838885	2.34732	0.00668272	ADF4	At.7673	836111	actin depolymerizing factor 4
A_84_P10306	AT5G59930	up	0.272864	-0.221435	0.761186	-0.383685	2.21126	0.000238397	AT5G59930	At.55629	836115	cysteine/histidine-rich C1 domain-containing protein
A_84_P811841	AT5G60360	up	0.239913	-0.19456	0.204278	-0.764892	1.95771	0.0282295	ALP	At.25414	836158	thiol protease aleurain
A_84_P767945	AT5G60410	up	0.265441	-0.23127	0.317024	-0.334066	1.57035	6.04369e-05	SIZ1	At.43746	836163	E3 SUMO-protein ligase SIZ1
A_84_P15981	AT5G60740	up	0.195157	-0.260289	1.86171	-0.381174	4.73344	0.022749	AT5G60740	At.55646	836195	ABC transporter G family member 28
A_84_P19766	AT5G60950	up	0.359218	-0.201016	0.581788	-0.466925	2.06868	0.000175926	COBL5	At.20668	836216	COBRA-like protein 5
A_84_P15037	AT5G61070	up	0.0320799	-0.379059	0.633787	-0.140295	1.7101	0.00539852	HDA18	At.29127	836228	histone deacetylase 18
A_84_P786810	AT5G61910	up	0.0954232	-0.307383	0.211077	-0.389466	1.51629	0.00493014	AT5G61910	At.28298	836312	DCD (Development and Cell Death) domain-containing protein
A_84_P12209	AT5G62490	up	0.24643	-0.25157	0.744701	-0.323858	2.09734	0.00649495	HVA22B	At.9305	836369	HVA22-like protein b
A_84_P18830	AT5G63260	up	0.215352	-0.247894	0.29762	-0.290707	1.5035	7.1055e-05	AT5G63260	At.43350	836446	zinc finger CCCH domain-containing protein 67
A_84_P22617	AT5G64000	up	0.282814	-0.291502	0.431671	-0.520354	1.93459	6.41685e-05	SAL2	At.181	836521	SAL2 phosphatase
A_84_P818467	AT5G64430	up	0.232269	-0.228762	0.433512	-0.197517	1.54867	0.00694112	AT5G64430	At.27308	836564	octicosapeptide/Phox/Bem1p domain-containing protein
A_84_P53670	AT5G64930	up	0.237525	-0.165737	0.180583	-0.507503	1.61115	0.00118773	CPR5	At.7852	836617	protein CPR-5
A_84_P23567	AT5G65060	up	0.265307	-0.195727	0.254113	-0.388184	1.56081	6.12745e-05	MAF3	At.21040	836630	K-box region and MADS-box transcription factor family protein
A_84_P767219	AT5G65140	up	0.359144	-0.20015	0.825816	-0.235505	2.08684	0.000309555	AT5G65140	At.28918	836638	haloacid dehalogenase-like hydrolase domain-containing protein
A_84_P826577	AT5G66010	up	0.252165	-0.215828	0.326197	-0.266925	1.50851	7.88522e-06	AT5G66010	At.28214	836731	RNA recognition motif-containing protein
A_84_P12224	AT5G66320	up	0.167898	-0.406289	0.482715	-0.129623	1.52874	0.000330458	GATA5	At.28170	836764	GATA transcription factor 5
A_84_P807259	AT5G67300	up	0.221973	-0.291054	0.150998	-0.696485	1.79936	0.00418811	MYBR1	At.28816	836865	transcription factor MYB44
A_84_P841935	AT5G67540	up	0.272715	-0.170987	0.231862	-0.385373	1.53393	0.00115263	AT5G67540	At.49238	836890	Arabinanase/levansucrase/invertase
Group V: 1472 genes (Genes differentially expressed in 3xbhlh between + and -SA)
ProbeName	AGI	Regulation ([3x,SA] vs [3x,-])	[3x, +SA] log mean normalized intensity values	[3x, -] log mean normalized intensity values	[WT, +SA] log mean normalized intensity values	[WT, -] log mean normalized intensity values	FC ([3x,SA] vs [3x,-])	p FC	GeneSymbol	UniGeneID	EntrezGeneID	GeneName
A_84_P21744	AT1G01620	down	-0.298367	0.479921	-0.0540194	0.335398	-1.71509	0.0131622	PIP1C	At.24062	839235	aquaporin PIP1-3
A_84_P20862	AT1G02030	down	-0.446229	0.217771	-0.191712	0.126982	-1.58447	0.00117793	AT1G02030	At.64820	839285	C2H2-like zinc finger protein
A_84_P17015	AT1G02340	down	-0.288045	0.570904	-0.182544	0.218861	-1.81372	0.0104787	HFR1	At.24795	839300	transcription factor HFR1
A_84_P788850	AT1G02350	down	-0.310605	0.327228	-0.203934	0.283473	-1.55599	0.000631462	AT1G02350	At.70439	839490	protoporphyrinogen oxidase-like protein
A_84_P17111	AT1G02820	down	0.00590769	1.49421	-0.529875	0.0461588	-2.80559	0.0236239	AT1G02820	At.42577	839304	late embryogenesis abundant 3-like protein
A_84_P10426	AT1G03600	down	-0.542211	0.146583	-0.430051	0.153354	-1.61194	0.00306361	PSB27	At.15585	839449	photosystem II Psb27 protein
A_84_P811756	AT1G03880	down	-0.308577	0.611582	-0.0119689	0.422205	-1.89232	0.00852146	CRU2	At.20	839383	cruciferin 2
A_84_P17977	AT1G04030	down	-0.419185	0.370528	-0.243161	0.281146	-1.72873	9.37445e-06	AT1G04030	At.42491	839326	hypothetical protein
A_84_P857938	AT1G04160	down	-0.448896	0.401565	-0.246014	0.28762	-1.80308	0.000318308	XIB	At.42479	839246	myosin XI B
A_84_P785142	AT1G05070	down	-0.296395	0.582534	0.0229839	0.464706	-1.83901	0.0390882	AT1G05070	At.17090	839330	hypothetical protein
A_84_P751328	AT1G05220	down	-0.464282	0.125097	-0.0415947	0.458378	-1.5046	0.00767947	AT1G05220	At.50922	839258	putative transmembrane protein 97
A_84_P10441	AT1G05260	down	-0.514055	0.342609	-0.322822	0.194165	-1.81085	0.00033889	RCI3	At.23986	837028	peroxidase 3
A_84_P562069	AT1G05370	down	-0.216347	0.368849	-0.238411	0.096834	-1.50024	0.00760739	AT1G05370	At.42403	837038	Sec.4-like phosphatidylinositol transfer family protein
A_84_P23245	AT1G06020	down	-0.220435	0.585844	-0.406706	0.119388	-1.7487	0.0168184	AT1G06020	At.51499	837111	putative fructokinase-3
A_84_P11901	AT1G06100	down	-0.455616	0.523632	-0.116041	0.257942	-1.97144	0.0230148	AT1G06100	At.50644	837119	delta-9 desaturase-like 2 protein
A_84_P19471	AT1G06250	down	-0.822826	0.33449	-0.338407	0.204823	-2.23042	0.0496209	AT1G06250	At.65035	837135	alpha/beta-hydrolase-like protein
A_84_P18124	AT1G06330	down	-0.435914	0.417403	-0.38825	0.160375	-1.80665	0.0102612	AT1G06330	At.51504	837144	heavy metal transport/detoxification-like protein
A_84_P12289	AT1G06360	down	-0.616937	0.181631	-0.325943	0.229869	-1.73937	0.000861623	AT1G06360	At.17049	837147	delta-9 desaturase-like 5 protein
A_84_P19227	AT1G07340	down	-0.503108	2.31648	-0.192384	0.222984	-7.05962	0.0398092	STP2	At.49862	837245	sugar transport protein 2
A_84_P13544	AT1G07485	down	-0.0351474	0.77256	-0.327589	0.158917	-1.75043	0.009084	AT1G07485	At.67885	5007669	hypothetical protein
A_84_P16338	AT1G07850	down	-0.300678	0.351616	0.016873	0.418602	-1.57166	0.0173386	AT1G07850	At.51521	837300	hypothetical protein
A_84_P70094	AT1G07920	down	-0.521351	0.166804	-0.150015	0.43343	-1.61122	0.000229467	AT1G07920	At.48167	837307	Elongation factor 1-alpha
A_84_P818278	AT1G08560	down	-0.438935	0.258832	-0.14662	0.349583	-1.62199	0.000701054	SYP111	At.10802	837378	syntaxin-related protein KNOLLE
A_84_P815236	AT1G08570	down	-0.455353	0.255955	-0.364305	0.12771	-1.63729	0.00388588	ACHT4	At.24182	837379	thioredoxin-like 1-1
A_84_P789498	AT1G08650	down	-0.810331	-0.0975719	-0.100409	0.205649	-1.63894	0.0415885	PPCK1	At.46809	837387	phosphoenolpyruvate carboxylase kinase 1
A_84_P172251	AT1G09470	down	-0.213848	0.463141	-0.231081	0.316849	-1.5988	2.32399e-05	AT1G09470	At.51536	837470	hypothetical protein
A_84_P112622	AT1G10360	down	-0.610752	0.292515	-0.352744	0.15809	-1.8703	0.00456248	GSTU18	At.11288	837575	glutathione S-transferase TAU 18
A_84_P20899	AT1G10640	down	-0.188989	0.411308	-0.146254	0.05208	-1.51603	0.0065703	AT1G10640	At.16555	837607	Pectin lyase-like protein
A_84_P753281	AT1G10747	down	-0.339697	0.452437	-0.018809	0.422138	-1.73163	0.0202913	AT1G10747	At.69511	5007680	maternally expressed family protein
A_84_P256220	AT1G10780	down	-0.556211	0.0968366	-0.232434	0.316198	-1.57249	0.000406503	AT1G10780	At.49872	837621	F-box/RNI-like protein
A_84_P16058	AT1G10850	down	-0.275522	0.315535	-0.391296	0.178792	-1.50635	4.70134e-05	AT1G10850	At.16752	3766694	Leucine-rich repeat protein kinase-like protein
A_84_P852889	AT1G10880	down	-0.528203	0.72177	-0.0167208	0.34263	-2.37837	0.0451734		At.42161
A_84_P22695	AT1G11130	down	-0.200129	0.401343	-0.176911	0.277412	-1.51726	0.000638945	SUB	At.42148	837654	protein STRUBBELIG
A_84_P17114	AT1G11430	down	-0.306797	0.319341	-0.0824505	0.21525	-1.54343	0.000425068	AT1G11430	At.42133	837685	putative plastid developmental protein DAG
A_84_P846184	AT1G11580	down	-0.172568	0.62537	-0.130388	0.354049	-1.73861	0.00294287	PMEPCRA	At.24510	837701	bifunctional pectinesterase 18/rRNA N-glycosylase
A_84_P823056	AT1G11820	down	-0.301644	0.611882	-0.091792	0.453816	-1.88364	0.000219534	AT1G11820	At.10643	837730	O-Glycosyl hydrolases family 17 protein
A_84_P807614	AT1G12080	down	-0.588681	0.205379	-0.187743	0.12347	-1.73395	0.0392909	AT1G12080	At.43537	837760	Vacuolar calcium-binding protein-like protein
A_84_P823277	AT1G12250	down	-0.357112	0.303308	-0.352941	0.0219688	-1.58054	0.0118091	AT1G12250	At.19174	837778	Pentapeptide repeat-containing protein
A_84_P597767	AT1G12600	down	-0.278722	0.441515	-0.286857	0.118254	-1.64745	0.0234333	AT1G12600	At.51170	837816	UDP-N-acetylglucosamine transporter-like protein
A_84_P829132	AT1G12620	down	-0.316767	0.398774	-0.126276	0.356624	-1.6421	4.62045e-05	AT1G12620	At.28695	837818	pentatricopeptide repeat-containing protein
A_84_P21922	AT1G12740	down	-0.410594	0.374608	-0.624162	-0.0867263	-1.72333	0.0259775	CYP87A2	At.42061	837830	cytochrome P450, family 87, subfamily A, polypeptide 2
A_84_P802510	AT1G13050	down	-0.442222	0.449895	-0.187586	0.254388	-1.8559	0.0137982	AT1G13050	At.71978	837862	hypothetical protein
A_84_P15203	AT1G13140	down	-0.235515	0.48924	0.059528	0.589386	-1.65262	0.0275877	CYP86C3	At.42045	837871	cytochrome P450, family 86, subfamily C, polypeptide 3
A_84_P10573	AT1G13580	down	-0.074482	0.523796	-0.163951	0.348093	-1.51391	0.000620023	LAG13	At.28604	837919	LAG1 longevity assurance homolog 3
A_84_P788742	AT1G13830	down	-0.145473	0.496771	-0.0673172	0.204219	-1.56076	0.00755757	AT1G13830	At.42006	837944	carbohydrate-binding X8 domain-containing protein
A_84_P11427	AT1G14080	down	-0.491425	0.488182	-0.0902702	0.335418	-1.97193	0.00132507	FUT6	At.41992	837968	Fucosyltransferase 6
A_84_P10482	AT1G14210	down	-0.383157	0.277457	-0.244653	0.243066	-1.58075	1.7632e-05	AT1G14210	At.22450	837982	Ribonuclease T2 family protein
A_84_P820705	AT1G14290	down	-0.204733	0.730651	-0.145179	0.345622	-1.9124	0.0207407	SBH2	At.28722	837990	sphingoid base hydroxylase 2
A_84_P12487	AT1G14390	down	-0.506442	0.191108	-0.251238	0.183633	-1.62175	0.00108234	AT1G14390	At.49882	838001	putative leucine-rich repeat transmembrane protein kinase
A_84_P15255	AT1G14688	down	-0.282421	0.374839	-0.00752513	0.406219	-1.57709	0.0165137	AT1G14688	At.65495	6241058	hypothetical protein
A_84_P18047	AT1G15100	down	-0.357037	0.416564	-0.309881	0.240363	-1.70953	0.00046952	RHA2A	At.10851	838073	E3 ubiquitin-protein ligase RHA2A
A_84_P14281	AT1G15550	down	-0.351815	0.278893	-0.273679	0.309364	-1.54832	3.35745e-05	GA3OX1	At.10782	838125	gibberellin 3-beta-dioxygenase 1
A_84_P808727	AT1G15760	down	-0.487525	0.305384	-0.317424	0.163195	-1.73256	0.000676226	AT1G15760	At.51624	838145	Sterile alpha motif (SAM) domain-containing protein
A_84_P837743	AT1G15840	down	-0.316979	0.417211	-0.0347878	0.408757	-1.66346	0.0187981	AT1G15840	At.41913	838154	hypothetical protein
A_84_P591542	AT1G16230	down	-0.576047	0.657161	-0.213618	0.266171	-2.35089	0.0210481	AT1G16230	At.51633	838192	syntaxin of plants SYP5
A_84_P220958	AT1G16310	down	-0.206792	0.488595	-0.295208	0.246459	-1.61932	7.43469e-05	AT1G16310	At.28496	838200	Cation efflux family protein
A_84_P753826	AT1G16905	down	-0.641131	0.998465	-0.101612	0.415735	-3.11579	0.0198676	AT1G16905	At.71209	5007699	curculin-like (mannose-binding) lectin-like protein
A_84_P16649	AT1G17590	down	-0.378309	0.298911	-0.226532	0.29601	-1.59906	2.92324e-05	NF-YA8	At.15174	838335	nuclear transcription factor Y subunit A-8
A_84_P18126	AT1G18250	down	-0.358946	0.309484	-0.150952	0.346511	-1.58934	0.00149079	ATLP-1	At.326	838405	Thaumatin-like protein
A_84_P847726	AT1G18330	down	-0.158293	0.987331	-0.380626	0.103948	-2.21242	0.0438437	EPR1	At.27131	838413	early-phytochrome-responsive1
A_84_P824918	AT1G18490	down	-0.136088	0.455417	-0.0245369	0.281421	-1.50682	0.0142845	AT1G18490	At.1490	838430	hypothetical protein
A_84_P596851	AT1G18790	down	-0.394182	0.846782	-0.0624873	0.407503	-2.36356	0.0372686	AT1G18790	At.51669	838461	RWP-RK domain-containing protein
A_84_P13915	AT1G19410	down	-0.259462	1.12234	0.0435877	0.442132	-2.60593	0.0325714	AT1G19410	At.51679	838524	FBD / Leucine Rich Repeat domains containing protein
A_84_P19591	AT1G19450	down	-0.100317	0.714641	-0.0767988	0.265437	-1.75925	0.00341456	AT1G19450	At.22941	838529	sugar transporter ERD6-like 4
A_84_P528489	AT1G19720	down	-0.232415	0.36998	-0.207465	0.273529	-1.51824	0.00113886	AT1G19720	At.16215	838561	pentatricopeptide repeat-containing protein
A_84_P813009	AT1G20330	down	-0.35292	0.273623	-0.297339	0.259406	-1.54386	2.13377e-05	SMT2	At.186	838621	24-methylenesterol C-methyltransferase 2
A_84_P11516	AT1G20380	down	-0.137703	0.803306	-0.26383	0.179899	-1.91987	0.00396966	AT1G20380	At.43717	838626	prolyl oligopeptidase-like protein
A_84_P19076	AT1G20610	down	-0.49976	0.332133	-0.179344	0.208646	-1.78002	0.0104874	CYCB2;3	At.49897	838650	cyclin-B2-3
A_84_P806732	AT1G20620	down	-1.04274	-0.128672	0.0665935	0.85634	-1.88435	0.0483365	CAT3	At.24821	838651	catalase 3
A_84_P596006	AT1G20790	down	-0.408912	0.809454	-0.0744864	0.488947	-2.32683	0.0369866	AT1G20790	At.65918	838669	F-box protein
A_84_P163803	AT1G20810	down	-0.412246	0.215934	-0.186123	0.221338	-1.54561	0.000566901	AT1G20810	At.41686	838672	peptidylprolyl isomerase
A_84_P16063	AT1G20816	down	-0.304082	0.375811	-0.25911	0.195868	-1.60202	1.56496e-05	AT1G20816	At.49899	838673	hypothetical protein
A_84_P17009	AT1G20823	down	-0.118063	0.468496	-0.187268	0.115647	-1.50166	0.00245099	AT1G20823	At.15492	838674	RING-H2 finger protein ATL80
A_84_P596907	AT1G20870	down	-0.510558	0.160732	-0.258006	0.200289	-1.5925	0.000380191	AT1G20870	At.51700	838680	alpha-crystallin domain of heat shock protein-containing protein
A_84_P530258	AT1G21150	down	-0.538342	0.189632	-0.1614	0.410283	-1.65631	0.000484119	AT1G21150	At.66877	838711	Mitochondrial transcription termination factor family protein
A_84_P786204	AT1G21310	down	-0.206499	0.383244	-0.31636	0.19449	-1.50498	0.000579359	EXT3	At.24682	838728	extensin 3
A_84_P532027	AT1G21360	down	-0.195906	0.415153	-0.228995	0.25673	-1.52738	0.000621645	GLTP2	At.41660	838735	glycolipid transfer protein 2
A_84_P24143	AT1G21500	down	-0.51826	0.102687	-0.385958	0.165143	-1.53788	0.00232426	AT1G21500	At.21705	838749	hypothetical protein
A_84_P16579	AT1G21560	down	-0.391706	0.335768	-0.20607	0.213387	-1.65574	2.15084e-05	AT1G21560	At.41649	838757	hypothetical protein
A_84_P18050	AT1G21740	down	-0.417953	0.172866	-0.336882	0.186123	-1.5061	1.54402e-05	AT1G21740	At.41643	838778	hypothetical protein
A_84_P752606	AT1G21880	down	-0.506463	0.235024	-0.0577202	0.470873	-1.6719	0.0107669	LYM1	At.48217	838790	LysM domain-containing GPI-anchored protein 1
A_84_P178514	AT1G22030	down	-0.404712	0.329699	-0.235906	0.210941	-1.66372	1.12417e-05	AT1G22030	At.41626	838808	hypothetical protein
A_84_P754326	AT1G22065	down	-0.43498	0.218723	-0.327456	0.0513665	-1.5732	0.00167668	AT1G22065	At.69429	6240889	hypothetical protein
A_84_P846989	AT1G22630	down	-0.282469	0.549363	-0.319048	0.222694	-1.77994	0.00247822	AT1G22630	At.24666	838869	hypothetical protein
A_84_P22752	AT1G22700	down	-0.405819	0.214388	-0.242581	0.304362	-1.5371	3.26796e-05	AT1G22700	At.24760	838876	tetratricopeptide repeat-containing protein
A_84_P810605	AT1G24020	down	-0.304044	0.337716	-0.261351	0.263264	-1.56023	7.25648e-05	MLP423	At.25399	839014	MLP-like protein 423
A_84_P751001	AT1G24822	down	-0.653319	0.0536811	-0.0871306	0.370476	-1.63241	0.0322698	AT1G24822	At.48022	839086	hypothetical protein
A_84_P753467	AT1G26210	down	-0.135962	0.886391	-0.384479	0.102361	-2.03123	0.00265436	SOFL1	At.47526	839162	SOB five-like 1 protein
A_84_P73254	AT1G26220	down	-0.2724	0.524136	-0.379497	0.127007	-1.73693	0.00744092	AT1G26220	At.17262	839163	Acyl-CoA N-acyltransferase domain-containing protein
A_84_P822056	AT1G26650	down	-0.166714	0.421291	-0.0694062	0.120783	-1.50317	0.0242243	AT1G26650	At.21475	839205	hypothetical protein
A_84_P754151	AT1G26761	down	-0.163097	0.723847	-0.239343	0.0207365	-1.84925	0.0181013	AT1G26761	At.26274	6241260	Arabinanase/levansucrase/invertase
A_84_P754134	AT1G26773	down	-0.230727	0.701059	-0.188603	0.234181	-1.90764	0.0294643	AT1G26773	At.69553	6240553	hypothetical protein
A_84_P14243	AT1G26850	down	-0.323671	0.312919	-0.296303	0.280814	-1.55465	0.000103456	AT1G26850	At.11015	839229	putative methyltransferase PMT2
A_84_P120252	AT1G27110	down	-0.467965	0.842552	-0.249353	0.31123	-2.4803	0.000293004	AT1G27110	At.51781	839600	StaR-like protein domain-containing protein
A_84_P18613	AT1G27120	down	-0.0750241	0.537664	-0.0922316	0.171989	-1.52911	0.0033052	AT1G27120	At.16267	839601	putative beta-1,3-galactosyltransferase 17
A_84_P819586	AT1G27340	down	-0.399884	0.216428	-0.264323	0.319097	-1.53295	0.00140797	AT1G27340	At.20471	839623	F-box only protein 6
A_84_P87679	AT1G27360	down	-0.258584	0.455871	-0.232811	0.197028	-1.64086	0.0166372	SPL11	At.497	839625	squamosa promoter-binding-like protein 11
A_84_P859652	AT1G28290	down	-0.271869	0.56131	-0.113488	0.379235	-1.78161	0.00217017		At.47585
A_84_P17147	AT1G28670	down	-0.192455	0.513623	-0.193849	0.333509	-1.63136	0.000903028	ARAB-1	At.22379	839767	GDSL esterase/lipase
A_84_P116712	AT1G29180	down	-0.131202	0.57651	-0.199285	0.32649	-1.63321	0.000777985	AT1G29180	At.51817	839792	DC1 domain-containing protein
A_84_P815849	AT1G29560	down	-0.468379	0.471587	-0.320666	0.186292	-1.91848	0.044407	AT1G29560	At.73942	839833	Zinc finger C-x8-C-x5-C-x3-H type family protein
A_84_P312413	AT1G29790	down	-0.298775	0.304544	-0.213164	0.230552	-1.51921	4.16314e-05	AT1G29790	At.22452	839857	putative methyltransferase domain-containing protein
A_84_P19984	AT1G30130	down	-0.187583	0.406199	-0.149309	0.282186	-1.5092	3.45555e-05	AT1G30130	At.27858	839892	hypothetical protein
A_84_P159725	AT1G30360	down	-0.444813	0.255695	-0.241327	0.276042	-1.62508	1.69907e-05	ERD4	At.25329	839916	Early-responsive to dehydration stress protein (ERD4)
A_84_P172561	AT1G31460	down	-0.509691	0.268701	-0.308121	0.17394	-1.71522	5.55183e-05	AT1G31460	At.17561	840036	hypothetical protein
A_84_P837063	AT1G31470	down	-0.773968	0.34136	-0.161929	0.157533	-2.16644	0.0247351	NFD4	At.48252	840037	nuclear fusion defective 4 protein
A_84_P788524	AT1G31720	down	-0.109011	0.484477	-0.342491	-0.0214156	-1.50889	0.0168319	AT1G31720	At.40284	840059	hypothetical protein
A_84_P127021	AT1G31750	down	-0.144992	0.527601	-0.383756	0.172899	-1.59394	0.0445908	AT1G31750	At.40280	840062	proline-rich family protein
A_84_P12483	AT1G31920	down	-0.104054	0.591424	-0.391699	-0.0464266	-1.61942	0.0359001	AT1G31920	At.17278	840082	pentatricopeptide repeat-containing protein
A_84_P550675	AT1G32000	down	-0.451502	0.388633	-0.146801	0.23683	-1.79022	0.00600965	AT1G32000	At.51867	840091	hypothetical protein
A_84_P13432	AT1G32100	down	-0.0907466	0.620397	-0.207598	0.170073	-1.6371	0.0096613	PRR1	At.28661	840102	pinoresinol reductase 1
A_84_P17149	AT1G33040	down	-0.409821	0.183283	-0.143798	0.363321	-1.50849	7.8567e-05	NACA5	At.11961	840199	Nascent polypeptide-associated complex subunit alpha-like protein 5
A_84_P17852	AT1G33090	down	-0.506164	0.436466	-0.137203	0.079535	-1.92203	0.0386647	AT1G33090	At.39996	840205	MATE efflux family protein
A_84_P23531	AT1G33240	down	-0.167722	0.515145	-0.314245	0.161463	-1.60533	0.00114853	GTL1	At.28206	840218	protein GT-2-like 1
A_84_P15285	AT1G33320	down	-0.90294	0.131275	-0.134318	0.202274	-2.048	0.0213363	AT1G33320	At.51901	840226	putative cystathionine gamma-synthase
A_84_P18123	AT1G33360	down	-0.497522	0.345834	-0.27185	0.19823	-1.79422	1.01013e-05	AT1G33360	At.39953	840230	ATP-dependent Clp protease
A_84_P18908	AT1G33760	down	-0.396458	0.655584	0.242264	1.43786	-2.07346	0.0488435	AT1G33760	At.39878	840267	ethylene-responsive transcription factor ERF022
A_84_P22808	AT1G33870	down	-0.366927	0.456469	-0.140817	0.000498136	-1.76957	0.0312338	AT1G33870	At.70393	840284	putative avirulence-responsive protein
A_84_P21254	AT1G34355	down	-0.495285	0.373695	-0.185992	0.3426	-1.82637	8.45381e-05	PS1	At.39754	840337	forkhead-associated (FHA) domain-containing protein
A_84_P802603	AT1G34430	down	-0.500205	0.266742	-0.0477098	0.31971	-1.70166	0.00976557	EMB3003	At.72010	840346	pyruvate dehydrogenase E2 component
A_84_P15328	AT1G35400	down	-0.230631	0.474147	0.0768722	0.506996	-1.62989	0.0398092	AT1G35400	At.51952	840431	hypothetical protein
A_84_P819089	AT1G35620	down	-0.306477	0.28231	-0.219635	0.284248	-1.50398	3.68818e-06	PDIL5-2	At.15140	840461	protein PDI-like 5-2
A_84_P13675	AT1G35720	down	-0.438068	0.228598	-0.27557	0.307775	-1.5874	1.37414e-05	ANNAT1	At.25241	840476	annexin D1
A_84_P509902	AT1G36280	down	-0.346241	0.283725	-0.235554	0.244226	-1.54753	0.000310684	AT1G36280	At.39387	840534	adenylosuccinate lyase
A_84_P15458	AT1G41830	down	-0.134171	0.660427	-0.0951546	0.468963	-1.73459	0.000779214	SKS6	At.23781	840792	SKU5 similar 6
A_84_P750351	AT1G41920	down	-0.217819	0.471251	0.0706228	0.507523	-1.61224	0.0405196	AT1G41920	At.51289	840805	General transcription factor 2-related zinc finger protein
A_84_P595159	AT1G43010	down	-0.397765	0.754082	-0.198354	0.230585	-2.22198	0.00995365	AT1G43010	At.52005	840900	pentatricopeptide repeat-containing protein
A_84_P12285	AT1G44000	down	-0.191604	0.746295	-0.495293	0.0371952	-1.91574	0.0122993	AT1G44000	At.19660	841000	hypothetical protein
A_84_P525862	AT1G44080	down	-0.549268	0.362985	0.018212	0.870045	-1.88198	0.0495219	AT1G44080	At.52028	841010	F-box protein
A_84_P578215	AT1G44542	down	-1.01171	0.442822	-0.00878779	0.400634	-2.74067	0.0129043	AT1G44542	At.50651	841032	cyclase-like protein
A_84_P750392	AT1G44608	down	-0.335804	0.260457	-0.242244	0.000516732	-1.51179	0.0300893	AT1G44608	At.70698	841034	hypothetical protein
A_84_P118932	AT1G46264	down	-0.304873	0.344529	-0.154336	0.311195	-1.56852	3.98739e-05	HSFB4	At.49954	841110	heat stress transcription factor B-4
A_84_P791989	AT1G47317	down	-0.50203	0.540148	-0.194817	0.251666	-2.05933	0.00088156	AT1G47317	At.63181	3767374	defensin-like protein 289
A_84_P558658	AT1G47660	down	-0.231071	0.654722	0.0269696	0.421437	-1.84778	0.0412152	AT1G47660	At.52054	841176	hypothetical protein
A_84_P842115	AT1G47810	down	-0.231321	0.464985	0.112827	0.506485	-1.62035	0.0490755	AT1G47810	At.52061	841195	F-box protein
A_84_P18845	AT1G48000	down	-0.343603	0.344606	-0.330033	0.243374	-1.61128	6.51309e-05	MYB112	At.16915	841218	myb domain protein 112
A_84_P788287	AT1G48070	down	-0.300965	0.468087	0.0309429	0.444424	-1.70415	0.0308404	AT1G48070	At.38485	841225	TRX domain-containing protein
A_84_P19573	AT1G48100	down	-0.285863	0.514922	-0.205569	0.0695052	-1.74205	0.0127012	AT1G48100	At.70184	841228	polygalacturonase
A_84_P500141	AT1G48145	down	-0.324164	0.696072	0.000430425	0.416889	-2.02825	0.0368173	AT1G48145	At.65992	841233	hypothetical protein
A_84_P840665	AT1G48190	down	-0.324434	0.54142	0.0142841	0.41678	-1.82242	0.0232869	AT1G48190	At.50942	841239	galactose oxidase/kelch repeat domain-containing protein
A_84_P14834	AT1G48240	down	-0.0606575	0.605517	-0.141451	0.334321	-1.58686	0.000506949	NPSN12	At.38454	841244	Novel plant SNARE 12
A_84_P753526	AT1G48320	down	-0.312588	0.74202	-0.0843096	0.369518	-2.07715	0.000180971	AT1G48320	At.64445	841252	thioesterase-like protein
A_84_P603188	AT1G48325	down	-1.43817	0.0536915	0.144231	0.673061	-2.81251	0.0326343	AT1G48325	At.47682	2745817	hypothetical protein
A_84_P10867	AT1G48580	down	-0.35815	0.262157	-0.216978	0.361555	-1.5372	4.40945e-05	AT1G48580	At.38395	841279	hypothetical protein
A_84_P538300	AT1G48740	down	-0.223887	0.48978	-0.270187	0.156359	-1.63997	0.00827716	AT1G48740	At.38363	841296	2-oxoglutarate (2OG) and Fe(II)-dependent oxygenase-like protein
A_84_P21878	AT1G48800	down	-0.22031	1.04942	-0.434049	0.76403	-2.41116	0.048384	AT1G48800	At.52081	841302	terpene cyclase, C1 domain-containing protein
A_84_P17203	AT1G48870	down	-0.474872	0.230154	-0.197438	0.274087	-1.63017	0.000128124	AT1G48870	At.52083	841309	WD40 domain-containing protein
A_84_P799751	AT1G48970	down	-0.392847	0.352026	0.0155999	0.353558	-1.67583	0.0238116	AT1G48970	At.70595	841319	putative guanine nucleotide exchange factor eIF-2B delta subunit
A_84_P19961	AT1G49100	down	-0.893513	0.325142	-0.0574063	0.445076	-2.3273	0.00789998	AT1G49100	At.52087	841333	putative leucine-rich repeat protein kinase
A_84_P18161	AT1G49920	down	-0.805469	0.0858126	-0.230708	0.323409	-1.85482	0.00367184	AT1G49920	At.52103	841415	MuDR family transposase
A_84_P14304	AT1G50560	down	-0.340621	0.298039	-0.262942	0.157766	-1.55688	0.000410744	CYP705A25	At.28017	841477	cytochrome P450, family 705, subfamily A, polypeptide 25
A_84_P18087	AT1G50680	down	-0.32702	0.884647	-0.190113	0.205911	-2.31605	0.0144444	AT1G50680	At.50579	841490	RAV-like factor
A_84_P843158	AT1G50900	down	-0.460746	0.169845	-0.206193	0.257195	-1.5482	0.000814457	AT1G50900	At.71538	841512	Ankyrin repeat family protein
A_84_P19893	AT1G51400	down	-0.46985	0.303661	-0.157279	0.129217	-1.70942	0.0204448	AT1G51400	At.68288	841564	Photosystem II 5 kD protein
A_84_P821243	AT1G51630	down	-0.268846	0.665899	-0.0268479	0.492366	-1.91155	0.00032461	AT1G51630	At.19423	841588	O-fucosyltransferase family protein
A_84_P21908	AT1G51830	down	-0.294466	0.966363	-0.287037	0.0952735	-2.39633	0.0197623	AT1G51830	At.43966	841610	putative leucine-rich repeat protein kinase
A_84_P61530	AT1G51840	down	-0.275933	0.664166	-0.273309	0.268654	-1.91866	0.000439689	AT1G51840	At.64483	841611	protein kinase-related protein
A_84_P16241	AT1G52190	down	-0.429476	0.510439	-0.277562	0.30288	-1.91842	0.000256189	AT1G52190	At.25542	841649	putative peptide transporter
A_84_P50210	AT1G52280	down	-0.229601	0.404341	-0.174113	0.19559	-1.5518	6.6352e-05	RABG3d	At.22905	841658	RAB GTPase homolog G3D
A_84_P828500	AT1G52630	down	-0.32544	0.293699	-0.25913	0.26221	-1.53596	1.12018e-06	AT1G52630	At.28789	841695	O-fucosyltransferase family protein
A_84_P23783	AT1G52820	down	-0.370762	0.367757	-0.0208295	0.393138	-1.66846	0.0138906	AT1G52820	At.37519	841715	putative 2-oxoglutarate-dependent dioxygenase
A_84_P500157	AT1G53140	down	-0.43827	0.235199	-0.148243	0.316564	-1.5949	0.00120809	DRP5A	At.28109	841748	Dynamin related protein 5A
A_84_P508151	AT1G53285	down	-0.314015	0.3001	0.0100889	0.422632	-1.53062	0.0165344	AT1G53285	At.49459	2745826	hypothetical protein
A_84_P22160	AT1G53510	down	-0.22708	0.444529	-0.219907	0.183549	-1.59285	0.000315588	MPK18	At.25395	841786	mitogen-activated protein kinase 18
A_84_P557805	AT1G53815	down	-0.357593	0.344917	-0.00798162	0.407961	-1.62733	0.00876708	AT1G53815	At.66021	2745828	F-box protein
A_84_P513467	AT1G53935	down	-0.747263	0.439316	-0.254854	0.254247	-2.27612	0.0119236	AT1G53935	At.52188	841832	hypothetical protein
A_84_P830838	AT1G54180	down	-0.289652	0.443381	-0.135503	0.40407	-1.66213	0.00160804	BRX-LIKE3	At.66930	841858	BREVIS RADIX-like 3
A_84_P23710	AT1G54330	down	-0.339853	0.260353	-0.25985	-0.0613747	-1.51593	0.0344385	NAC020	At.37235	841874	NAC domain containing protein 20
A_84_P10586	AT1G54530	down	-0.158719	0.563273	-0.0499937	0.258384	-1.64946	0.00119133	AT1G54530	At.66027	841895	calcium-binding EF-hand-containing protein
A_84_P604992	AT1G54700	down	-0.274386	1.6223	0.00272242	0.426839	-3.72356	0.0297725	AT1G54700	At.52203	841911	hypothetical protein
A_84_P188244	AT1G54770	down	-0.400942	0.23606	-0.252766	0.192382	-1.55509	0.000158874	AT1G54770	At.37169	841918	Fcf2 pre-rRNA processing protein
A_84_P843141	AT1G54790	down	-0.461322	0.885366	-0.399431	-0.113541	-2.54327	0.0440688	AT1G54790	At.71211	841920	GDSL esterase/lipase
A_84_P753944	AT1G55045	down	-0.392747	0.450093	-0.292898	0.130449	-1.79358	0.00475134	AT1G55045	At.73825	6240582	hypothetical protein
A_84_P22615	AT1G55200	down	-0.329895	0.547227	-0.282729	0.223868	-1.83671	2.25105e-05	AT1G55200	At.27126	841963	protein kinase-like protein
A_84_P21660	AT1G55340	down	-0.355013	0.288938	-0.206686	0.24656	-1.5626	4.63991e-05	AT1G55340	At.37076	841980	hypothetical protein
A_84_P17975	AT1G55420	down	-0.527227	0.329369	-0.119362	0.0602287	-1.81076	0.0349478	EDA11	At.51117	841989	cysteine/histidine-rich C1 domain-containing protein
A_84_P17791	AT1G56020	down	-0.389068	0.198224	-0.222015	0.35056	-1.50242	7.54698e-05	AT1G56020	At.44821	842053	hypothetical protein
A_84_P829183	AT1G56550	down	-0.745176	0.232823	-0.0881182	0.397634	-1.96973	0.0392417		At.42755
A_84_P16983	AT1G56630	down	-0.203169	0.751253	-0.0379027	0.453362	-1.9378	0.00330947	AT1G56630	At.52237	842118	lipase class 3-like protein
A_84_P15091	AT1G56670	down	0.00827416	0.675909	-0.392507	-0.0939004	-1.58847	0.0431187	AT1G56670	At.42731	842122	GDSL esterase/lipase LIP-4
A_84_P12484	AT1G58170	down	-0.18608	0.609097	-0.261586	0.0485764	-1.73529	0.0091367	AT1G58170	At.36913	842184	Disease resistance-responsive (dirigent-like protein) family protein
A_84_P750726	AT1G59453	down	-0.310542	0.758238	-0.0211948	0.412157	-2.09766	0.0312367	AT1G59453	At.70363	842239	B-block binding subunit of TFIIIC
A_84_P13655	AT1G59540	down	-0.420539	0.167719	-0.207443	0.297257	-1.50343	0.000620023	ZCF125	At.457	842245	P-loop containing nucleoside triphosphate hydrolase-like protein
A_84_P12716	AT1G59670	down	-0.433667	0.239699	-0.0904919	0.380969	-1.59479	0.00744092	GSTU15	At.36811	842257	glutathione S-transferase TAU 15
A_84_P752807	AT1G60986	down	-0.374563	1.12361	-0.518624	0.0607004	-2.82486	0.0069371	SCRL4	At.70724	3767592	defensin-like protein 245
A_84_P114892	AT1G61270	down	-0.232975	0.954453	-0.153542	0.247848	-2.27746	0.0287044	AT1G61270	At.52299	842421	Lysine histidine transporter-like 3
A_84_P19905	AT1G61670	down	-0.306224	0.398567	0.0174656	0.423867	-1.62991	0.0128534	TPS14	At.36397	842465	terpene synthase 14
A_84_P10578	AT1G62085	down	-0.421363	0.171052	-0.158637	0.378703	-1.50777	0.00032474	AT1G62085	At.66074	2745844	Mitochondrial transcription termination factor family protein
A_84_P588071	AT1G62320	down	-0.233428	0.362373	-0.339784	0.139144	-1.51131	0.00398035	AT1G62320	At.52321	842530	ERD (early-responsive to dehydration stress) family protein
A_84_P834629	AT1G62370	down	-0.309741	0.451233	-0.138525	0.0616923	-1.69464	0.0252229	AT1G62370	At.50659	842535	RING/U-box domain-containing protein
A_84_P752481	AT1G62590	down	-0.232977	0.400255	-0.100586	0.305084	-1.55104	0.000147624	AT1G62590	At.36146	842556	pentatricopeptide repeat-containing protein
A_84_P20544	AT1G62670	down	-0.726903	0.168411	-0.318532	0.127586	-1.86002	0.0154539	RPF2	At.65045	842564	RNA processing factor 2
A_84_P12040	AT1G62780	down	-0.489552	0.187442	-0.218191	0.341381	-1.59881	0.000479453	AT1G62780	At.36223	842577	hypothetical protein
A_84_P12421	AT1G62800	down	-0.19615	0.447136	-0.199571	0.244832	-1.56188	0.000111362	ASP4	At.22970	842579	aspartate aminotransferase
A_84_P863119	AT1G62850	down	-0.286535	0.29883	0.0174417	0.436951	-1.50042	0.0192566		At.36213
A_84_P842591	AT1G62910	down	-0.125145	0.517219	-0.0518192	0.304891	-1.56089	0.00115772	AT1G62910	At.36204	842592	pentatricopeptide repeat-containing protein
A_84_P511726	AT1G62914	down	-1.04909	0.397346	-0.0161217	0.140678	-2.72533	0.0203206	AT1G62914	At.36204	10723105	pentatricopeptide repeat-containing protein
A_84_P834278	AT1G62930	down	-0.223159	0.404086	-0.135808	0.245742	-1.54461	0.000182301	AT1G62930	At.70258	842594	pentatricopeptide repeat-containing protein
A_84_P14383	AT1G63570	down	-0.593465	0.641741	-0.358718	0.134498	-2.35415	0.0190915	AT1G63570	At.52346	842662	putative cysteine-rich repeat secretory protein 7
A_84_P19137	AT1G64000	down	-0.244627	0.391771	-0.227005	0.262359	-1.55444	0.00106546	WRKY56	At.36060	842703	putative WRKY transcription factor 56
A_84_P752697	AT1G64107	down	-0.152393	2.27125	0.0249147	0.721503	-5.36523	0.0479732	AT1G64107	At.64166	3767627	defensin-like protein 269
A_84_P826232	AT1G64110	down	-0.264236	0.362785	-0.349687	0.169882	-1.54437	0.00097116	AT1G64110	At.16450	842716	P-loop containing nucleoside triphosphate hydrolase-like protein
A_84_P10616	AT1G64190	down	-0.0855756	0.575007	-0.109926	0.429345	-1.58072	0.000285533	AT1G64190	At.43563	842724	6-phosphogluconate dehydrogenase
A_84_P516878	AT1G64625	down	-0.351776	0.340726	-0.310368	0.252806	-1.61608	2.47336e-05	AT1G64625	At.49232	844441	putative serine/threonine-protein kinase WNK10-related protein
A_84_P751425	AT1G64770	down	-0.160133	0.548407	-0.383284	0.0746678	-1.63415	0.00817614	NDF2	At.14806	842785	NDH-dependent cyclic electron flow 1
A_84_P10474	AT1G64910	down	-0.857932	0.306019	-0.322501	-0.0321542	-2.2407	0.0472961	AT1G64910	At.49510	842799	UDP-glycosyltransferase-like protein
A_84_P836214	AT1G65070	down	-0.257449	0.331462	-0.235088	0.263391	-1.50411	9.89073e-06	AT1G65070		842815	DNA mismatch repair protein MutS2
A_84_P552504	AT1G65590	down	-0.172476	0.422435	-0.323559	0.2376	-1.51038	7.49516e-05	HEXO3	At.24164	842871	beta-hexosaminidase 3
A_84_P839735	AT1G65640	down	-0.888346	0.235238	-0.193311	-0.0418135	-2.17888	0.0483217	DegP4	At.52382	842875	protease Do-like 4
A_84_P18033	AT1G65710	down	-0.459337	0.148677	-0.166756	0.26856	-1.52416	0.00155815	AT1G65710	At.64884	842882	hypothetical protein
A_84_P18058	AT1G65930	down	-0.386342	0.212562	-0.173251	0.245343	-1.51457	5.50161e-05	cICDH	At.24713	842905	isocitrate dehydrogenase
A_84_P16867	AT1G66210	down	-0.309774	0.774359	-0.0284351	0.370792	-2.1201	0.0385543	AT1G66210	At.35791	842936	Subtilisin-like serine endopeptidase family protein
A_84_P835427	AT1G66250	down	-0.470719	0.389908	-0.11662	0.440604	-1.81583	0.00182716	AT1G66250	At.49486	842942	glucan endo-1,3-beta-glucosidase 2
A_84_P10471	AT1G66320	down	-0.712828	0.306706	0.19733	0.449786	-2.02726	0.040511	AT1G66320	At.35781	842949	FBD-associated F-box protein
A_84_P752264	AT1G67035	down	-0.21045	0.434521	-0.173273	0.329197	-1.56371	0.00549404	AT1G67035	At.52415	843023	hypothetical protein
A_84_P505346	AT1G67220	down	-0.216881	0.527024	0.0332473	0.434283	-1.6747	0.0199537	HAC2	At.52418	843042	E1A/CREB-binding protein
A_84_P15144	AT1G67330	down	-0.227892	0.415307	-0.109559	0.304933	-1.56179	0.0160167	AT1G67330	At.22685	843054	hypothetical protein
A_84_P565812	AT1G68120	down	-0.521413	0.206174	-0.196691	0.350226	-1.65587	6.87084e-05	BPC3	At.35567	843140	basic pentacysteine 3
A_84_P15277	AT1G68400	down	-0.342415	0.259351	-0.238383	0.2642	-1.51757	2.18134e-05	AT1G68400	At.19099	843169	leucine-rich repeat transmembrane protein kinase family protein
A_84_P797850	AT1G68700	down	-1.06762	0.696047	-0.0760098	0.246871	-3.39559	0.0172763	AT1G68700	At.52438	843200	hypothetical protein
A_84_P19056	AT1G68780	down	-0.302132	0.364673	-0.264115	0.318172	-1.58755	0.00010609	AT1G68780	At.43501	843209	leucine-rich repeats-ribonuclease inhibitor domain-containing protein
A_84_P584547	AT1G68875	down	-0.231524	0.486055	0.0734812	0.504971	-1.64442	0.0400462	AT1G68875	At.35474	843220	hypothetical protein
A_84_P843261	AT1G69523	down	-0.20038	0.657854	-0.316124	0.10131	-1.81282	0.00343987	AT1G69523	At.18891	843286	S-adenosylmethionine-dependent methyltransferase domain-containing protein
A_84_P16197	AT1G69530	down	-0.425896	0.923237	-0.260614	0.136828	-2.54759	0.0284111	EXPA1	At.23180	843288	expansin A1
A_84_P12325	AT1G70230	down	-0.174037	0.477497	-0.316369	0.17954	-1.57084	0.000668715	TBL27	At.21753	843359	trichome birefringence-like 27 protein
A_84_P750331	AT1G70340	down	-0.754401	0.260775	-0.456284	0.110455	-2.02115	0.000624904	AT1G70340	At.21128	843370	hypothetical protein
A_84_P519725	AT1G70470	down	-0.173295	0.461673	-0.326123	0.202602	-1.5529	0.000145914	AT1G70470	At.35300	843383	hypothetical protein
A_84_P13378	AT1G70710	down	-0.269084	0.375934	-0.0383593	0.433287	-1.56376	0.00781212	GH9B1	At.21900	843408	endoglucanase 8
A_84_P19000	AT1G70820	down	-0.577681	0.0424624	-0.247346	0.267829	-1.53703	0.0115119	AT1G70820	At.20956	843419	phosphoglucomutase-like protein
A_84_P582757	AT1G70950	down	-0.156819	0.545927	-0.300799	0.268691	-1.6276	5.19759e-05	AT1G70950	At.50025	843433	TPX2 (targeting protein for Xklp2) protein family
A_84_P807394	AT1G71070	down	-0.173438	0.510259	-0.0905269	0.343187	-1.60625	0.00319777	AT1G71070	At.20999	843447	Core-2/I-branching beta-1,6-N-acetylglucosaminyltransferase-like protein
A_84_P790568	AT1G71680	down	-0.224957	0.450497	0.0956704	0.514566	-1.5971	0.043228	AT1G71680	At.50026	843494	Lysine histidine transporter-like 5
A_84_P787811	AT1G71696	down	-0.205358	0.405008	-0.118675	0.257314	-1.52665	0.00103891	SOL1	At.35173	843499	putative carboxypeptidase D
A_84_P11184	AT1G72240	down	-0.285731	0.406116	-0.19279	0.236611	-1.61535	0.000128055	AT1G72240	At.35126	843556	hypothetical protein
A_84_P22802	AT1G72350	down	-0.285824	1.16464	0.00151285	0.433304	-2.73296	0.0490174	AT1G72350	At.64898	843567	MADS-box protein
A_84_P19964	AT1G72370	down	-0.413307	0.213023	-0.185148	0.35206	-1.54363	0.00107892	P40	At.22576	843569	40S ribosomal protein Sa-1
A_84_P604144	AT1G72500	down	-0.259465	0.567424	-0.234024	0.275648	-1.77386	0.00011857	AT1G72500	At.35090	843582	hypothetical protein
A_84_P18053	AT1G72830	down	-0.556251	0.347299	-0.249976	0.315943	-1.87066	0.000163892	NF-YA3	At.82	843614	nuclear transcription factor Y subunit A-3
A_84_P19098	AT1G73110	down	-0.0878146	0.506207	-0.448931	0.0730448	-1.50945	0.00963804	AT1G73110	At.43232	843642	putative Rubisco activase 2
A_84_P21893	AT1G73270	down	-0.414067	0.355723	-0.183852	0.265564	-1.70502	0.000520621	scpl6	At.52492	843661	serine carboxypeptidase-like 6
A_84_P20947	AT1G73280	down	-0.355807	0.333215	-0.378864	0.137123	-1.61219	0.00166195	scpl3	At.52493	843662	serine carboxypeptidase-like 3
A_84_P856876	AT1G73330	down	-0.260257	0.867007	-0.063031	0.447988	-2.18444	0.00312175	DR4	At.25315	843668	drought-repressed 4 protein
A_84_P11462	AT1G73690	down	-0.385238	0.263354	-0.138311	0.306726	-1.56764	0.00132848	CDKD1;1	At.17996	843704	cyclin-dependent kinase D-1
A_84_P17134	AT1G73750	down	-0.423631	0.194582	-0.307232	0.220481	-1.53497	0.000100192	AT1G73750	At.27382	843710	esterase/lipase domain-containing protein
A_84_P793778	AT1G73920	down	-0.172276	0.470032	-0.300795	0.075935	-1.56082	0.0156577	AT1G73920	At.67278	843729	alpha/beta-hydrolase domain-containing protein
A_84_P830191	AT1G73930	down	-0.525474	0.13193	-0.242047	0.292088	-1.57724	0.0103558	AT1G73930	At.43715	843730	hypothetical protein
A_84_P18463	AT1G74150	down	-0.259931	0.438961	-0.276022	0.078896	-1.62326	0.00648994	AT1G74150	At.52505	843755	kelch motif-containing protein
A_84_P15266	AT1G74460	down	-0.313066	0.622907	-0.117558	0.324401	-1.91318	0.0011305	AT1G74460	At.34877	843787	GDSL esterase/lipase
A_84_P845932	AT1G74470	down	-0.447517	0.276943	-0.0955502	0.166746	-1.65228	0.0333582	AT1G74470	At.25263	843788	geranylgeranyl diphosphate reductase
A_84_P17158	AT1G74490	down	-0.509742	0.174535	-0.139153	-0.0501731	-1.6069	0.0453821	AT1G74490	At.34875	843790	protein kinase domain-containing protein
A_84_P121812	AT1G74730	down	-0.445531	0.154774	-0.309424	0.188332	-1.51604	0.000213499	AT1G74730	At.48374	843812	hypothetical protein
A_84_P822511	AT1G75140	down	-0.622469	0.231028	-0.179299	0.302061	-1.80688	0.00856659	AT1G75140	At.27644	843851	hypothetical protein
A_84_P834863	AT1G75430	down	-0.631481	0.892335	-0.286836	-0.00819206	-2.87551	0.0218227	BLH11	At.52522	843879	BEL1-like homeodomain 11
A_84_P17073	AT1G75500	down	-0.219002	0.395128	-0.257258	0.0815322	-1.53063	0.0147963	WAT1	At.21884	843886	protein walls are thin 1
A_84_P18011	AT1G75690	down	-0.337235	0.323242	-0.329336	0.0552848	-1.58061	0.00151736	AT1G75690	At.34746	843903	DnaJ/Hsp40 cysteine-rich domain-containing protein
A_84_P14364	AT1G76100	down	-0.286785	0.423503	-0.259973	0.118255	-1.63613	0.00128748	PETE1	At.19893	843942	Plastocyanin minor isoform
A_84_P260340	AT1G76240	down	-0.0930312	0.639758	-0.190689	0.198335	-1.66185	0.00334646	AT1G76240	At.16588	843957	hypothetical protein
A_84_P750616	AT1G76280	down	-0.33458	0.506726	-0.152588	0.32718	-1.79167	0.00236276	AT1G76280	At.74830	843961	pentatricopeptide repeat-containing protein
A_84_P10551	AT1G76310	down	-0.477513	0.14373	-0.253764	0.245012	-1.5382	8.57782e-05	CYCB2;4	At.52529	843964	cyclin-B2-4
A_84_P23757	AT1G76420	down	-0.420662	0.285558	-0.197512	0.382006	-1.63152	3.49302e-05	CUC3	At.52530	843975	protein CUP-SHAPED COTYLEDON 3
A_84_P532167	AT1G76470	down	-0.240716	0.584507	-0.144221	0.153218	-1.77181	0.00926616	AT1G76470	At.27517	843980	Rossmann-fold NAD(P)-binding domain-containing protein
A_84_P818689	AT1G78050	down	-0.0827282	0.515723	-0.0931687	0.213186	-1.51409	0.004642	PGM	At.71165	844140	phosphoglycerate/bisphosphoglycerate mutase
A_84_P588124	AT1G78110	down	-0.267194	0.355391	-0.214501	0.253488	-1.53963	3.19807e-05	AT1G78110	At.50044	844147	hypothetical protein
A_84_P18147	AT1G78580	down	-0.179984	0.53671	-0.216965	0.280641	-1.64341	7.1384e-05	TPS1	At.71030	844194	alpha,alpha-trehalose-phosphate synthase [UDP-forming] 1
A_84_P21926	AT1G78950	down	-0.338086	0.457489	-0.0633342	0.190711	-1.73577	0.00689283	AT1G78950	At.34208	844234	beta-amyrin synthase
A_84_P293864	AT1G79420	down	-0.18243	0.461191	-0.186591	0.26573	-1.56225	0.000606089	AT1G79420	At.26480	844280	hypothetical protein
A_84_P22796	AT1G79790	down	-0.537873	0.247504	-0.0485436	0.135625	-1.72354	0.0312635	ENODL7	At.34045	844319	early nodulin-like protein 7
A_84_P580109	AT1G80200	down	-0.381746	0.335173	-0.0531902	0.236484	-1.64367	0.0109737	AT1G80200	At.50812	844360	hypothetical protein
A_84_P596161	AT1G80520	down	-0.189243	0.502175	-0.278451	0.244196	-1.61487	0.000217171	AT1G80520	At.50056	844391	Sterile alpha motif (SAM) domain-containing protein
A_84_P758540	AT2G01554	down	-0.344248	0.31705	0.042724	0.386713	-1.58151	0.0279967	AT2G01554	At.69330	6240605	hypothetical protein
A_84_P19224	AT2G01880	down	-0.454919	0.163757	0.0349895	0.365128	-1.53546	0.0332831	PAP7	At.42460	814719	purple acid phosphatase 7
A_84_P23962	AT2G03280	down	-0.296043	0.344936	-0.169183	0.229897	-1.55939	8.83403e-05	AT2G03280	At.71239	814857	O-fucosyltransferase-like protein
A_84_P834197	AT2G03520	down	-0.473696	1.33125	-0.512015	-0.0239151	-3.49417	0.0244133	UPS4	At.47699	814881	ureide permease 4
A_84_P258420	AT2G04500	down	-0.72136	0.314582	-0.262727	-0.0190487	-2.05045	0.0298682	AT2G04500	At.41301	814991	cysteine/histidine-rich C1 domain-containing protein
A_84_P272130	AT2G04680	down	-0.191745	0.444136	-0.456002	0.0856864	-1.55389	0.0260358	AT2G04680	At.41280	815011	cysteine/histidine-rich C1 domain-containing protein
A_84_P593513	AT2G05430	down	-0.249166	0.551554	0.0218836	0.433698	-1.74197	0.0307605	AT2G05430	At.41182	815091	Ubiquitin-specific protease family C19-related protein
A_84_P18216	AT2G05790	down	-0.335119	0.355308	-0.224855	0.349653	-1.61376	3.4177e-05	AT2G05790	At.41147	815130	O-Glycosyl hydrolases family 17 protein
[truncated: 1,195 more rows]

## Sheet: Tabelle2
Suppl. Table 3: List of genes of the groups IV and V with differential expression of either 3xbhlh or wild type at – Fe in the presence and absence of 100µM SA
The genes were sorted first, according to their regulation pattern (down and up, at least 1.5fold with p<0.05), and second, according to their fold change ratio (FC). Genes with FC< -2 and >2 are highlighted in color. Yellow color indicates that reverse transcription-qPCR experiments were performed.
Group IV: 1718 genes (Genes differentially expressed in wild type between + and -SA)
ProbeName	AGI	Regulation ([WT,SA] vs [WT,-])	[3x, +SA] log mean normalized intensity values	[3x, -] log mean normalized intensity values	[WT, +SA] log mean normalized intensity values	[WT, -] log mean normalized intensity values	FC ([WT,SA] vs [WT,-])	p FC	GeneSymbol	UniGeneID	EntrezGeneID	GeneName
A_84_P13607	AT3G06830	down	-0.538435	-0.123144	-0.659101	1.40545	-4.18302	0.0372017	AT3G06830	At.40454	819867	pectinesterase 23
A_84_P100746	AT3G28220	down	0.0371866	0.544655	-1.07523	0.895747	-3.92034	0.0273737	AT3G28220	At.5801	822448	TRAF-like family protein
A_84_P793262	AT3G60380	down	-0.225922	-0.163733	-1.01161	0.893375	-3.74504	0.0431094	AT3G60380	At.67105	825209	hypothetical protein
A_84_P793903	AT1G49760	down	-0.155912	0.384491	-0.43224	1.39386	-3.54576	0.00409947	PAB8	At.67318	841399	poly(A) binding protein 8
A_84_P813553	AT5G21940	down	-0.664064	-0.0878615	-0.784303	1.02824	-3.5126	0.0317213	AT5G21940	At.21428	832254	hypothetical protein
A_84_P21028	AT2G33270	down	-0.233668	0.119886	0.0970465	1.80053	-3.25687	0.0416557	ACHT3	At.53018	817890	thioredoxin-like 1-3
A_84_P586962	AT5G56880	down	-0.103773	0.47334	-0.695799	0.983939	-3.2037	0.00695364	AT5G56880	At.49801	835790	hypothetical protein
A_84_P806658	AT5G17920	down	-0.309056	0.222345	-0.372607	1.30621	-3.20166	0.0312393	AtMS1	At.22340	831660	5-methyltetrahydropteroyltriglutamate--homocysteine methyltransferase
A_84_P557326	AT4G10265	down	-0.179348	0.29505	-0.499907	1.17695	-3.1973	0.0468922	AT4G10265	At.70459	826618	putative wound-responsive protein
A_84_P15194	AT1G54020	down	-0.040952	0.316787	-1.2638	0.409681	-3.18983	0.019859	AT1G54020	At.20006	841840	GDSL esterase/lipase
A_84_P521598	AT2G22760	down	0.0357167	0.272266	-0.991964	0.665978	-3.15566	0.0348658	AT2G22760	At.39393	816806	transcription factor bHLH19
A_84_P543163	AT4G13750	down	-0.0823504	0.269735	-0.794532	0.816403	-3.0545	0.0204563	NOV	At.33341	827009	Histidine kinase-, DNA gyrase B-, and HSP90-like ATPase family protein
A_84_P125211	AT2G23690	down	-0.429999	0.0773652	-1.06373	0.531755	-3.02195	0.000751767	AT2G23690	At.43913	816900	hypothetical protein
A_84_P794769	AT3G22850	down	-0.0386422	-0.0542504	-0.325096	1.26938	-3.01985	0.0470998	AT3G22850	At.67702	821857	aluminum induced protein with YGL and LRDR motif
A_84_P18764	AT5G46000	down	-0.217951	0.146137	0.126855	1.69303	-2.96118	0.0444057	AT5G46000	At.55397	834640	jacalin lectin family protein
A_84_P769236	AT5G20181	down	-0.299956	0.162615	-0.514616	1.04908	-2.9561	0.0103893	AT5G20181	At.73417	6241309	hypothetical protein
A_84_P718763	AT5G53980	down	-0.294417	0.0688836	-0.544184	0.966759	-2.84996	0.0395919	HB52	At.29523	835481	homeobox-leucine zipper protein ATHB-52
A_84_P793897	AT4G23750	down	-0.231819	0.163751	-0.645284	0.832277	-2.78478	0.00926647	CRF2	At.67317	828475	ethylene-responsive transcription factor CRF2
A_84_P792453	AT4G08874	down	-0.175648	0.208199	-0.781065	0.693515	-2.77903	0.00230422	AT4G08874	At.65343	826462	hypothetical protein
A_84_P848432	AT3G47620	down	-0.2205	0.219974	-0.275642	1.12177	-2.63429	0.0125118	TCP14	At.21251	823916	transcription factor TCP14
A_84_P554622	AT3G56670	down	-0.188331	0.118234	0.0880686	1.48152	-2.62706	0.0356578	AT3G56670	At.65283	824834	hypothetical protein
A_84_P592825	AT3G23480	down	-0.450824	0.0301741	-0.633542	0.749385	-2.60797	0.0454649	AT3G23480	At.26450	821929	Cyclopropane-fatty-acyl-phospholipid synthase
A_84_P794636	AT1G24360	down	-0.266776	0.15893	-0.865354	0.515269	-2.60381	0.000957198	AT1G24360	At.67665	839053	3-oxoacyl-[acyl-carrier-protein] reductase
A_84_P234289	AT3G11560	down	-0.293519	0.228215	-0.588997	0.787239	-2.5959	0.000695825	AT3G11560	At.28347	820329	LETM1-like protein
A_84_P580242	AT3G01580	down	-0.400226	-0.0482154	-0.764752	0.580083	-2.54001	0.0306237	AT3G01580	At.65055	821107	pentatricopeptide repeat-containing protein
A_84_P576311	AT3G06160	down	-0.358367	0.154485	-0.265709	1.07489	-2.53257	0.020114	AT3G06160	At.53200	819790	B3 domain-containing protein REM21
A_84_P791059	AT5G48090	down	-0.073679	0.127811	-0.366078	0.969396	-2.52358	0.0359428	ELP1	At.51084	834861	EDM2-like protein1
A_84_P753753	AT1G52618	down	-0.291574	0.0784836	-0.300093	1.03362	-2.52051	0.016211	AT1G52618	At.68319	5007794	hypothetical protein
A_84_P711556	AT1G72520	down	-0.496207	-0.0285152	-0.116872	1.20569	-2.50109	0.0233625	AT1G72520	At.67292	843584	lipoxygenase 4
A_84_P17955	AT1G22380	down	-0.354361	0.106183	-0.263226	1.05888	-2.50031	0.00883272	UGT85A3	At.41605	838845	UDP-glucosyl transferase 85A3
A_84_P815776	AT4G00720	down	-0.214854	0.307654	-0.699152	0.616799	-2.48966	0.00501613		At.24189
A_84_P19108	AT1G30280	down	-0.618814	-0.0392372	-0.143058	1.1703	-2.48519	0.0210484	AT1G30280	At.28397	839908	chaperone DnaJ-domain-containing protein
A_84_P835034	AT5G48450	down	-0.444534	0.0272244	-0.668184	0.639642	-2.47568	0.0416451	sks3	At.55432	834900	protein SKU5 similar 3
A_84_P21800	AT1G70290	down	-0.369813	0.203356	-0.594089	0.708541	-2.46678	0.017936	TPS8	At.27738	843365	putative alpha,alpha-trehalose-phosphate synthase [UDP-forming] 8
A_84_P765664	AT4G37682	down	-0.17103	0.289434	-0.763168	0.527332	-2.44613	0.026382	AT4G37682	At.74229	6240860	hypothetical protein
A_84_P831967	AT3G62700	down	-0.400961	0.126479	-0.21728	1.07257	-2.44502	0.0301705	MRP10	At.4827	825444	ABC transporter C family member 14
A_84_P794778	AT1G78380	down	-0.345319	-0.0651116	-0.523255	0.750236	-2.41746	0.0376765	GSTU19	At.67704	844174	glutathione S-transferase TAU 19
A_84_P16166	AT1G65850	down	-0.0129029	0.333592	-1.17431	0.0975308	-2.41469	0.0215577	AT1G65850	At.52389	842896	TIR-NBS-LRR class disease resistance protein
A_84_P863227	AT1G67430	down	-0.425796	0.154019	-0.219849	1.05173	-2.41425	0.00121158		At.25610
A_84_P568418	AT1G49260	down	-0.398706	0.0149581	-0.203466	1.06343	-2.40643	0.0465633	AT1G49260	At.50792	841350	hypothetical protein
A_84_P20519	AT4G39110	down	0.129525	0.125975	-0.513315	0.737438	-2.37966	0.0495092	AT4G39110	At.70303	830066	putative receptor-like protein kinase
A_84_P862404	AT1G55910	down	-0.2926	-0.0540382	-0.353987	0.878289	-2.34937	0.0417603		At.15095
A_84_P752907	AT1G13605	down	-0.0457714	-0.0228418	-0.274296	0.947171	-2.33184	0.0496474	AT1G13605	At.63164	3766718	defensin-like protein 268
A_84_P792966	AT2G41560	down	-0.47062	-0.0323753	-0.870636	0.340562	-2.3153	0.0207009	ACA4	At.67009	818754	Ca2+-transporting ATPase
A_84_P841862	AT5G53710	down	-0.308477	0.17079	-0.23492	0.968664	-2.30311	0.0462884	AT5G53710	At.64293	835452	hypothetical protein
A_84_P792270	AT4G02010	down	-0.414001	0.148593	-0.230152	0.963546	-2.28738	0.022255	AT4G02010	At.27666	827234	protein kinase family protein
A_84_P14819	AT4G32700	down	-0.28472	0.112041	-0.235762	0.957532	-2.28674	0.0155031	AT4G32700	At.48069	829406	DNA polymerase theta subunit
A_84_P182454	AT2G22950	down	-0.344044	0.224039	-0.907993	0.267938	-2.25939	0.00519094	AT2G22950	At.52872	816826	Ca2+-transporting ATPase
A_84_P799314	AT3G15590	down	-0.154752	0.299325	-0.876731	0.295759	-2.254	0.0256439	AT3G15590	At.70112	820799	pentatricopeptide repeat-containing protein
A_84_P110112	AT5G09980	down	-0.193671	0.125458	-0.618437	0.545167	-2.24016	0.0104597	PROPEP4	At.26421	830859	elicitor peptide 4
A_84_P565621	AT2G34240	down	-0.129914	0.405266	-0.672661	0.490671	-2.23974	0.0450357	AT2G34240	At.37831	817985	hypothetical protein
A_84_P23243	AT4G05250	down	-0.366541	0.0530755	-0.101701	1.06132	-2.23925	0.0491516	AT4G05250	At.54159	825873	ubiquitin family protein
A_84_P244595	AT5G67620	down	-0.412887	-0.0013655	-0.189564	0.972002	-2.237	0.0460605	AT5G67620	At.28803	836898	hypothetical protein
A_84_P794441	AT4G02500	down	-0.193411	0.343038	-0.446641	0.71388	-2.23538	0.00231385	XT2	At.67608	827940	xyloglucan 6-xylosyltransferase
A_84_P823410	AT4G24810	down	-0.2433	0.276981	-0.485205	0.675125	-2.23509	0.000867296	AT4G24810	At.32317	828584	protein kinase family protein
A_84_P527957	AT3G19740	down	-0.14251	-0.0541021	-0.360531	0.795823	-2.22893	0.0395343	AT3G19740	At.8148	821511	P-loop containing nucleoside triphosphate hydrolase domain-containing protein
A_84_P541789	AT1G26250	down	-0.334907	0.139247	-0.109159	1.03964	-2.2173	0.0215465	AT1G26250	At.17257	839166	Proline-rich extensin-like family protein
A_84_P22197	AT1G02620	down	-0.61947	-0.175948	-0.50539	0.643088	-2.2168	0.0249552	AT1G02620	At.42590	839269	Ras-related small GTP-binding protein
A_84_P762575	AT3G25716	down	-0.166644	0.0652598	-0.755371	0.390203	-2.21234	0.0474576	AT3G25716	At.68368	6241217	hypothetical protein
A_84_P20704	AT5G59320	down	-0.00953404	0.255297	-0.502304	0.640999	-2.20886	0.0447434	LTP3	At.24582	836051	non-specific lipid-transfer protein 3
A_84_P834918	AT5G14230	down	-0.391839	0.180364	-0.966128	0.175913	-2.20693	0.0199845	AT5G14230	At.31961	831273	hypothetical protein
A_84_P792192	AT1G50300	down	-0.23747	0.0128854	-0.360283	0.781167	-2.20603	0.0416366	TAF15	At.28724	841452	TBP-associated factor 15
A_84_P762191	AT3G62528	down	-0.303606	0.119039	-0.225997	0.91296	-2.20222	0.0241622	AT3G62528	At.73542	6240539	hypothetical protein
A_84_P762378	AT3G61678	down	-0.399536	0.135323	-0.430667	0.704665	-2.19669	0.00535825	AT3G61678	At.73549	6240667	hypothetical protein
A_84_P718454	AT5G28500	down	-0.211605	0.273812	-0.538942	0.592697	-2.19108	0.0464623	AT5G28500	At.71446	832943	hypothetical protein
A_84_P762226	AT3G58877	down	-0.639652	-0.128869	-0.187839	0.941104	-2.18698	0.0472437	AT3G58877		6240668	hypothetical protein
A_84_P822614	AT5G54250	down	-0.297285	0.196002	-0.221914	0.902804	-2.18059	0.00267069	CNGC4	At.401	835513	cyclic nucleotide-gated ion channel 4
A_84_P824861	AT1G79460	down	-0.303077	0.226162	-0.40466	0.714778	-2.17262	0.00592712	GA2	At.10784	844284	Ent-kaur-16-ene synthase
A_84_P818728	AT3G26720	down	-0.224032	0.193273	-0.305845	0.81332	-2.17221	0.00304083	AT3G26720	At.21651	822284	alpha-mannosidase
A_84_P550283	AT4G21640	down	-0.22831	0.2844	-0.309066	0.807494	-2.16829	0.00813209	AT4G21640	At.54460	828251	Subtilase family protein
A_84_P835328	AT1G15830	down	-0.261336	0.24935	-0.595729	0.513282	-2.15698	0.0124278	AT1G15830	At.41914	838153	hypothetical protein
A_84_P821571	AT1G80270	down	-0.380979	0.129956	-0.46163	0.64637	-2.15547	0.0117877	PPR596	At.72982	844367	pentatricopeptide repeat-containing protein
A_84_P13708	AT3G50570	down	-0.391497	0.110148	-0.415881	0.690889	-2.15363	0.0012846	AT3G50570	At.1447	824221	hydroxyproline-rich glycoprotein family protein
A_84_P796139	AT1G61970	down	-0.391485	0.129515	-0.496434	0.60304	-2.14277	0.00546853	AT1G61970	At.68140	842492	Mitochondrial transcription termination factor family protein
A_84_P832719	AT5G53950	down	-0.0998082	0.320427	-0.466036	0.630795	-2.13884	0.000992556	CUC2	At.55538	835478	protein CUP-SHAPED COTYLEDON 2
A_84_P23780	AT1G74550	down	-0.412443	0.149198	-0.0834595	1.0094	-2.13296	0.0204149	CYP98A9	At.66889	843796	p-coumarate 3-hydroxylase
A_84_P831424	AT1G55820	down	-0.0934598	-0.0268431	-0.438606	0.651518	-2.12892	0.0317413	AT1G55820	At.49980	842032	hypothetical protein
A_84_P810366	AT1G79930	down	-0.298054	0.0649743	-0.118819	0.970687	-2.12801	0.0393747	HSP91	At.74735	844333	heat shock protein 91
A_84_P12859	AT4G12410	down	-0.305726	0.196278	-0.613395	0.471707	-2.12153	0.00295319	AT4G12410	At.33477	826850	SAUR-like auxin-responsive protein
A_84_P851645	AT4G32410	down	-0.266347	0.257252	-0.359987	0.722742	-2.11804	0.00827925	CESA1	At.21246	829376	cellulose synthase A catalytic subunit 1 [UDP-forming]
A_84_P612892	AT1G17665	down	-0.448689	-0.0191555	0.0204601	1.10235	-2.1168	0.0422312	AT1G17665	At.51655	838343	hypothetical protein
A_84_P845356	AT4G03510	down	-0.395508	0.124342	-0.214287	0.867478	-2.11662	0.00530816	RMA1	At.239	825654	E3 ubiquitin-protein ligase RMA1
A_84_P757572	AT2G20619	down	-0.234296	0.00937096	-0.469582	0.611982	-2.11633	0.0178646	AT2G20619	At.72204	5007892	Plant thionin family protein
A_84_P310563	AT5G51795	down	-0.230974	0.295691	-0.256686	0.822293	-2.11254	0.00348103	AT5G51795	At.19003	835254	DNA/RNA-binding protein Kin17, conserved region-containing protein
A_84_P768737	AT5G36001	down	-0.140592	0.351013	-0.24989	0.826875	-2.1093	0.00339655	AT5G36001	At.50777	3771315	RING/U-box domain-containing protein-like protein
A_84_P592876	AT3G52070	down	-0.215168	0.0550442	-0.643533	0.428914	-2.103	0.0220243	AT3G52070	At.3209	824370	hypothetical protein
A_84_P852100	AT1G56070	down	-0.318289	0.0440268	-0.171414	0.896542	-2.09646	0.0466506	LOS1	At.47544	842058	elongation factor EF-2
A_84_P859072	AT5G27150	down	-0.00130018	-0.00324074	-0.546254	0.521382	-2.096	0.0322536		At.25435
A_84_P73494	AT2G34090	down	-0.319838	0.146634	-0.271532	0.79384	-2.09271	0.00854841	MEE18	At.37857	817970	maternal effect embryo arrest 18 protein
A_84_P825918	AT4G27610	down	-0.272083	0.10269	-0.193716	0.863392	-2.08076	0.0347012	AT4G27610	At.32088	828872	hypothetical protein
A_84_P117012	AT1G49010	down	-0.381474	0.153889	-0.526128	0.530311	-2.07979	0.0441055	AT1G49010	At.38318	841324	myb/SANT-like DNA-binding domain-containing protein
A_84_P711808	AT5G24710	down	-0.136097	0.164994	-0.380286	0.675678	-2.07911	0.0342229	AT5G24710	At.22853	832542	transducin/WD40 domain-containing protein
A_84_P857561	AT1G72320	down	-0.212176	-0.0122528	-0.0450799	1.01	-2.07784	0.0381645	PUM23	At.24641	843564	pumilio 23
A_84_P859103	AT1G14345	down	-0.394124	0.0779394	-0.11954	0.933876	-2.07544	0.0216356		At.26548
A_84_P828754	AT3G09670	down	-0.170701	0.250054	-0.206669	0.846239	-2.07471	0.00316415	AT3G09670	At.40059	820124	PWWP domain-containing protein
A_84_P15930	AT1G29460	down	-0.240867	0.333966	-1.14087	-0.0885533	-2.07386	0.0325165	AT1G29460	At.40736	839822	SAUR-like auxin-responsive protein
A_84_P23467	AT5G38800	down	-0.218786	0.316308	-0.796006	0.256038	-2.07347	0.000632877	bZIP43	At.30383	833871	basic leucine-zipper 43
A_84_P825544	AT5G43745	down	-0.072821	0.253158	-0.430322	0.609543	-2.05603	0.0211589	AT5G43745	At.26498	834395	hypothetical protein
A_84_P754226	AT1G25141	down	-0.0777241	0.194716	-0.306595	0.729714	-2.05097	0.0215577	AT1G25141	At.75084	839098	UDP-3-O-[3-hydroxymyristoyl] N-acetylglucosamine deacetylase
A_84_P150878	AT1G69760	down	-0.417285	0.148154	-0.725242	0.306606	-2.04464	0.000190142	AT1G69760	At.46680	843312	hypothetical protein
A_84_P817184	AT5G21160	down	-0.322438	0.000762145	-0.25607	0.775057	-2.04362	0.0276741	AT5G21160	At.21994	832242	LA RNA-binding protein
A_84_P542498	AT5G46460	down	-0.232613	0.130295	-0.310932	0.718013	-2.04053	0.0130934	AT5G46460	At.29955	834689	pentatricopeptide repeat-containing protein
A_84_P803345	AT1G18000	down	-0.200466	0.131376	-0.705091	0.322678	-2.03887	0.00995196	AT1G18000	At.72620	838380	transmembrane transporter-like protein
A_84_P604838	AT3G17280	down	-0.289634	0.283278	-0.509748	0.517872	-2.03866	0.000387941	AT3G17280	At.65100	820991	putative F-box/kelch-repeat protein
A_84_P240555	AT3G15095	down	-0.285957	0.216075	-0.331938	0.690924	-2.03195	0.008526	AT3G15095	At.43799	820740	hypothetical protein
A_84_P830192	AT1G73930	down	-0.11398	0.262353	-0.415274	0.607428	-2.03172	0.000920854	AT1G73930	At.43715	843730	hypothetical protein
A_84_P21661	AT5G61590	down	-0.464964	0.0814247	-0.54938	0.472809	-2.031	0.00660372	AT5G61590	At.24138	836280	ethylene-responsive transcription factor ERF107
A_84_P11207	AT1G29500	down	0.078461	0.49524	-0.927354	0.0945107	-2.03054	0.0373315	AT1G29500	At.17838	839827	SAUR-like auxin-responsive protein
A_84_P23515	AT5G51810	down	-0.108269	0.215858	-0.947739	0.0687959	-2.02305	0.00944182	GA20OX2	At.28053	835256	gibberellin 20 oxidase 2
A_84_P848702	AT1G03310	down	-0.181082	0.26172	-0.271619	0.743069	-2.02047	0.0131739	DBE1	At.24041	839531	Isoamylase 2
A_84_P838191	AT1G76720	down	-0.282141	0.291115	-0.455862	0.556749	-2.01756	0.00138706	AT1G76720	At.70343	844006	translation initiation factor eIF-5B
A_84_P817654	AT3G02170	down	-0.190946	0.251022	-0.375021	0.6375	-2.01743	0.0018392	LNG2	At.23828	821279	longifolia2
A_84_P601609	AT2G40085	down	-0.377067	0.158687	-0.0960455	0.914782	-2.01507	0.00751028	AT2G40085	At.47298	2745588	hypothetical protein
A_84_P833705	AT5G19310	down	-0.212077	0.276093	-0.351644	0.65904	-2.01487	0.00583435	AT5G19310	At.43995	832051	Homeotic gene regulator
A_84_P796985	AT2G04170	down	-0.404449	-0.0487034	-0.492563	0.518108	-2.01485	0.0242761	AT2G04170	At.43555	814954	TRAF-like family protein
A_84_P832490	AT3G60310	down	-0.0875149	0.170243	-0.321293	0.688181	-2.01318	0.0280071	AT3G60310	At.34470	825202	hypothetical protein
A_84_P13341	AT1G78270	down	-0.522888	0.0474863	-0.191482	0.816663	-2.01132	0.0168529	UGT85A4	At.14794	844162	UDP-glucosyl transferase 85A4
A_84_P854572	AT3G23310	down	-0.156403	0.126014	-0.534174	0.473142	-2.01017	0.00560357	AT3G23310	At.27123	821911	AGC (cAMP-dependent, cGMP-dependent and protein kinase C) kinase family protein
A_84_P820937	AT2G42580	down	-0.35333	0.196488	-0.291287	0.715264	-2.0091	0.0287445	TTL3	At.14365	818858	tetratricopetide-repeat thioredoxin-like 3
A_84_P826255	AT1G05230	down	-0.0579607	0.2181	-0.436788	0.568239	-2.00698	0.0241454	HDG2	At.19179	839256	homeobox-leucine zipper protein HDG2
A_84_P787846	AT3G50440	down	-0.213365	0.306839	-0.394366	0.606703	-2.00148	0.00680213	MES10	At.35493	824208	methyl esterase 10
A_84_P785959	AT4G05070	down	-0.367418	0.121813	-0.442663	0.555105	-1.99691	0.0146151	AT4G05070	At.23412	825849	Wound-responsive family protein
A_84_P806954	AT1G48920	down	-0.231483	0.244769	-0.305029	0.689076	-1.99185	0.00242315	NUC-L1	At.25056	841314	nucleolin
A_84_P830421	AT1G26150	down	-0.307625	0.255098	-0.377705	0.612689	-1.98673	0.000550517	PERK10	At.43483	839156	proline-rich extensin-like receptor kinase 10
A_84_P538330	AT1G58230	down	-0.162735	0.228768	-0.303185	0.682873	-1.98076	0.00423823	AT1G58230	At.66810	842191	WD40 and Beach domain-containing protein
A_84_P850272	AT1G09010	down	-0.287379	0.189768	-0.204428	0.777827	-1.97555	0.00947202	AT1G09010	At.48170	837422	mannosylglycoprotein endo-beta-mannosidase subunit
A_84_P786199	AT1G63220	down	-0.142132	0.166446	-0.291851	0.689539	-1.97437	0.00472353	AT1G63220	At.24672	842627	calcium-dependent lipid-binding domain-containing protein
A_84_P818857	AT3G18970	down	-0.326408	0.24019	-0.213017	0.768339	-1.97432	0.000240008	MEF20	At.49634	821430	mitochondrial editing factor 20
A_84_P816568	AT5G64860	down	-0.494105	0.0226224	-0.11581	0.861016	-1.96813	0.0207363	DPE1	At.7845	836609	4-alpha-glucanotransferase-like protein
A_84_P12352	AT1G02190	down	-0.163886	0.323172	-0.530381	0.445752	-1.96719	0.00158521	AT1G02190	At.45	839541	putative CER1 protein
A_84_P23469	AT5G39400	down	-0.199086	0.1432	0.124645	1.09634	-1.96114	0.0299669	PTEN1	At.30348	833936	Calcium/lipid-binding (CaLB) phosphatase
A_84_P157885	AT4G39320	down	-0.108799	0.39711	-0.429735	0.54115	-1.96004	0.00570491	AT4G39320	At.26327	830087	microtubule-associated protein-like protein
A_84_P860972	AT2G25450	down	-0.504063	0.0491562	-0.344747	0.62602	-1.95988	0.0114506	AT2G25450	At.47589	817083	putative 2-oxoacid dependent dioxygenase
A_84_P505660	AT2G33735	down	-0.324124	0.255505	-0.600314	0.369963	-1.95922	2.8221e-05	AT2G33735	At.37890	817939	chaperone DnaJ-domain containing protein
A_84_P20470	AT1G21910	down	-0.160064	0.230236	-0.788531	0.180896	-1.95806	0.00464955	AT1G21910	At.41636	838793	ethylene-responsive transcription factor ERF012
A_84_P806915	AT5G42200	down	-0.179258	0.186755	-0.433432	0.53515	-1.95692	0.00122867	AT5G42200	At.75090	834225	E3 ubiquitin-protein ligase ATL23
A_84_P761169	AT3G23727	down	-0.213228	0.122567	0.0983632	1.06669	-1.95657	0.0446903	SCRL12	At.65138	3768911	putative defensin-like protein 251
A_84_P127211	AT3G18960	down	-0.338497	0.241364	-0.467664	0.499476	-1.95496	0.000820226	AT3G18960	At.66475	821429	AP2/B3 domain-containing transcription factor
A_84_P550316	AT4G30740	down	-0.372359	0.135468	-0.186725	0.778851	-1.95284	0.000992399	AT4G30740	At.65437	829197	hypothetical protein
A_84_P198784	AT2G35600	down	-0.162065	0.361836	-0.504801	0.459204	-1.95072	0.00108313	BRXL1	At.37646	818126	protein Brevis radix-like 1
A_84_P834290	AT2G22125	down	-0.209405	0.181057	-0.318002	0.645107	-1.94951	0.0155978	AT2G22125	At.24341	816747	cellulose synthase-interactive protein 1
A_84_P762354	AT3G53611	down	-0.0447238	0.528189	-0.189509	0.773409	-1.94925	0.0431407	AT3G53611	At.74360	6240727	hypothetical protein
A_84_P576786	AT3G43580	down	-0.166329	0.405711	-0.679792	0.282941	-1.949	0.00339694	AT3G43580	At.50242	823455	Beta-galactosidase related protein
A_84_P609865	AT4G21300	down	-0.17583	0.270712	-0.279359	0.683172	-1.94873	0.00286874	AT4G21300	At.66596	827878	pentatricopeptide repeat-containing protein
A_84_P19925	AT1G03020	down	-0.0704412	0.278353	-0.964452	-0.00236479	-1.94813	0.0410401	AT1G03020	At.65879	839505	monothiol glutaredoxin-S1
A_84_P762645	AT3G27027	down	-0.166198	0.30044	-0.747088	0.214247	-1.94711	0.000947926	AT3G27027	At.73642	6240602	hypothetical protein
A_84_P818534	AT5G07990	down	-0.268431	0.291801	-0.448916	0.509138	-1.94269	0.00446221	TT7	At.12059	830693	Flavonoid 3'-monooxygenase
A_84_P836087	AT2G22180	down	-0.277077	0.198586	0.0373246	0.992875	-1.93932	0.00975654	AT2G22180	At.49351	816752	hydroxyproline-rich glycoprotein-like protein
A_84_P15791	AT4G39530	down	-0.123697	0.219404	-0.246343	0.708662	-1.93859	0.00212279	AT4G39530	At.65474	830107	pentatricopeptide repeat-containing protein
A_84_P846073	AT4G14190	down	-0.0943608	0.0266773	-0.133592	0.820533	-1.9374	0.0384577	AT4G14190	At.45814	827059	pentatricopeptide repeat-containing protein
A_84_P17745	AT5G13730	down	-0.367408	0.131007	-0.505076	0.448709	-1.93695	0.00933113	SIG4	At.49018	831218	sigma factor 4
A_84_P22905	AT2G21540	down	-0.51687	0.0275551	0.00917109	0.960913	-1.93421	0.0186723	SFH3	At.19824	816693	SEC14-like 3 protein
A_84_P824496	AT4G28200	down	-0.0848729	0.138786	-0.272928	0.673831	-1.92754	0.0203502	AT4G28200	At.43066	828935	hypothetical protein
A_84_P595186	AT1G54300	down	-0.256393	0.102314	0.0653003	1.01082	-1.92588	0.0193183	AT1G54300	At.49977	841871	hypothetical protein
A_84_P19434	AT3G62860	down	-0.143096	0.306058	-0.703888	0.239062	-1.92245	0.000631754	AT3G62860	At.21258	825461	esterase/lipase/thioesterase family protein
A_84_P23450	AT5G26810	down	-0.196539	0.142689	0.133692	1.07588	-1.92144	0.0476145	AT5G26810	At.55025	832739	putative pectinesterase 52
A_84_P769282	AT5G40450	down	-0.20427	0.176131	-0.463499	0.478102	-1.92066	0.00472784	AT5G40450	At.74011	834043	hypothetical protein
A_84_P828673	AT5G63840	down	-0.086271	0.189712	-0.109749	0.831158	-1.91973	0.0120152	RSW3	At.27632	836504	alpha 1,3-glucosidase
A_84_P12367	AT1G11670	down	-0.371229	0.178361	-0.604155	0.334899	-1.91727	6.66052e-05	AT1G11670	At.11182	837711	MATE efflux family protein
A_84_P12817	AT3G63160	down	-0.444726	0.091179	0.0695192	1.00354	-1.91059	0.0209915	AT3G63160	At.24986	825491	hypothetical protein
A_84_P850601	AT2G24350	down	-0.246853	0.166208	-0.384339	0.54898	-1.90967	0.00108344	AT2G24350	At.39171	816971	RNA recognition motif-containing protein
A_84_P830699	AT1G19835	down	-0.277363	0.127093	-0.545138	0.386145	-1.90697	0.0011474	AT1G19835	At.22776	838571	filament-like plant protein 4
A_84_P856076	AT2G27110	down	-0.169646	0.176669	-0.23535	0.694589	-1.90519	0.0197842	FRS3	At.22269	817253	FAR1-related protein
A_84_P594466	AT2G33130	down	-0.234962	0.11768	-0.500592	0.426916	-1.90199	0.0167955	RALFL18	At.62394	817875	protein ralf-like 18
A_84_P19521	AT4G26440	down	-0.216348	0.131237	0.10905	1.03517	-1.90016	0.0464925	WRKY34	At.26288	828750	putative WRKY transcription factor 34
A_84_P798242	AT3G26890	down	-0.160451	0.15545	-0.336767	0.58915	-1.89989	0.00452701	AT3G26890	At.21956	822305	hypothetical protein
A_84_P526801	AT1G63190	down	-0.224448	0.107226	0.0911201	1.01591	-1.89841	0.0294374	AT1G63190	At.49998	842623	cystatin-related domain protein
A_84_P857777	AT1G68060	down	-0.235273	-0.0876752	-0.287411	0.636978	-1.89788	0.0424941		At.28095
A_84_P10339	AT1G47940	down	-0.210704	0.135746	0.113992	1.03802	-1.89741	0.0470623	AT1G47940	At.52067	841212	pentatricopeptide repeat-containing protein
A_84_P846147	AT2G45720	down	-0.363499	0.221132	-0.289922	0.633797	-1.897	5.95906e-05	AT2G45720	At.36601	819180	armadillo/beta-catenin repeat-containing protein
A_84_P825724	AT1G55350	down	-0.232626	0.21318	-0.234807	0.687002	-1.89449	0.00560302	DEK1	At.17726	841981	calpain-type cysteine protease
A_84_P815981	AT1G14350	down	-0.356446	0.131786	-0.424148	0.495965	-1.89226	0.00204264	FLP	At.12041	837997	FOUR LIPS transcription factor R2R3-MYB
A_84_P861085	AT3G52140	down	-0.0842233	0.299772	-0.256744	0.662695	-1.89138	0.00308124	AT3G52140	At.24815	824378	tetratricopeptide repeat (TPR)-containing protein
A_84_P18207	AT2G23250	down	-0.303191	0.277871	-0.073314	0.845443	-1.89049	0.0168529	UGT84B2	At.66235	816857	UDP-glucose:(indol-3-yl)acetate beta-D-glucosyltransferase
A_84_P797126	AT5G61200	down	-0.315138	0.253152	-0.347827	0.570882	-1.89042	0.000285939	AT5G61200	At.55656	836241	hypothetical protein
A_84_P765839	AT4G38825	down	0.022807	0.44911	-0.810651	0.105452	-1.88701	0.0324986	AT4G38825	At.43621	6241125	SAUR-like auxin-responsive protein
A_84_P850944	AT1G29470	down	-0.197268	0.29305	-0.345271	0.57065	-1.88677	0.000901237	AT1G29470	At.43464	839823	putative methyltransferase PMT24
A_84_P591443	AT5G63140	down	-0.294303	0.244684	-0.244603	0.669472	-1.88436	7.33828e-05	PAP29	At.8836	836435	purple acid phosphatase 29
A_84_P855383	AT5G12080	down	-0.272401	0.14333	-0.470786	0.442335	-1.88311	0.0206442	MSL10	At.28024	831081	mechanosensitive channel of small conductance-like 10
A_84_P504172	AT4G20130	down	-0.340116	0.178998	-0.310709	0.601055	-1.88135	0.000529003	PTAC14	At.32744	827759	plastid transcriptionally active 14 protein
A_84_P137499	AT2G20180	down	-0.188311	0.294213	-0.572281	0.33818	-1.87965	0.000796469	PIL5	At.43003	816538	transcription factor PIF1
A_84_P90769	AT2G24240	down	-0.198784	0.0914218	-0.445105	0.462657	-1.87613	0.00268271	AT2G24240	At.39188	816958	BTB/POZ domain with WD40/YVTN repeat-containing protein
A_84_P825651	AT1G45160	down	-0.186153	0.298917	-0.280287	0.626852	-1.87532	0.00300402	AT1G45160	At.27866	841084	protein kinase-like protein
A_84_P806724	AT1G22190	down	-0.180914	0.14821	-0.313896	0.592932	-1.87492	0.023448	RAP2.4	At.25524	844143	ethylene-responsive transcription factor RAP2-4
A_84_P787067	AT5G63135	down	-0.252573	0.00881545	-0.311349	0.591662	-1.86997	0.0494867	AT5G63135	At.29013	836434	hypothetical protein
A_84_P765355	AT4G37483	down	-0.248391	0.0917203	-0.246054	0.656654	-1.86957	0.0137228	AT4G37483	At.73458	6240500	hypothetical protein
A_84_P798982	AT1G79560	down	-0.171029	0.113988	-0.210928	0.691701	-1.86947	0.0272733	FTSH12	At.66914	844294	cell division protease ftsH-12
A_84_P772185	AT1G06790	down	-0.297529	0.199659	-0.570153	0.331817	-1.86862	0.000328525	AT1G06790	At.48160	837190	RNA polymerase Rpb7 N-terminal domain-containing protein
A_84_P236233	AT1G24520	down	-0.215763	0.139226	0.12345	1.02535	-1.86852	0.0389537	BCP1	At.15900	839067	homolog of Brassica campestris pollen protein 1
A_84_P236993	AT5G06190	down	-0.0678045	0.426015	-0.514971	0.386652	-1.86817	0.0025898	AT5G06190	At.28498	830506	hypothetical protein
A_84_P19281	AT3G02510	down	-0.0965352	0.311524	-0.335139	0.566328	-1.86796	0.0379133	AT3G02510	At.20016	821100	regulator of chromosome condensation domain-containing protein
A_84_P17140	AT1G32640	down	-0.270158	0.273645	-0.259697	0.641665	-1.86783	0.00536632	MYC2	At.22648	840158	transcription factor MYC2
A_84_P150838	AT2G22410	down	-0.280533	0.259384	-0.343254	0.557443	-1.86697	0.000423199	SLO1	At.28296	816772	protein slow growth 1
A_84_P854842	AT3G13225	down	-0.200771	0.170211	-0.253987	0.644227	-1.86376	0.0142452	AT3G13225	At.21908	820517	WW domain-containing protein
A_84_P706642	AT5G10946	down	-0.194075	0.310233	-0.393443	0.504513	-1.86342	0.00951205	AT5G10946	At.51403	6241503	hypothetical protein
A_84_P232159	AT2G32530	down	0.058152	0.319881	-0.842174	0.0555259	-1.86309	0.0482144	CSLB03	At.38058	817814	cellulose synthase-like protein B3
A_84_P847840	AT1G75010	down	-0.238605	0.194001	0.0671387	0.964756	-1.86299	0.0240714		At.34822
A_84_P305030	AT4G19120	down	-0.322591	0.0202924	-0.0125184	0.884511	-1.86223	0.0376034	ERD3	At.20512	827650	putative methyltransferase PMT21
A_84_P837601	AT2G35620	down	-0.254968	0.318804	-0.151999	0.744573	-1.86164	0.00160989	FEI2	At.37644	818130	LRR receptor-like serine/threonine-protein kinase FEI 2
A_84_P835500	AT3G07400	down	-0.206213	0.12243	-0.209252	0.684583	-1.85811	0.0067423	AT3G07400	At.48630	819928	lipase class 3 family protein
A_84_P18950	AT1G04660	down	-0.455355	0.120042	-0.46882	0.424957	-1.85803	0.000550335	AT1G04660	At.42438	839454	glycine-rich protein
A_84_P23499	AT5G47330	down	-0.0945191	0.0714822	-0.300243	0.593033	-1.85739	0.0273233	AT5G47330	At.29899	834780	palmitoyl protein thioesterase family protein
A_84_P827365	AT2G27228	down	-0.29816	0.280883	-0.262744	0.628598	-1.8549	0.00527945	CPuORF6	At.22012	6240304	hypothetical protein
A_84_P845275	AT4G18520	down	-0.63934	-0.0702136	-0.150775	0.740382	-1.85466	0.0217097	AT4G18520	At.32894	827584	pentatricopeptide repeat-containing protein
A_84_P756100	AT2G24285	down	-0.267965	0.232613	-0.379033	0.511029	-1.85325	0.0452092	AT2G24285	At.50669	816964	hypothetical protein
A_84_P508825	AT5G57200	down	-0.232853	0.218429	-0.585333	0.30372	-1.85196	0.000115582	AT5G57200	At.55600	835826	putative clathrin assembly protein
A_84_P18362	AT3G23020	down	-0.271311	0.110464	-0.173316	0.715113	-1.85116	0.00823523	AT3G23020	At.65131	821876	pentatricopeptide repeat-containing protein
A_84_P21910	AT1G12710	down	-0.359053	0.0526441	-0.289838	0.597986	-1.85038	0.0101586	PP2-A12	At.42062	837826	F-box protein PP2-A12
A_84_P753154	AT1G44224	down	-0.296895	0.102286	-0.220039	0.666951	-1.84931	0.00518954	AT1G44224	At.49951	5007775	ECA1 gametogenesis related family protein
A_84_P795978	AT3G60750	down	-0.424706	0.00713921	-0.139766	0.747198	-1.84928	0.0413173	AT3G60750	At.24156	825246	Transketolase
A_84_P837376	AT2G36350	down	-0.297582	0.0914483	-0.413836	0.472624	-1.84863	0.00308343	AT2G36350	At.14120	818208	protein kinase-like protein
A_84_P597689	AT5G65340	down	-0.220991	0.242263	-0.585783	0.299454	-1.84707	0.00170388	AT5G65340	At.28913	836659	hypothetical protein
A_84_P574994	AT3G32410	down	-0.246972	0.192635	-0.177248	0.707951	-1.84702	0.00373523	AT3G32410	At.65206	823028	hypothetical protein
A_84_P843476	AT2G20190	down	-0.350573	0.118319	-0.318495	0.566649	-1.84695	0.0132432	CLASP	At.27510	816539	CLIP-associated protein
A_84_P752966	AT1G43020	down	-0.171147	0.363221	-0.926747	-0.0416508	-1.84689	0.0199826	AT1G43020	At.49947	840901	hypothetical protein
A_84_P13975	AT5G18930	down	-0.0476339	0.163518	-0.54428	0.340756	-1.84681	0.00961667	BUD2	At.65528	832011	S-adenosylmethionine decarboxylase
A_84_P13279	AT1G09550	down	-0.0753571	0.159315	-0.36357	0.521247	-1.84653	0.0416842	AT1G09550	At.42219	837481	Pectin lyase-like protein
A_84_P537285	AT3G58880	down	-0.267308	0.0898129	0.0463174	0.929479	-1.84441	0.0320886	AT3G58880		825057	putative F-box/LRR-repeat protein
A_84_P119322	AT3G14060	down	-0.165786	0.322273	-0.731805	0.150983	-1.84394	0.0237424	AT3G14060	At.39297	820620	hypothetical protein
A_84_P792075	AT1G62020	down	-0.192554	0.139947	-0.118207	0.763155	-1.84211	0.020199		At.48329
A_84_P824947	AT1G23480	down	-0.254635	0.226789	-0.403436	0.476949	-1.84087	0.00314109	CSLA03	At.41547	838956	putative mannan synthase 3
A_84_P580487	AT4G25430	down	-0.336377	0.0950753	-0.189462	0.689909	-1.83957	0.0422312	AT4G25430	At.54511	828646	hypothetical protein
A_84_P15057	AT5G65900	down	-0.26282	0.179061	-0.268205	0.610107	-1.83822	0.00349243	AT5G65900	At.66704	836719	DEAD-box ATP-dependent RNA helicase 27
A_84_P54810	AT2G32970	down	-0.359979	0.180203	-0.376524	0.500044	-1.836	0.00136303	AT2G32970	At.20783	817859	hypothetical protein
A_84_P861360	AT5G55730	down	-0.294946	0.249988	-0.121104	0.75402	-1.83417	0.000323644		At.21565
A_84_P23406	AT5G08610	down	-0.415376	0.167055	-0.163971	0.710905	-1.83385	0.00340539	AT5G08610	At.32551	830762	DEAD-box ATP-dependent RNA helicase 26
A_84_P801919	AT1G05150	down	-0.169715	0.218556	-0.27315	0.601625	-1.83372	0.0031507	AT1G05150	At.20887	839312	Calcium-binding tetratricopeptide family protein
A_84_P264030	AT5G63420	down	-0.309798	0.0674148	-0.0204444	0.853597	-1.83279	0.0285008	emb2746	At.28999	836461	RNA-metabolising metallo-beta-lactamase family protein
A_84_P10735	AT3G05060	down	-0.318657	0.260919	-0.470752	0.402348	-1.83159	0.000762317	AT3G05060	At.16937	819668	putative nucleolar protein 5-2
A_84_P822023	AT1G23090	down	-0.0799409	0.109124	-0.138314	0.733253	-1.82965	0.00814542	AST91	At.353	838917	putative sulfate transporter 3.3
A_84_P515827	AT5G15340	down	-0.357171	0.0633508	-0.279282	0.590298	-1.82713	0.00952493	AT5G15340	At.66725	831386	pentatricopeptide repeat-containing protein
A_84_P758621	AT2G01008	down	-0.175214	0.261657	-0.20134	0.66738	-1.82604	0.00310268	AT2G01008		6241151	hypothetical protein
A_84_P284940	AT1G70270	down	-0.139801	0.310117	-0.590814	0.275374	-1.82284	0.010073	AT1G70270	At.35325	843363	hypothetical protein
A_84_P818333	AT5G40570	down	-0.200562	0.204202	-0.449241	0.415982	-1.82162	0.00315445	AT5G40570	At.66685	834055	Surfeit locus protein 2
A_84_P98986	AT1G72720	down	-0.00759125	0.519364	-0.67935	0.183522	-1.81866	0.00343528	AT1G72720	At.43037	843604	hypothetical protein
A_84_P834467	AT5G47020	down	-0.169779	0.178115	-0.198947	0.663546	-1.81818	0.0255163	AT5G47020	At.26763	834748	hypothetical protein
A_84_P613051	AT1G79915	down	-0.149038	0.324572	-0.208995	0.653069	-1.81764	0.00132975	AT1G79915	At.52574	844331	Putative methyltransferase family protein
A_84_P813170	AT1G75180	down	-0.242357	0.0489249	-0.274912	0.58667	-1.81703	0.0270323	AT1G75180	At.43440	843855	Erythronate-4-phosphate dehydrogenase family protein
A_84_P248735	AT3G03580	down	-0.290022	0.251883	-0.218973	0.642061	-1.81634	0.000937478	AT3G03580	At.40958	821229	pentatricopeptide repeat-containing protein
A_84_P584890	AT3G63370	down	-0.171005	0.280057	-0.595434	0.26374	-1.814	0.00501275	OTP86	At.54049	825512	pentatricopeptide repeat-containing protein
A_84_P815725	AT5G05170	down	-0.209812	0.251129	-0.253992	0.60514	-1.81395	0.00224077	CEV1	At.24338	830399	cellulose synthase A catalytic subunit 3 [UDP-forming]
A_84_P828858	AT4G09630	down	-0.130579	0.19184	-0.201181	0.65702	-1.81278	0.00327777	AT4G09630	At.33683	826549	hypothetical protein
A_84_P808085	AT3G18190	down	-0.364427	0.0515981	-0.235343	0.622766	-1.81266	0.0281858	AT3G18190	At.20883	821346	TCP-1/cpn60 chaperonin family protein
A_84_P516247	AT2G04480	down	-0.12197	0.323783	-0.604927	0.252434	-1.81172	0.00349526	AT2G04480	At.49270	814988	hypothetical protein
A_84_P191364	AT5G18870	down	-0.219714	0.0896336	-0.312779	0.54412	-1.81114	0.026782	AT5G18870	At.54911	832005	Inosine-uridine preferring nucleoside hydrolase family protein
A_84_P552105	AT5G01920	down	-0.29882	0.193903	-0.296606	0.559223	-1.8098	0.000165695	STN8	At.23739	831741	protein kinase family protein
A_84_P17965	AT1G31240	down	-0.340589	0.228439	-0.395371	0.459607	-1.80873	0.000198533	AT1G31240	At.40389	840012	Bromodomain transcription factor
A_84_P855398	AT5G20300	down	-0.357697	0.0339729	-0.322148	0.532603	-1.80845	0.0240355		At.43458
A_84_P133615	AT5G41200	down	-0.18526	0.121749	0.0909217	0.943993	-1.80634	0.0407766	AGL75	At.55290	834122	protein agamous-like 75
A_84_P241509	AT3G52230	down	-0.342978	0.196403	-0.385259	0.466467	-1.80466	0.000422413	AT3G52230	At.3220	824388	hypothetical protein
A_84_P608554	AT1G67460	down	-0.0203052	0.31409	-0.491066	0.359387	-1.80307	0.0273224	AT1G67460	At.51198	843067	Minichromosome maintenance (MCM2/3/5) family protein
A_84_P850209	AT3G21100	down	-0.301793	0.273309	-0.40813	0.441233	-1.80171	8.54739e-06	AT3G21100	At.48687	821662	RNA recognition motif-containing protein
A_84_P849648	AT2G31660	down	-0.22061	0.261222	-0.158107	0.690766	-1.80109	0.00178071	SAD2	At.46140	817722	Importin 7-like protein URM9
A_84_P789549	AT4G31110	down	-0.273062	0.308834	-0.372863	0.473715	-1.79823	0.00022624	AT4G31110	At.47224	829238	wall-associated receptor kinase-like 18
A_84_P20935	AT1G21830	down	-0.0588134	0.0934235	-0.312372	0.534125	-1.79813	0.00475246	AT1G21830	At.11474	838785	hypothetical protein
A_84_P753493	AT1G11785	down	-0.561853	-0.0234853	-0.559958	0.28647	-1.79804	0.0391359	AT1G11785	At.51273	5007687	hypothetical protein
A_84_P529286	AT2G23160	down	-0.108167	0.128851	-0.163946	0.679025	-1.79374	0.0137228	AT2G23160	At.52873	816848	F-box protein
A_84_P548712	AT5G49800	down	-0.277569	0.293921	-0.611046	0.231708	-1.79347	3.62276e-05	AT5G49800	At.29767	835043	lipid-binding START domain-containing protein
A_84_P817673	AT2G38040	down	-0.406199	0.141243	-0.192134	0.649272	-1.7918	0.00103894		At.22739
A_84_P854861	AT1G49820	down	-0.107746	-0.0292702	-0.238885	0.602013	-1.79116	0.0359021	MTK	At.20360	841405	S-methyl-5-thioribose kinase
A_84_P303670	AT4G34420	down	-0.299048	0.140263	-0.38149	0.459347	-1.79109	0.000239495	AT4G34420	At.51043	829593	P-loop containing nucleoside triphosphate hydrolase family protein-like protein
A_84_P540992	AT1G63320	down	-0.317229	0.153714	-0.451148	0.389639	-1.79103	0.00218407	AT1G63320	At.52339	842638	pentatricopeptide repeat-containing protein
A_84_P213168	AT3G44020	down	-0.333335	0.178418	-0.539207	0.301361	-1.79076	0.000506444	AT3G44020	At.36205	823519	thylakoid lumenal P17.1 protein
A_84_P830184	AT5G47040	down	-0.348336	0.188801	-0.405914	0.434132	-1.79011	0.000716	LON2	At.8585	834750	ATP-dependent Lon protease
A_84_P97436	AT5G63480	down	-0.332289	0.251206	-0.355462	0.484436	-1.78992	0.000258495	AT5G63480	At.71117	836467	hypothetical protein
A_84_P831493	AT3G23130	down	-0.24293	0.222817	0.0588388	0.898318	-1.7894	0.0415367	SUP	At.53448	821888	transcriptional regulator SUperMAN
A_84_P836875	AT3G13690	down	-0.201009	0.156613	-0.315861	0.52302	-1.78866	0.0089168	AT3G13690	At.39365	820578	protein kinase protein with adenine nucleotide alpha hydrolases-like domain-containing protein
A_84_P132365	AT2G27250	down	-0.112518	0.139166	-0.406018	0.432809	-1.7886	0.0474042	CLV3	At.38793	817267	protein CLAVATA 3
A_84_P834445	AT4G07410	down	-0.0759806	0.205258	-0.149405	0.68749	-1.7862	0.0252472	AT4G07410	At.21924	826172	transducin/WD40 domain-containing protein
A_84_P859484	AT1G68580	down	-0.177246	0.141809	-0.120019	0.716305	-1.78549	0.0130272	AT1G68580	At.47248	843187	agenet domain-containing protein / bromo-adjacent homology (BAH) domain-containing protein
A_84_P797554	AT1G74260	down	-0.157483	0.209199	-0.092878	0.743099	-1.78507	0.00765213	PUR4	At.34898	843766	phosphoribosylformylglycinamidine synthase
A_84_P531589	AT3G61170	down	-0.283057	0.187391	-0.292398	0.543521	-1.78499	0.00862432	AT3G61170	At.54031	825289	pentatricopeptide (PPR) repeat-containing protein
A_84_P524678	AT5G11660	down	-0.289777	-0.130551	-0.371334	0.463795	-1.78402	0.0393445	AT5G11660	At.54822	831038	hypothetical protein
A_84_P836236	AT2G31150	down	-0.34575	0.137594	-0.304717	0.529404	-1.78277	0.00465264	AT2G31150	At.47265	817671	ATP binding / ATPase
A_84_P511454	AT5G43570	down	-0.450172	0.0940424	-0.474957	0.358754	-1.78226	0.00033196	AT5G43570	At.30113	834377	Serine protease inhibitor, potato inhibitor I-type family protein
A_84_P586009	AT5G28610	down	-0.0773732	0.122945	-0.436836	0.395659	-1.78076	0.0129027	AT5G28610	At.47221	832960	hypothetical protein
A_84_P819847	AT5G64340	down	-0.258418	0.0588311	-0.143164	0.685244	-1.77572	0.0206199	SAC51	At.49218	836555	transcription factor SAC51
A_84_P843050	AT1G52990	down	-0.303417	-0.00829093	-0.427153	0.400991	-1.7754	0.030934	AT1G52990	At.52169	841732	thioesterase-like protein
A_84_P11613	AT2G34930	down	-0.0814025	0.292211	-0.736927	0.0906092	-1.77465	0.00893928	AT2G34930	At.19599	818058	disease resistance-like protein/LRR domain-containing protein
A_84_P762088	AT3G48344	down	-0.23764	0.0932287	0.0707429	0.89734	-1.7735	0.0314529	AT3G48344	At.73589	6241307	hypothetical protein
A_84_P16587	AT3G60530	down	-0.335404	0.153985	-0.380148	0.445775	-1.77267	0.000314733	GATA4	At.20781	825224	GATA transcription factor 4
A_84_P17888	AT5G64140	down	-0.282885	0.275639	-0.330777	0.494218	-1.77153	6.36211e-05	RPS28	At.22284	836535	40S ribosomal protein S28-2
A_84_P765533	AT4G16008	down	-0.164347	0.35558	-0.384076	0.440696	-1.77126	0.000812911	AT4G16008	At.65387	6240953	hypothetical protein
A_84_P20767	AT1G56570	down	-0.32699	0.124684	-0.334489	0.490263	-1.77123	0.00124409	AT1G56570	At.52235	842111	pentatricopeptide repeat-containing protein
A_84_P798417	AT2G47590	down	-0.400871	-0.0259558	-0.232008	0.592683	-1.77116	0.0208021	PHR2	At.10721	819372	photolyase/blue-light receptor 2
A_84_P806075	AT1G21310	down	-0.420635	0.150949	-0.390361	0.43123	-1.76735	0.00694112	EXT3	At.24682	838728	extensin 3
A_84_P804725	AT1G56110	down	-0.383798	0.172471	-0.450388	0.370951	-1.76704	0.000685893	NOP56	At.22033	842063	homolog of nucleolar protein NOP56
A_84_P18953	AT1G09610	down	-0.128547	0.390538	-0.618774	0.202393	-1.76683	0.000511034	AT1G09610	At.66929	837488	hypothetical protein
A_84_P757845	AT2G35640	down	-0.168564	0.142544	0.111586	0.931554	-1.76537	0.0250926	AT2G35640	At.67958	818133	hydroxyproline-rich glycoprotein family protein
A_84_P837336	AT3G54350	down	-0.177629	0.0158002	-0.260406	0.559503	-1.76529	0.0144973	emb1967	At.27441	824602	Forkhead-associated (FHA) domain-containing protein
A_84_P723590	AT5G20540	down	-0.233782	0.0905536	-0.427584	0.391953	-1.76484	0.00239559	BRXL4	At.49043	832176	protein Brevis radix-like 4
A_84_P67674	AT2G17230	down	-0.216251	0.159938	-0.512276	0.306617	-1.76405	0.0121188	EXL5	At.14401	816228	protein exordium like 5
A_84_P582708	AT1G54310	down	-0.343337	0.167962	-0.178809	0.63918	-1.76295	0.000883574	AT1G54310	At.66841	841872	S-adenosylmethionine-dependent methyltransferase domain-containing protein
A_84_P10946	AT4G04260	down	-0.0311243	0.204555	-0.676289	0.140242	-1.76117	0.0374397	AT4G04260	At.54133	825742	Bromo-adjacent homology (BAH) domain-containing protein
A_84_P837190	AT5G06460	down	-0.15327	0.179358	-0.264991	0.549911	-1.75918	0.00676151	UBA 2	At.27859	830534	ubiquitin-activating enzyme E1 2
A_84_P548152	AT2G05400	down	-0.320828	0.235766	-0.053915	0.760736	-1.75887	0.00878731	AT2G05400	At.41189	815088	Ubiquitin-specific protease family C19-related protein
A_84_P792915	AT3G45740	down	-0.0408758	0.0936675	-0.539564	0.273839	-1.75735	0.0248264	AT3G45740	At.66988	823716	haloacid dehalogenase-like hydrolase-like protein
A_84_P804142	AT1G17840	down	-0.11842	0.0906633	-0.376869	0.436323	-1.75709	0.00549345	WBC11	At.75093	838363	ABC transporter G family member 11
A_84_P15415	AT2G18800	down	-0.0902112	0.327233	-0.828472	-0.0153418	-1.75702	0.0456261	XTH21	At.39941	816395	xyloglucan:xyloglucosyl transferase
A_84_P815292	AT3G25860	down	-0.461394	0.0653078	-0.0798291	0.733237	-1.75694	0.0191551	LTA2	At.23227	822181	2-oxoacid dehydrogenases acyltransferase family protein
A_84_P299210	AT5G57140	down	-0.237618	0.225727	-0.269365	0.543438	-1.75662	5.91298e-05	PAP28	At.49181	835820	purple acid phosphatase 28
A_84_P822197	AT2G44970	down	-0.337687	0.17977	-0.106515	0.705862	-1.7561	0.0305365	AT2G44970	At.28043	819105	alpha/beta-hydrolase domain-containing protein
A_84_P850854	AT1G76890	down	-0.25389	0.269769	-0.383619	0.428724	-1.75606	5.54051e-05	GT2	At.25099	844024	SANT DNA-binding domain-containing protein
A_84_P14401	AT2G15630	down	-0.343231	0.179624	-0.290607	0.521326	-1.75556	0.00180937	AT2G15630	At.52753	816056	pentatricopeptide repeat-containing protein
A_84_P228819	AT2G38210	down	-0.346172	0.195681	-0.416801	0.394479	-1.75477	0.00119295	PDX1L4	At.48565	818400	putative PDX1-like protein 4
A_84_P550387	AT5G13250	down	-0.392084	0.10281	-0.390959	0.420294	-1.75474	0.00542517	AT5G13250	At.54833	831165	RING finger protein
A_84_P850040	AT1G48410	down	-0.102073	0.128465	-0.306353	0.504557	-1.75432	0.0200232	AGO1	At.21124	841262	protein argonaute
A_84_P227139	AT1G80630	down	-0.32477	0.147404	-0.367827	0.442837	-1.75402	0.00143481	AT1G80630	At.33886	844402	leucine-rich repeats-containing protein
A_84_P852381	AT4G21750	down	-0.214983	0.271058	-0.347506	0.460993	-1.75139	0.000223847	ATML1	At.2706	828263	homeobox-leucine zipper protein MERISTEM L1
A_84_P577634	AT3G17890	down	-0.191901	0.211585	-0.517653	0.290567	-1.75105	0.00106232	AT3G17890	At.38642	821057	hypothetical protein
A_84_P822394	AT5G53620	down	-0.0907944	0.17437	-0.110162	0.697781	-1.75071	0.0291283	AT5G53620	At.7697	835444	hypothetical protein
A_84_P805060	AT5G61020	down	-0.270543	0.199295	-0.242128	0.565585	-1.75043	0.00281823	ECT3	At.21835	836223	evolutionarily conserved C-terminal region 3 protein
A_84_P814557	AT1G01300	down	-0.408939	0.0712058	-0.186011	0.621488	-1.75017	0.0113117	AT1G01300	At.22191	839375	aspartyl protease-like protein
A_84_P792938	AT5G44050	down	-0.307796	0.248208	-0.0248159	0.781476	-1.74871	0.039601	AT5G44050	At.66996	834428	mate efflux domain-containing protein
A_84_P851672	AT5G53880	down	-0.108421	0.42975	-0.293249	0.512378	-1.74791	0.00542073	AT5G53880	At.49171	835469	hypothetical protein
A_84_P830589	AT1G78430	down	-0.30385	0.224206	-0.14243	0.661891	-1.74632	0.00103108	RIP2	At.34297	844179	ROP interactive partner 2
A_84_P821228	AT5G26850	down	-0.116162	0.024109	-0.170667	0.632365	-1.74476	0.0353202	AT5G26850	At.27727	832743	hypothetical protein
A_84_P603445	AT3G09060	down	-0.139082	0.121315	-0.331864	0.470822	-1.74435	0.00798984	AT3G09060	At.65072	820059	pentatricopeptide repeat-containing protein
A_84_P812607	AT1G15480	down	-0.0629193	0.19547	-0.161476	0.641158	-1.74428	0.0452119	AT1G15480	At.41932	838118	pentatricopeptide repeat-containing protein
A_84_P804586	AT2G43150	down	-0.331537	0.232814	-0.409426	0.392944	-1.74396	0.000365788	AT2G43150	At.48584	818917	Proline-rich extensin-like family protein
A_84_P831408	AT4G30830	down	-0.341807	0.0260857	-0.0545624	0.74764	-1.74376	0.0371449	AT4G30830	At.31800	829207	hypothetical protein
A_84_P820484	AT5G10920	down	-0.288052	0.16878	-0.271954	0.529932	-1.74338	0.000353868	AT5G10920	At.24301	830959	argininosuccinate lyase
A_84_P858932	AT4G26650	down	-0.314771	0.184028	-0.277666	0.523783	-1.74285	0.00121518	AT4G26650	At.20416	828772	RNA recognition motif-containing protein
A_84_P17438	AT3G20980	down	-0.219715	0.122507	0.103704	0.904561	-1.74214	0.0319601	AT3G20980	At.53412	821649	Gag-Pol-related retrotransposon family protein
A_84_P822568	AT1G63660	down	-0.337398	-0.0128795	-0.265157	0.535137	-1.74146	0.0240923	AT1G63660	At.18163	842670	GMP-synthase-C and glutamine amidotransferase domain-containing protein
A_84_P787005	AT1G07610	down	-0.113713	0.125922	-0.157781	0.642326	-1.74123	0.0222904	MT1C	At.28737	837274	metallothionein 1C
A_84_P510510	AT5G20040	down	-0.31129	0.271989	-0.230753	0.569203	-1.74105	2.01001e-05	IPT9	At.19013	832126	tRNA dimethylallyltransferase 9
A_84_P804037	AT5G43350	down	-0.229066	0.180197	-0.0932943	0.706578	-1.74095	0.00532254	PHT1;1	At.49125	834353	inorganic phosphate transporter 1-1
A_84_P123742	AT1G34575	down	-0.115492	0.0711362	0.0370436	0.836438	-1.74037	0.0430118	AT1G34575	At.65955	840361	FAD-binding and BBE domain-containing protein
A_84_P812004	AT5G52920	down	-0.377866	0.0820417	-0.0693982	0.729786	-1.74012	0.0156999	PKP-BETA1	At.20836	835369	pyruvate kinase
A_84_P518990	AT2G40590	down	-0.336864	0.17209	-0.346662	0.452317	-1.73987	0.000802646	AT2G40590	At.48573	818654	40S ribosomal protein S26-1
A_84_P275420	AT5G42450	down	-0.409309	0.0857868	-0.320047	0.478406	-1.73923	0.00239067	AT5G42450	At.30172	834252	pentatricopeptide repeat-containing protein
A_84_P229909	AT5G67420	down	-0.222187	0.133158	-0.4824	0.31542	-1.73847	0.00129171	LBD37	At.27456	836878	LOB domain-containing protein 37
A_84_P10116	AT4G38760	down	-0.188554	0.139096	-0.127028	0.670403	-1.738	0.0460509	AT4G38760	At.54649	830031	hypothetical protein
A_84_P790545	AT1G49520	down	-0.179746	0.247035	-0.236996	0.560323	-1.73787	0.00833427	AT1G49520	At.49961	841376	SWIB complex BAF60b domain-containing protein
A_84_P274820	AT3G25850	down	-0.211638	0.145534	0.129022	0.924615	-1.73579	0.0409788	AT3G25850	At.65156	822179	Cysteine/Histidine-rich C1 domain family protein
A_84_P850149	AT5G57940	down	-0.141742	0.197548	-0.165089	0.629764	-1.7349	0.0212866	CNGC5	At.22566	835905	cyclic nucleotide gated channel
A_84_P721757	AT5G61412	down	-0.253869	0.307924	-0.425597	0.368895	-1.73447	1.67686e-05	AT5G61412	At.73284	6240940	hypothetical protein
A_84_P230599	AT2G42920	down	-0.179316	0.0693136	-0.299505	0.494802	-1.73424	0.0063609	AT2G42920	At.73075	818893	pentatricopeptide repeat-containing protein
A_84_P831724	AT5G44010	down	-0.508917	0.0489868	-0.257926	0.536366	-1.73423	0.00997522	AT5G44010	At.30091	834424	hypothetical protein
A_84_P591931	AT3G22940	down	-0.227705	0.290341	-0.203489	0.590527	-1.73389	0.0433812	AT3G22940	At.65129	821866	putative F-box protein
A_84_P605779	AT1G12845	down	-0.346293	0.0842443	-0.167742	0.626201	-1.73381	0.0015069	AT1G12845	At.49444	837841	hypothetical protein
A_84_P556054	AT1G64840	down	-0.272459	0.156826	-0.577021	0.216876	-1.73375	0.000471816	AT1G64840	At.49315	842792	hypothetical protein
A_84_P13179	AT5G16040	down	-0.298214	0.236475	-0.204233	0.589439	-1.73348	0.00188608	AT5G16040	At.49027	831461	regulator of chromosome condensation repeat-containing protein
A_84_P858765	AT5G49220	down	-0.21992	0.0381865	-0.267018	0.526575	-1.73339	0.0130849	AT5G49220	At.8600	834982	hypothetical protein
A_84_P11043	AT4G33670	down	-0.528701	0.045791	-0.0858202	0.707433	-1.73298	0.00378925	AT4G33670	At.2455	829509	D-threo-aldose 1-dehydrogenase
A_84_P570971	AT1G70380	down	-0.17452	0.386572	0.130219	0.922775	-1.73214	0.028366	AT1G70380	At.66127	843374	putative F-box protein
A_84_P580907	AT1G53035	down	-0.697526	-0.113205	-0.0570663	0.735105	-1.73168	0.024024	AT1G53035	At.19104	841737	hypothetical protein
A_84_P723990	AT1G08010	down	-0.321863	0.224079	-0.269127	0.521839	-1.73023	0.00979608	GATA11	At.68392	837316	GATA transcription factor 11
A_84_P21796	AT1G10150	down	-0.383079	0.193566	-0.638576	0.152339	-1.73017	0.00110609	AT1G10150	At.43478	837552	protein PHLOEM protein 2-LIKE A10
A_84_P850013	AT4G28100	down	-0.352917	0.0814567	-0.263871	0.5266	-1.72964	0.000807461	AT4G28100	At.27710	828926	hypothetical protein
A_84_P816826	AT3G02750	down	-0.0796941	0.0725007	-0.153695	0.636598	-1.72942	0.0380255	AT3G02750	At.22072	820909	putative protein phosphatase 2C 33
A_84_P19874	AT1G77030	down	-0.23311	0.264731	-0.358876	0.43014	-1.7279	0.00311916	AT1G77030	At.52542	844039	DEAD-box helicase domain-containing protein
A_84_P275770	AT1G12730	down	-0.335912	0.0932166	-0.265171	0.523288	-1.72723	0.00367747	AT1G12730	At.19065	837829	GPI transamidase subunit PIG-U
A_84_P546421	AT2G22090	down	-0.489073	0.035285	-0.192491	0.595709	-1.72692	0.0414527	UBA1A	At.25483	816744	UBP1 interacting protein 1a
A_84_P19274	AT3G09930	down	-0.312648	0.246261	-0.0904242	0.697326	-1.72638	0.00571886	AT3G09930	At.40015	820154	GDSL esterase/lipase
A_84_P570186	AT1G32860	down	-0.183981	0.128236	-0.375943	0.411292	-1.72576	0.00311107	AT1G32860	At.40046	840180	glucan endo-1,3-beta-glucosidase 11
A_84_P843621	AT2G31010	down	-0.487858	0.00178321	-0.137034	0.649185	-1.72455	0.0174321	AT2G31010	At.38279	817652	protein kinase domain-containing protein
A_84_P798229	AT5G57250	down	-0.338614	0.134374	-0.225879	0.560197	-1.72438	0.0027005	AT5G57250	At.29340	5008310	pentatricopeptide repeat-containing protein
A_84_P830580	AT5G03795	down	-0.42597	0.117293	-0.100073	0.685512	-1.72379	0.0109344	AT5G03795	At.75102	3770626	putative glycosyltransferase
A_84_P20001	AT1G01880	down	-0.325243	0.209648	-0.224164	0.561003	-1.72329	4.54858e-05	AT1G01880	At.51453	837373	5'-3' exonuclease-like protein
A_84_P812506	AT2G28000	down	-0.375578	0.0253092	-0.104565	0.679138	-1.72154	0.0139863	CPN60A	At.24154	817344	chaperonin-60alpha
A_84_P761798	AT3G59780	down	-0.232197	0.275524	-0.318971	0.464389	-1.72114	6.41685e-05	AT3G59780	At.43704	825147	rhodanese/Cell cycle control phosphatase-like protein
A_84_P802658	AT5G60600	down	-0.0889665	0.207473	-0.181493	0.601637	-1.72086	0.0180222	HDS	At.21376	836181	4-hydroxy-3-methylbut-2-enyl diphosphate synthase
A_84_P859993	AT1G80790	down	-0.0998346	0.113028	-0.467241	0.315708	-1.72064	0.00355095	AT1G80790	At.33876	844418	XH/XS domain-containing protein
A_84_P571723	AT5G27110	down	-0.34735	0.171386	-0.247727	0.535193	-1.72061	0.00204647	AT5G27110	At.65555	832769	pentatricopeptide repeat-containing protein
A_84_P15801	AT4G16230	down	-0.0838086	0.0894415	-0.454783	0.327599	-1.71997	0.0155473	AT4G16230	At.54353	827317	carboxylesterase/ hydrolase
A_84_P152498	AT3G16570	down	-0.160769	0.222153	-0.498348	0.283682	-1.71955	0.00214565	RALF23	At.24650	820907	rapid alkalinization factor 23
A_84_P22668	AT2G07739	down	-0.26085	0.246396	-0.294398	0.487413	-1.71929	0.00080911	AT2G07739		815412	Ycf1 protein
A_84_P825533	AT5G16630	down	-0.231898	0.0707588	-0.160417	0.621085	-1.71892	0.0402953	RAD4	At.27241	831525	xeroderma pigmentosum group C-complementing protein
A_84_P579238	AT2G11620	down	-0.554149	0.00498931	-0.292754	0.488447	-1.71856	0.00550197	AT2G11620	At.52713	815635	hypothetical protein
A_84_P559964	AT4G01260	down	-0.216	0.089872	0.0865383	0.867668	-1.71848	0.031982	AT4G01260	At.65314	828088	DNA-binding storekeeper protein-related transcriptional regulator
A_84_P19605	AT5G03850	down	-0.321585	0.226446	-0.293189	0.487162	-1.71755	6.27403e-05	AT5G03850	At.27764	831692	40S ribosomal protein S28-1
A_84_P524589	AT4G24972	down	-0.176696	0.367428	-0.608155	0.172101	-1.71744	0.0219075	TPD1	At.47965	2745725	tapetum determinant 1
A_84_P513598	AT2G22122	down	-0.0123329	0.382023	-0.565298	0.214923	-1.71739	0.0158601	AT2G22122	At.47817	2745552	hypothetical protein
A_84_P811885	AT3G16850	down	-0.266364	0.208862	-0.22587	0.553831	-1.71677	0.0141677	AT3G16850	At.22797	820938	glycoside hydrolase family 28 protein / polygalacturonase (pectinase) family protein
A_84_P525160	AT2G30350	down	-0.207562	0.16962	-0.32668	0.452877	-1.7166	0.000620825	AT2G30350	At.12243	817585	GIY-YIG catalytic domain-containing protein
A_84_P821124	AT1G20650	down	-0.205889	0.163443	-0.364629	0.414897	-1.71657	0.00633068	AT1G20650	At.47635	838654	protein kinase-like protein
A_84_P813301	AT5G08280	down	-0.330411	0.130886	-0.168199	0.61018	-1.7152	0.00276896	HEMC	At.5343	830724	Porphobilinogen deaminase
A_84_P603285	AT2G01730	down	-0.369486	0.198116	-0.374498	0.403861	-1.71518	0.000801205	CPSF73-II	At.42473	814702	cleavage and polyadenylation specificity factor subunit 3-II
A_84_P831934	AT1G06580	down	-0.20857	0.185772	-0.292508	0.485752	-1.71506	0.00128022	AT1G06580	At.42334	837169	pentatricopeptide repeat-containing protein
A_84_P862613	AT4G30190	down	-0.0376913	0.332473	-0.428436	0.34979	-1.71502	0.0193954		At.23014
A_84_P13090	AT5G45950	down	-0.241389	0.310439	-0.526736	0.251313	-1.71481	0.000298258	AT5G45950	At.20802	834635	GDSL esterase/lipase
A_84_P14437	AT2G04240	down	-0.319763	0.263131	-0.346257	0.43153	-1.7145	7.4664e-06	XERICO	At.14524	814962	RING/U-box domain-containing protein
A_84_P186444	AT1G63260	down	-0.260612	0.222163	-0.419862	0.357902	-1.71447	0.000915008	TET10	At.36157	842632	tetraspanin10
A_84_P14215	AT1G70210	down	-0.485455	0.0219764	-0.147297	0.630378	-1.71437	0.00589525	CYCD1;1	At.10298	843357	cyclin-D1-1
A_84_P202508	AT1G73210	down	-0.354596	0.184196	-0.236912	0.540623	-1.7142	0.00050467	AT1G73210	At.21507	843655	hypothetical protein
A_84_P811969	AT5G57655	down	-0.390072	0.0817296	-0.143716	0.633475	-1.71379	0.00697543	AT5G57655	At.74748	835871	xylose isomerase
A_84_P10686	AT2G17450	down	-0.402427	-0.0230955	-0.317619	0.456951	-1.71068	0.0346057	RHA3A	At.25384	816251	RING-H2 finger protein ATL44
A_84_P130156	AT5G56310	down	-0.161412	0.094439	-0.0307736	0.743337	-1.71014	0.0429445	AT5G56310	At.70454	835730	pentatricopeptide repeat-containing protein
A_84_P127361	AT3G06430	down	-0.409056	0.116379	-0.19063	0.582588	-1.70908	0.0012331	EMB2750	At.40524	819817	pentatricopeptide repeat-containing protein
A_84_P12774	AT3G53130	down	-0.243373	0.218404	-0.28605	0.486658	-1.70847	0.00106445	LUT1	At.678	824479	carotenoid epsilon-ring hydroxylase
A_84_P16820	AT5G24160	down	-0.112585	0.138995	-0.403953	0.368419	-1.70808	0.0495791	SQE6	At.409	832482	Squalene monooxygenase 1,2
A_84_P566529	AT5G41730	down	-0.0846777	0.212551	-0.288854	0.483327	-1.70785	0.0286087	AT5G41730	At.65619	834176	protein kinase-like protein
A_84_P834569	AT3G16340	down	-0.202003	0.196846	-0.263745	0.507957	-1.70728	0.000479758	PDR1	At.48129	820881	ABC transporter G family member 29
A_84_P13326	AT1G70940	down	-0.27907	0.174625	-0.484625	0.286725	-1.70687	4.48924e-05	PIN3	At.11573	843432	auxin efflux carrier component 3
A_84_P818229	AT4G38710	down	-0.276323	0.207141	-0.284453	0.485541	-1.70526	0.000392958	AT4G38710	At.27475	830027	glycine-rich protein
A_84_P538729	AT4G10290	down	-0.103546	0.121333	0.0816654	0.851547	-1.70513	0.0382937	AT4G10290	At.49719	826621	cupin domain-containing protein
A_84_P820630	AT2G21385	down	-0.342703	0.186445	-0.21543	0.554019	-1.70462	0.00622614	AT2G21385	At.26174	816677	hypothetical protein
A_84_P234923	AT1G80260	down	-0.171932	0.160278	-0.156739	0.61193	-1.7037	0.0293837	emb1427	At.33948	844366	Spc97 / Spc98 family of spindle pole body (SBP) component
A_84_P857677	AT2G10940	down	-0.274439	0.154886	-0.192664	0.575189	-1.70273	0.00267413	AT2G10940	At.26731	815558	bifunctional inhibitor/lipid-transfer protein/seed storage 2S albumin-like protein
A_84_P709539	AT5G37020	down	-0.188627	0.352635	-0.330891	0.436795	-1.70254	0.00018083	ARF8	At.23446	833672	auxin response factor 8
A_84_P850133	AT5G49020	down	-0.330984	0.186925	-0.193448	0.571736	-1.69959	0.00111057	PRMT4A	At.27882	834961	histone-arginine methyltransferase CARM1
A_84_P788907	AT2G40920	down	-0.338829	0.228757	-0.405861	0.359268	-1.69952	3.54584e-06	AT2G40920	At.42895	818689	F-box/LRR-repeat protein
A_84_P756916	AT2G07732	down	-0.402279	0.108019	-0.257999	0.505115	-1.69715	0.0048066	AT2G07732		3768663	ribulose-bisphosphate carboxylase
A_84_P736564	AT4G28775	down	-0.228587	0.0396388	-0.166695	0.594877	-1.69534	0.0229131	AT4G28775	At.73116	6240305	hypothetical protein
A_84_P69764	AT5G51010	down	-0.175065	0.00490538	-0.128064	0.632963	-1.6947	0.0344687	AT5G51010	At.49159	835174	rubredoxin-like protein
A_84_P561656	AT3G32200	down	-0.223845	0.108741	0.0537615	0.814574	-1.69444	0.0361426	AT3G32200	At.65205	822988	hypothetical protein
A_84_P851155	AT5G58090	down	-0.392331	0.0720552	-0.109518	0.651264	-1.69441	0.0097424	AT5G58090	At.9709	835921	glucan endo-1,3-beta-glucosidase 6
A_84_P11939	AT4G22550	down	-0.319539	0.238532	-0.304516	0.456249	-1.69439	8.93524e-06	AT4G22550	At.32524	828351	Phosphatidic acid phosphatase (PAP2) family protein
A_84_P11160	AT5G27550	down	-0.247778	0.210039	-0.337282	0.423477	-1.69438	0.000801205	AT5G27550	At.69369	832815	ATP binding / microtubule motor
A_84_P10902	AT3G57150	down	-0.316028	0.24171	-0.289214	0.471458	-1.69428	0.000959203	NAP57	At.19647	824882	H/ACA ribonucleoprotein complex subunit 4
A_84_P579822	AT5G57880	down	-0.242591	0.23823	-0.352649	0.407932	-1.69417	6.0964e-05	MPS1	At.70286	835898	multipolar spindle 1
A_84_P598269	AT4G01915	down	-0.200128	0.247185	-0.487949	0.272608	-1.69415	0.0183566	AT4G01915	At.70531	2745599	hypothetical protein
A_84_P22613	AT5G62980	down	-0.329094	0.198217	-0.25277	0.506851	-1.69305	0.000203777	FOLB2	At.66683	836418	Dihydroneopterin aldolase
A_84_P16477	AT3G26590	down	-0.207332	0.231293	-0.562045	0.197141	-1.69253	0.000201922	AT3G26590	At.21531	822267	mate efflux domain-containing protein
A_84_P831305	AT5G66420	down	-0.207599	0.126484	-0.119731	0.639305	-1.69236	0.0449722	AT5G66420	At.8554	836774	hypothetical protein
A_84_P802873	AT3G60030	down	-0.102959	0.188911	-0.202733	0.556102	-1.69212	0.0162923	SPL12	At.502	825173	squamosa promoter-binding-like protein 12
A_84_P15968	AT5G57800	down	-0.161937	0.413216	-0.429873	0.327914	-1.69089	0.000808169	CER3	At.7648	835889	protein WAX2
A_84_P16952	AT5G66660	down	-0.25108	0.18368	-0.0934429	0.664268	-1.69081	0.0357202	AT5G66660	At.65708	836798	hypothetical protein
A_84_P759880	AT3G07920	down	-0.0434651	0.117404	-0.40333	0.353893	-1.69023	0.0264784	AT3G07920	At.53218	819983	Translation initiation factor IF2/IF5
A_84_P605223	AT3G05625	down	-0.287563	0.242196	-0.170398	0.586685	-1.69007	0.000466835	AT3G05625	At.46014	819729	tetratricopeptide repeat-containing protein
A_84_P861010	AT3G14172	down	-0.0538438	0.20251	-0.136343	0.619526	-1.68865	0.0317223	AT3G14172	At.21896	5007999	hypothetical protein
A_84_P103346	AT1G74940	down	-0.273469	0.13804	-0.247818	0.507699	-1.68824	0.00112063	AT1G74940	At.27584	843833	hypothetical protein
A_84_P570402	AT2G35750	down	-0.218247	0.35902	-0.505776	0.249233	-1.68764	0.000153815	AT2G35750	At.37628	818147	hypothetical protein
A_84_P18499	AT4G01470	down	-0.190214	0.125104	0.0854635	0.839387	-1.68637	0.0234178	TIP1;3	At.65315	828051	aquaporin TIP1-3
A_84_P22810	AT1G73830	down	-0.0434337	0.515519	-0.329195	0.424105	-1.68564	0.00266927	BEE3	At.34949	843719	transcription factor BEE 3
A_84_P18223	AT2G32800	down	-0.321605	0.227519	-0.406843	0.34586	-1.68495	0.001248	AP4.3A	At.66358	817841	putative protein kinase
A_84_P11512	AT1G13400	down	-0.110888	0.41845	-0.236243	0.51642	-1.6849	0.00459825	NUB	At.42033	837900	C2H2 and C2HC zinc finger protein
A_84_P834412	AT5G40810	down	-0.250686	0.225144	-0.306733	0.445455	-1.68434	0.000527847	AT5G40810	At.23244	834081	ubiquinol-cytochrome c reductase cytochrome c1 subunit
A_84_P861152	AT5G26910	down	-0.039523	0.0737605	-0.162069	0.590045	-1.68426	0.0212323	AT5G26910	At.19303	832749	hypothetical protein
A_84_P10848	AT3G45070	down	-0.252494	0.330204	-0.377268	0.374615	-1.68399	0.00107944	AT3G45070	At.43786	823642	sulfotransferase family protein
A_84_P833445	AT1G26790	down	-0.359225	0.205586	-0.354313	0.396631	-1.68289	0.00578391	AT1G26790	At.51777	839220	Dof-type zinc finger domain-containing protein
A_84_P756124	AT2G05810	down	-0.287289	0.172234	-0.331635	0.418457	-1.6819	6.11735e-05	AT2G05810	At.13408	815132	armadillo/beta-catenin-like repeats-containing protein
A_84_P152318	AT5G48830	down	-0.211558	0.286713	-0.207383	0.542596	-1.68177	4.99838e-05	AT5G48830	At.29822	834941	hypothetical protein
A_84_P766536	AT5G25220	down	-0.16597	0.240459	-0.213433	0.536406	-1.6816	0.0293303	KNAT3	At.5376	832593	homeobox protein knotted-1-like 3
A_84_P590913	AT2G36980	down	-0.146318	0.276094	-0.545578	0.203869	-1.68115	0.0280019	AT2G36980	At.37481	818272	pentatricopeptide repeat-containing protein
A_84_P17939	AT2G11270	down	-0.152536	0.0782075	-0.218176	0.530945	-1.68077	0.0172653	AT2G11270	At.52710	815597	citrate synthase-related protein
A_84_P820512	AT2G45850	down	-0.371532	0.116286	-0.316168	0.432618	-1.68038	0.00460639	AT2G45850	At.12707	819193	AT hook motif DNA-binding family protein
A_84_P540816	AT1G77080	down	-0.335262	0.238598	-0.110842	0.637648	-1.68003	0.00223211	MAF1	At.19799	844042	MADS transcription factor MAF1
A_84_P540713	AT5G42825	down	-0.335857	-0.0145825	0.00446971	0.752801	-1.67985	0.0398722	AT5G42825	At.26210	2746181	hypothetical protein
A_84_P162133	AT4G32290	down	-0.403447	0.0786368	-0.318833	0.429395	-1.67973	0.00112744	AT4G32290	At.4595	829363	Core-2/I-branching beta-1,6-N-acetylglucosaminyltransferase family protein
A_84_P766867	AT5G63470	down	-0.304814	0.117564	-0.282122	0.466076	-1.67969	0.0117182	NF-YC4	At.28997	836466	nuclear transcription factor Y subunit C-4
A_84_P786870	AT5G23130	down	-0.15071	0.107567	-0.209795	0.537885	-1.67909	0.00258141	AT5G23130	At.28379	832377	Peptidoglycan-binding LysM domain-containing protein
A_84_P526336	AT4G21770	down	-0.414004	0.164521	-0.0979783	0.649677	-1.67906	0.000700862	AT4G21770	At.32599	828265	RNA pseudourine synthase 6
A_84_P20087	AT2G47430	down	-0.351727	0.00605869	-0.120975	0.626515	-1.67887	0.0136193	CKI1	At.341	819356	histidine kinase CKI1
A_84_P22205	AT1G48460	down	-0.366894	0.0991966	-0.197002	0.549943	-1.67824	0.00262844	AT1G48460	At.38414	841267	hypothetical protein
A_84_P18462	AT3G56270	down	-0.309598	0.260815	-0.251506	0.495171	-1.67792	0.000469833	AT3G56270	At.5070	824793	hypothetical protein
A_84_P844935	AT1G55970	down	-0.252404	0.30097	-0.223859	0.522798	-1.6779	0.0034646	HAC4	At.26162	842048	histone acetyltransferase of the CBP family 4
A_84_P546946	AT5G49560	down	-0.297379	0.141397	-0.444081	0.302528	-1.67784	0.000210615	AT5G49560	At.68529	835018	Putative methyltransferase family protein
A_84_P807532	AT2G36830	down	-0.282289	0.281915	-0.308311	0.437905	-1.67739	0.000203482	GAMMA-TIP	At.25221	818255	aquaporin TIP1-1
A_84_P287650	AT3G06590	down	-0.275631	0.20095	-0.218618	0.527527	-1.67731	0.000117931	AT3G06590	At.25233	819838	transcription factor bHLH148
A_84_P738440	AT2G46220	down	-0.109362	0.262391	-0.283	0.463032	-1.67717	0.0262161	AT2G46220	At.67245	819229	hypothetical protein
A_84_P738659	AT1G22710	down	-0.197278	0.22848	-0.115943	0.63008	-1.67716	0.00234773	SUC2	At.24746	838877	sucrose transport protein SUC2
A_84_P831427	AT5G66310	down	-0.161432	0.335388	-0.332722	0.413109	-1.67694	0.000959203	AT5G66310	At.9634	836763	ATP binding microtubule motor family protein
A_84_P814568	AT2G27340	down	-0.107827	0.0233563	-0.47075	0.274532	-1.6763	0.0412013	AT2G27340	At.49355	817277	N-acetylglucosaminylphosphatidylinositol de-N-acetylase family protein
A_84_P789365	AT3G61060	down	-0.305051	-0.00988086	-0.116397	0.628522	-1.67588	0.027306	PP2-A13	At.44960	825278	F-box protein PP2-A13
A_84_P850076	AT2G18960	down	-0.151932	0.142346	-0.291523	0.452746	-1.67513	0.00301267	HA1	At.24695	816413	H(+)-ATPase 1
A_84_P857806	AT3G50530	down	-0.228138	0.241309	-0.199631	0.543564	-1.67388	0.0379133	CRK	At.21	824217	CDPK-related kinase
A_84_P850648	AT5G58370	down	-0.307019	0.268558	-0.485138	0.255229	-1.6706	0.000181997	AT5G58370	At.9577	835949	putative GTP-binding protein CGPA
A_84_P10459	AT1G22670	down	-0.105621	0.00167243	-0.231503	0.50826	-1.6699	0.0306462	AT1G22670	At.51727	838873	protease-associated RING/U-box zinc finger-containing protein
A_84_P836082	AT5G14610	down	-0.290356	-0.0390684	-0.173789	0.564667	-1.66839	0.0270151	AT5G14610	At.43560	831313	DEAD-box ATP-dependent RNA helicase 46
A_84_P10151	AT5G04530	down	-0.242589	0.326844	-0.54629	0.191424	-1.66753	7.74319e-05	KCS19	At.33109	830332	3-ketoacyl-CoA synthase 21
A_84_P115922	AT4G26600	down	-0.228968	0.199189	-0.451332	0.28618	-1.6673	0.00357881	AT4G26600	At.28358	828767	S-adenosyl-L-methionine-dependent methyltransferase-like protein
A_84_P19279	AT3G07050	down	-0.157647	0.266112	-0.30894	0.42791	-1.66653	0.00150796	AT3G07050	At.40411	819890	putative GTP-binding protein
A_84_P573586	AT5G53260	down	-0.548942	0.0282122	-0.342257	0.39458	-1.66652	0.00860404	AT5G53260	At.55521	835407	Seed maturation protein
A_84_P760723	AT5G65310	down	-0.356073	0.128445	-0.375588	0.359996	-1.66507	0.00448117		At.67427
A_84_P10904	AT3G57770	down	-0.239263	0.0572939	-0.429258	0.306123	-1.66484	0.00558875	AT3G57770	At.34803	824946	putative protein kinase
A_84_P294484	AT1G68680	down	-0.28308	0.198365	-0.358465	0.376878	-1.66479	0.000376318	AT1G68680	At.35496	843198	hypothetical protein
A_84_P552640	AT2G33855	down	-0.286319	0.192809	-0.533268	0.201927	-1.66462	0.000168833	AT2G33855	At.47137	817955	hypothetical protein
A_84_P12980	AT1G62690	down	-0.229313	0.169748	-0.286042	0.448872	-1.6643	0.00296695	AT1G62690	At.36233	842566	hypothetical protein
A_84_P855236	AT3G08947	down	-0.171349	0.0667801	-0.0909799	0.643684	-1.66401	0.0330065	AT3G08947	At.21964	3768765	armadillo/beta-catenin-like repeat-containing protein
A_84_P837544	AT2G01910	down	-0.361463	0.141065	-0.223329	0.511291	-1.66396	0.00298901	ATMAP65-6	At.24679	814722	microtubule-associated protein 6
A_84_P94069	AT5G53160	down	-0.23269	0.159656	-0.410114	0.324368	-1.6638	0.00167006	RCAR3	At.24684	835397	abscisic acid receptor PYL8
A_84_P854698	AT4G23800	down	-0.443841	0.0700183	-0.12287	0.610883	-1.66296	0.0093499	AT4G23800	At.71059	828480	HMG (high mobility group) box protein
A_84_P16245	AT1G07260	down	-0.3456	0.164235	-0.34349	0.389926	-1.66257	0.000180854	UGT71C3	At.17127	837237	UDP-glucosyl transferase 71C3
A_84_P559105	AT4G14050	down	-0.376372	0.17485	-0.344079	0.388016	-1.66105	0.000408902	AT4G14050	At.49691	827041	pentatricopeptide repeat-containing protein
A_84_P868911	AT5G05590	down	-0.332568	0.117438	-0.238835	0.492732	-1.66044	0.00974067	PAI2	At.48988	830442	phosphoribosylanthranilate isomerase 2
A_84_P15861	AT5G17750	down	-0.218453	0.117199	0.0982087	0.828557	-1.65904	0.0427802	AT5G17750	At.54890	831643	AAA-type ATPase family protein
A_84_P803686	AT2G17930	down	-0.0792135	0.137266	-0.320502	0.4095	-1.65864	0.0494455	AT2G17930	At.27714	816303	transformation/transcription domain-associated protein
A_84_P598005	AT2G22890	down	-0.554897	-0.00151428	-0.185151	0.544815	-1.6586	0.0111132	AT2G22890	At.50743	816820	Kua-ubiquitin conjugating enzyme hybrid localisation domain-containing protein
A_84_P824926	AT4G12640	down	-0.165937	0.180927	-0.28368	0.446173	-1.65847	0.0143859	AT4G12640	At.46444	826877	RNA recognition motif (RRM)-containing protein
A_84_P816504	AT4G28910	down	-0.217547	0.106468	-0.089695	0.639955	-1.65824	0.0446071	NINJA	At.3398	829012	AFP-like protein 2
A_84_P74894	AT5G16610	down	-0.258464	0.286328	-0.336676	0.392811	-1.65805	5.76965e-05	AT5G16610	At.31658	831523	hypothetical protein
A_84_P103386	AT1G48840	down	-0.13795	0.159293	-0.309906	0.418362	-1.65665	0.00531576	AT1G48840	At.43673	841306	hypothetical protein
A_84_P116392	AT2G15910	down	-0.088302	0.125733	-0.10392	0.623944	-1.65618	0.0447258	AT2G15910	At.48479	816087	CSL zinc finger domain-containing protein
A_84_P226439	AT1G73360	down	-0.28752	0.198642	-0.0358043	0.691834	-1.65593	0.00732322	HDG11	At.34997	843671	homeobox-leucine zipper protein HDG11
A_84_P709234	AT5G12150	down	-0.137946	0.356472	-0.28892	0.438566	-1.65575	0.00870337		At.25474
A_84_P851332	AT5G15980	down	-0.364395	0.161285	-0.261072	0.46639	-1.65572	0.00572453	AT5G15980	At.25498	831455	pentatricopeptide repeat-containing protein
A_84_P794661	AT4G36480	down	-0.243174	0.184345	-0.119823	0.607273	-1.6553	0.0225812	LCB1	At.22137	829800	serine palmitoyltransferase
A_84_P758578	AT2G10931	down	-0.260622	0.208516	-0.248384	0.478466	-1.65502	0.000200269	AT2G10931	At.46180	6240675	hypothetical protein
A_84_P248975	AT3G15460	down	-0.302983	0.266079	-0.494816	0.231889	-1.65486	0.000238133	AT3G15460	At.48664	820785	ribosomal RNA processing brix domain-containing protein
A_84_P184204	AT3G01720	down	-0.360314	0.152829	-0.477105	0.249063	-1.65424	3.35495e-05	AT3G01720	At.26757	821091	hypothetical protein
A_84_P546953	AT5G51960	down	-0.266848	0.231562	-0.278237	0.447931	-1.65424	0.000117775	AT5G51960	At.29649	835271	hypothetical protein
A_84_P20189	AT3G03830	down	0.0440885	0.283832	-0.615216	0.11066	-1.65391	0.047872	AT3G03830	At.40927	821123	SAUR-like auxin-responsive protein
A_84_P13965	AT1G49780	down	-0.130432	0.0257467	-0.549772	0.175956	-1.65373	0.0249804	PUB26	At.38168	841401	U-box domain-containing protein 26
A_84_P267020	AT5G61370	down	-0.291365	0.187283	-0.226112	0.498893	-1.65291	0.00180899	AT5G61370	At.66671	836258	pentatricopeptide repeat-containing protein
A_84_P300580	AT1G72090	down	-0.324515	0.221437	-0.336321	0.387925	-1.65204	2.50277e-05	AT1G72090	At.17477	843540	Methylthiotransferase
A_84_P835967	AT1G03560	down	-0.317748	0.156487	-0.0638172	0.660283	-1.65187	0.00498394	AT1G03560	At.42537	839458	pentatricopeptide repeat-containing protein
A_84_P201458	AT5G25230	down	-0.115287	0.06951	-0.261684	0.462092	-1.6515	0.0205171	AT5G25230	At.54987	832594	elongation factor EF-2
A_84_P11862	AT3G60690	down	-0.402893	0.0778332	-0.504885	0.218551	-1.65111	0.000851998	AT3G60690	At.20817	825240	SAUR-like auxin-responsive protein
A_84_P591763	AT2G21710	down	-0.183219	0.00249481	-0.136383	0.586581	-1.65057	0.0466533	EMB2219	At.39539	816708	transcription termination factor family protein
A_84_P78905	AT3G48500	down	-0.379623	0.0674648	-0.170233	0.552727	-1.65057	0.00836832	PDE312	At.28078	824009	CONSTANS interacting protein 5-like protein
A_84_P566290	AT5G02060	down	-0.213027	0.342831	-0.380758	0.342116	-1.65047	3.34131e-05	AT5G02060	At.50418	830773	hypothetical protein
A_84_P173921	AT2G47440	down	-0.229019	0.347656	-0.545136	0.17746	-1.65015	0.00133314	AT2G47440	At.26830	819357	tetratricopeptide repeat-containing protein
A_84_P508368	AT2G48060	down	-0.397057	0.101809	-0.183938	0.537321	-1.64862	0.00829118	AT2G48060	At.36294	819418	hypothetical protein
A_84_P14618	AT3G11964	down	-0.24255	0.21199	-0.396907	0.324006	-1.64823	0.00119161	AT3G11964	At.50175	820370	RNA binding protein
A_84_P862697	AT1G18700	down	-0.247551	0.172619	-0.119429	0.601417	-1.64815	0.00855833	AT1G18700	At.28430	838451	DNAJ heat shock N-terminal domain-containing protein
A_84_P860011	AT4G02970	down	-0.173605	0.290401	-0.140789	0.579991	-1.64807	0.0090597		At.34246
A_84_P753820	AT1G80745	down	-0.200222	0.237457	-0.59973	0.120874	-1.64787	0.0184949	AT1G80745	At.68380	5007862	Transcription factor TFIIIC, tau55-related protein
A_84_P188334	AT4G28760	down	-0.185009	0.17002	-0.352827	0.367755	-1.64785	0.00537711	AT4G28760	At.66645	828997	hypothetical protein
A_84_P19512	AT4G24580	down	-0.331643	0.0638154	-0.331092	0.388899	-1.64717	0.0167338	REN1	At.54501	828560	Rho GTPase activation protein (RhoGAP) with PH domain
A_84_P570042	AT5G65205	down	-0.217567	0.0384703	-0.232018	0.487922	-1.64711	0.0105337	AT5G65205	At.26303	836644	Rossmann-fold NAD(P)-binding domain-containing protein
A_84_P16748	AT1G19350	down	-0.219485	0.333987	-0.365165	0.354774	-1.64711	9.08813e-05	BES1	At.24276	838518	protein brassinazole-resistant 2
A_84_P18861	AT5G20470	down	-0.181942	0.390057	-0.113524	0.606305	-1.64699	0.00859073	AT5G20470	At.54929	832169	putative myosin
A_84_P826231	AT4G14200	down	-0.256603	0.253757	-0.196176	0.523314	-1.6466	0.00250342	AT4G14200	At.27317	827060	pentatricopeptide repeat-containing protein-like protein
A_84_P858152	AT1G27090	down	-0.259761	0.0265301	-0.270032	0.448508	-1.64552	0.00751028	AT1G27090	At.23341	839598	uncharacterized glycine-rich protein
A_84_P736168	AT2G07715	down	-0.0928644	0.0709165	-0.235926	0.482087	-1.64491	0.0405982	AT2G07715	At.70533	815389	60S ribosomal protein L2
A_84_P222236	AT2G42300	down	-0.219838	0.355123	-0.515116	0.202808	-1.64481	0.000366589	AT2G42300	At.28495	818831	transcription factor bHLH48
A_84_P15634	AT3G58790	down	-0.254766	0.152991	-0.245578	0.472237	-1.64469	0.00334196	GAUT15		825048	alpha-1,4-galacturonosyltransferase
A_84_P511151	AT3G46610	down	-0.424371	0.111759	-0.375575	0.342125	-1.64456	7.09645e-05	AT3G46610	At.49645	823814	pentatricopeptide repeat-containing protein
A_84_P860779	AT3G48930	down	-0.261527	0.195363	-0.178093	0.538933	-1.64379	0.000423239		At.21301
A_84_P825462	AT1G18840	down	-0.238755	0.124305	-0.269466	0.44732	-1.64352	0.0194157	IQD30	At.41775	838465	protein IQ-domain 30
A_84_P240415	AT5G11550	down	-0.243821	0.17803	-0.18787	0.527772	-1.64221	0.000752009	AT5G11550	At.32242	831027	ARM repeat-containing protein-like protein
A_84_P174431	AT5G03180	down	-0.105202	0.199265	-0.312048	0.403575	-1.64219	0.00138441	AT5G03180	At.25227	831897	RING/U-box domain-containing protein
A_84_P312073	AT3G05490	down	-0.287274	0.178366	-0.409545	0.305217	-1.64121	0.000375181	RALFL22	At.43157	819714	ralf-like 22 protein
A_84_P262160	AT3G25940	down	-0.290082	0.223482	-0.515538	0.198898	-1.64084	0.000482455	AT3G25940	At.37301	822191	TFIIB zinc-binding protein
A_84_P194524	AT2G29760	down	-0.44196	0.00931724	-0.0651107	0.649065	-1.64055	0.0171965	OTP81	At.49361	817526	pentatricopeptide repeat-containing protein
A_84_P21601	AT5G45840	down	-0.177848	0.212654	-0.442903	0.271143	-1.6404	0.000180843	AT5G45840	At.55395	834624	leucine-rich repeat protein kinase-like protein
A_84_P14141	AT5G09320	down	-0.390538	0.174908	-0.351142	0.362684	-1.64015	8.22145e-05	VPS9B	At.32529	830791	Vacuolar sorting protein 9 (VPS9) domain protein
A_84_P728641	AT3G53520	down	-0.143087	0.0956362	-0.226032	0.487121	-1.63938	0.0403949	UXS1	At.67160	824520	UDP-glucuronic acid decarboxylase 1
A_84_P16201	AT1G28650	down	-0.184658	0.136344	0.097936	0.810464	-1.63867	0.0320596	AT1G28650	At.51808	839765	GDSL esterase/lipase
A_84_P750979	AT1G44940	down	-0.219356	0.196972	-0.35047	0.361352	-1.63787	0.000109638	AT1G44940	At.74698	3767348	hypothetical protein
A_84_P785659	AT1G67860	down	-0.37314	0.11592	-0.675354	0.0364213	-1.63782	0.0307237	AT1G67860	At.21824	843113	hypothetical protein
A_84_P311333	AT2G38110	down	-0.270154	0.230367	-0.265533	0.446023	-1.63757	6.84819e-06	GPAT6	At.21177	818389	glycerol-3-phosphate acyltransferase 6
A_84_P18452	AT3G54090	down	-0.432544	0.00461626	-0.166104	0.545288	-1.63738	0.0084093	FLN1	At.43029	824576	fructokinase-like 1
A_84_P12206	AT5G61810	down	-0.284386	0.241586	-0.149715	0.559718	-1.63516	0.000391693	AT5G61810	At.26357	836303	Mitochondrial substrate carrier family protein
A_84_P805164	AT1G06350	down	-0.391048	0.105177	-0.109841	0.599531	-1.63509	0.01437	AT1G06350	At.17048	837146	delta-9 desaturase-like 4 protein
A_84_P818447	AT1G79600	down	-0.161156	0.214653	-0.273305	0.434858	-1.63372	0.00910232	AT1G79600	At.14753	844298	aarF domain-containing kinase
A_84_P13002	AT5G08260	down	-0.520325	-0.127975	-0.0709108	0.637247	-1.63372	0.0327037	scpl35	At.23204	830722	serine carboxypeptidase-like 35
A_84_P815985	AT4G15090	down	-0.185282	0.360145	-0.316324	0.390889	-1.63265	0.000421583	FAR1	At.21452	832311	fatty acyl-CoA reductase 1
A_84_P830486	AT2G32010	down	-0.173647	0.200746	-0.0714674	0.635627	-1.63251	0.0464873	CVL1	At.13598	817761	protein CVP2 like 1
A_84_P97876	AT1G33860	down	0.0161559	0.458128	-0.656212	0.0507547	-1.63237	0.0309576	AT1G33860		840283	hypothetical protein
A_84_P832416	AT5G16730	down	-0.0489523	0.151288	-0.333646	0.373082	-1.6321	0.0307365	AT5G16730	At.28018	831536	hypothetical protein
A_84_P837681	AT4G23510	down	-0.357095	0.0823549	-0.118796	0.587908	-1.63207	0.0274039	AT4G23510	At.32422	828451	TIR-NBS-LRR class disease resistance protein
A_84_P594313	AT1G54217	down	-0.359871	0.112457	-0.222434	0.484198	-1.63199	0.00251356	AT1G54217	At.22332	2745829	ribosomal protein L18ae family protein
A_84_P835021	AT5G43310	down	-0.153629	0.11088	-0.321221	0.385345	-1.63192	0.0127844	AT5G43310	At.30123	834349	COP1-interacting protein-like protein
A_84_P524611	AT4G30700	down	-0.334193	0.1586	-0.187594	0.518658	-1.63156	0.00121779	AT4G30700	At.65435	829193	pentatricopeptide repeat-containing protein
A_84_P208548	AT5G64900	down	-0.169932	0.304841	-0.327862	0.378374	-1.63154	0.000275631	PROPEP1	At.27218	836613	elicitor peptide 1
A_84_P16924	AT5G60030	down	-0.235542	0.310235	-0.26619	0.439883	-1.63136	0.00457779	AT5G60030	At.47213	836125	hypothetical protein
A_84_P20597	AT5G19210	down	-0.399751	0.172535	-0.183853	0.522011	-1.63112	0.000130512	AT5G19210	At.31320	832041	DEAD-box ATP-dependent RNA helicase 58
A_84_P215638	AT4G34120	down	-0.25477	0.234671	-0.18894	0.516218	-1.63032	0.000312289	LEJ1	At.27243	829558	cystathionine beta-synthase domain-containing protein
A_84_P544747	AT3G02330	down	-0.376365	0.123552	-0.257493	0.447433	-1.63006	0.00111783	AT3G02330	At.53158	821115	pentatricopeptide repeat-containing protein
A_84_P12369	AT1G10760	down	-0.363099	-0.00191736	-0.0169717	0.687931	-1.63003	0.0406988	SEX1	At.22136	837619	alpha-glucan water dikinase 1
A_84_P18703	AT5G18680	down	-0.305556	0.22767	-0.330281	0.374176	-1.62953	1.71314e-05	TLP11	At.31402	831986	Tubby-like F-box protein 11
A_84_P566516	AT3G24850	down	-0.610466	-0.0740547	-0.123232	0.5799	-1.62803	0.0294383	AT3G24850	At.53484	822083	hypothetical protein
A_84_P193504	AT1G32090	down	-0.335287	0.139014	-0.19831	0.504732	-1.62793	0.000293782	AT1G32090	At.16841	840101	early-responsive to dehydration stress protein (ERD4)
A_84_P834174	AT1G31120	down	-0.145184	0.172892	-0.106581	0.595995	-1.62741	0.00764398	KUP10	At.40417	839997	K+ uptake permease 10
A_84_P853245	AT3G53420	down	-0.156437	0.414184	-0.431873	0.270651	-1.62735	0.000230224	PIP2A	At.47609	824510	aquaporin PIP2-1
A_84_P834607	AT3G63510	down	-0.4417	0.0751157	-0.169106	0.533264	-1.62718	0.00544601	AT3G63510	At.43820	825526	FMN-linked oxidoreductase-like protein protein
A_84_P799472	AT3G60960	down	-0.277624	0.233514	-0.258405	0.442823	-1.62589	0.000257661	AT3G60960	At.70339	825268	pentatricopeptide repeat-containing protein
A_84_P275980	AT4G18980	down	-0.130532	0.366291	-0.70875	-0.00812833	-1.6252	0.014826	AtS40-3	At.32851	827634	protein AtS40-3
A_84_P16659	AT4G20910	down	-0.20718	0.293264	-0.186188	0.514117	-1.62485	8.99192e-05	HEN1	At.3574	827839	RNA methylase HUA ENHANCER 1
A_84_P843750	AT2G43670	down	-0.0916196	0.406159	-0.472497	0.227794	-1.62483	0.000613199	AT2G43670	At.36862	818969	carbohydrate-binding X8 domain-containing protein
A_84_P837748	AT4G16970	down	-0.531468	-0.0114915	0.0298986	0.73011	-1.62474	0.0442656	AT4G16970	At.33033	827405	cell division control protein 7
A_84_P712981	AT4G40080	down	-0.103536	0.217887	-0.496796	0.203271	-1.62458	0.00399526	AT4G40080	At.49774	830171	putative clathrin assembly protein
A_84_P54700	AT3G22070	down	-0.139642	0.128053	-0.628672	0.0713851	-1.62457	0.0135195	AT3G22070	At.37941	821769	proline-rich family protein
A_84_P132155	AT4G02790	down	-0.32871	0.237911	-0.185581	0.51398	-1.62401	0.000191831	AT4G02790	At.24892	828174	GTP-binding protein
A_84_P23348	AT4G36230	down	-0.217039	0.301581	-0.287336	0.412055	-1.62382	0.00158521	AT4G36230	At.74495	3770585	hypothetical protein
A_84_P215268	AT1G14180	down	-0.293214	0.265532	-0.263012	0.435871	-1.62325	4.04707e-06	AT1G14180	At.41986	837977	RING/U-box domain-containing protein
A_84_P509139	AT2G13600	down	-0.315541	0.216516	-0.305445	0.393256	-1.62304	6.52058e-05	AT2G13600	At.52726	815845	pentatricopeptide repeat-containing protein
A_84_P709936	AT5G35926	down	-0.116675	0.0920401	-0.608567	0.0900272	-1.62292	0.0105049	AT5G35926	At.74466	3771311	RNI-like/FBD-like domain-containing protein
A_84_P586247	AT1G31163	down	-0.249086	-0.0458266	-0.214486	0.482998	-1.62167	0.0458577	AT1G31163	At.51850	840002	F-box associated ubiquitination effector family protein
A_84_P830735	AT4G32920	down	-0.320521	0.231307	-0.282379	0.415024	-1.62158	1.61813e-05	AT4G32920	At.26242	829429	glycine-rich protein
A_84_P834330	AT5G58100	down	-0.206451	0.203265	-0.173561	0.523642	-1.62136	0.00279106	AT5G58100	At.27740	835922	hypothetical protein
A_84_P580899	AT1G50575	down	-0.393027	0.18235	-0.243339	0.453448	-1.62089	0.000101701	AT1G50575	At.23059	841479	putative lysine decarboxylase
A_84_P591145	AT4G05631	down	-0.0977975	0.115183	-0.129674	0.56704	-1.62081	0.0345327	AT4G05631	At.54175	825936	hypothetical protein
A_84_P803246	AT1G70710	down	-0.284489	0.21235	-0.234774	0.461692	-1.62053	0.000843438	GH9B1	At.72497	843408	endoglucanase 8
A_84_P805067	AT1G07940	down	-0.208208	0.0877789	-0.4315	0.264752	-1.62029	0.0226609	AT1G07940	At.69737	837309	Elongation factor 1-alpha
A_84_P841229	AT3G22690	down	-0.72195	-0.177699	-0.204095	0.491923	-1.62003	0.0457085	AT3G22690	At.53441	821840	hypothetical protein
A_84_P121942	AT3G09980	down	-0.183651	0.0468728	-0.356395	0.33943	-1.61981	0.0239611	AT3G09980	At.40010	820159	hypothetical protein
A_84_P819788	AT5G46420	down	-0.18516	0.143119	-0.256164	0.439499	-1.61963	0.00848962	AT5G46420	At.9533	834685	RimM-like 16S rRNA processing protein
A_84_P796204	AT5G01560	down	-0.180554	0.130335	-0.366496	0.328931	-1.61936	0.00470262	LECRKA4.3	At.68156	830345	Lectin-domain containing receptor kinase A4.3
A_84_P822593	AT5G57685	down	-0.228236	0.324734	-0.545985	0.148921	-1.61878	0.000105836	GDU3	At.22616	835875	glutamine dumper 3
A_84_P831858	AT1G53860	down	-0.0586921	0.0534852	-0.246759	0.44812	-1.61875	0.0411056	AT1G53860	At.49976	841823	remorin-like protein
A_84_P588280	AT3G04020	down	-0.353194	0.201827	-0.278865	0.415976	-1.61871	0.00038453	AT3G04020	At.40916	819557	hypothetical protein
A_84_P142789	AT4G02820	down	-0.303197	0.26324	-0.384215	0.310425	-1.61848	1.9851e-05	AT4G02820	At.27339	828169	pentatricopeptide repeat-containing protein
A_84_P15400	AT2G22450	down	-0.516894	-0.0303747	0.0128462	0.706329	-1.61718	0.0355121	AT2G22450	At.39435	816777	3,4-dihydroxy 2-butanone 4-phosphate synthase
A_84_P15532	AT3G14450	down	-0.148352	0.230101	-0.544429	0.149014	-1.61714	0.0117672	CID9	At.53311	820668	CTC-interacting domain 9 protein
A_84_P837850	AT5G52230	down	-0.24625	0.231481	-0.267103	0.426326	-1.61712	0.00387533	MBD13	At.29627	835299	methyl-CPG-binding domain protein 13
A_84_P178444	AT2G24290	down	-0.298039	0.211461	-0.342525	0.350654	-1.61684	4.51135e-05	AT2G24290	At.13799	816965	hypothetical protein
A_84_P804241	AT1G03365	down	-0.322848	0.113112	-0.154892	0.537861	-1.61637	0.0173692	AT1G03365	At.10872	10723112	zinc ion binding protein
A_84_P787702	AT3G61640	down	-0.311318	0.24472	-0.367169	0.324968	-1.61568	2.05111e-05	AGP20	At.34255	825337	arabinogalactan protein 20
A_84_P832857	AT1G44900	down	-0.375512	-0.00506862	-0.00895739	0.683088	-1.61557	0.0353269	MCM2	At.5390	841056	minichromosome maintenance protein 2
A_84_P14099	AT5G62500	down	-0.241928	0.193048	-0.385731	0.306251	-1.6155	0.00024681	EB1B	At.29046	836370	microtubule-associated protein, RP/EB family
A_84_P23665	AT1G03610	down	-0.149215	0.126746	-0.318974	0.372897	-1.61538	0.0133388	AT1G03610	At.42535	838961	hypothetical protein
A_84_P566522	AT5G05330	down	-0.515821	0.0344987	-0.238425	0.45325	-1.61516	0.00632272	AT5G05330	At.54729	830415	HMG-box (high mobility group) DNA-binding family protein
A_84_P560306	AT1G05205	down	-0.240333	0.239601	-0.234671	0.456999	-1.61515	5.81616e-05	AT1G05205	At.66937	839266	hypothetical protein
A_84_P52560	AT3G13000	down	-0.245818	0.254323	-0.502629	0.188852	-1.61494	8.39656e-05	AT3G13000	At.27720	820486	hypothetical protein
A_84_P839763	AT1G31230	down	-0.368585	0.129303	-0.127327	0.563879	-1.61463	0.0107658	AK-HSDH I	At.71214	840011	bifunctional aspartokinase/homoserine dehydrogenase 1
A_84_P824127	AT1G08190	down	-0.159652	0.148561	-0.251997	0.439086	-1.6145	0.0275606	VPS41	At.21938	837340	vacuolar protein sorting-associated protein 41-like protein
A_84_P825552	AT4G17880	down	-0.254634	0.284822	-0.226072	0.464785	-1.61424	0.0150922	AT4G17880	At.28316	827511	transcription factor MYC4
A_84_P830318	AT3G61670	down	-0.154406	0.150268	-0.103486	0.587048	-1.61388	0.0150396	AT3G61670	At.27984	825340	hypothetical protein
A_84_P15571	AT3G44240	down	-0.138676	0.051847	-0.336525	0.353684	-1.61352	0.00893644	AT3G44240	At.53726	823549	putative CCR4-associated factor 1-8
A_84_P836619	AT4G02070	down	-0.342463	0.120418	-0.0797116	0.610488	-1.61351	0.0306325	MSH6	At.34340	828147	DNA mismatch repair protein Msh6-1
A_84_P613158	AT2G39620	down	-0.376271	0.0102188	-0.320982	0.369081	-1.61335	0.0117126	AT2G39620	At.66334	818545	pentatricopeptide repeat-containing protein
A_84_P836756	AT3G43190	down	-0.0804604	0.322302	-0.433848	0.256172	-1.61331	0.00282084	SUS4	At.1720	823393	sucrose synthase 4
A_84_P504658	AT1G70100	down	-0.197022	0.258291	-0.391634	0.298347	-1.61326	0.000244723	AT1G70100	At.10306	843346	hypothetical protein
A_84_P519130	AT3G49170	down	-0.470938	0.110275	-0.191395	0.498481	-1.61315	0.00320192	EMB2261	At.35640	824078	pentatricopeptide repeat-containing protein
A_84_P195044	AT1G09575	down	-0.29867	0.213542	-0.381543	0.308021	-1.6128	4.28189e-05	AT1G09575	At.74092	837484	hypothetical protein
A_84_P821514	AT1G62430	down	-0.34882	0.108763	-0.138373	0.551121	-1.61272	0.0142178	CDS1	At.23658	842541	phosphatidate cytidylyltransferase
A_84_P525365	AT3G57500	down	-0.34855	0.0989267	-0.11854	0.570547	-1.61226	0.0037489	AT3G57500	At.51228	824917	hypothetical protein
A_84_P13226	AT3G26932	down	-0.232321	0.229314	-0.27212	0.41687	-1.61215	0.000176753	DRB3	At.37133	822310	dsRNA-binding protein 3
A_84_P812103	AT4G37870	down	-0.180157	0.218492	-0.382885	0.305548	-1.61153	0.000822935	PCK1	At.22897	829943	phosphoenolpyruvate carboxykinase [ATP]
A_84_P549558	AT5G36900	down	-0.263391	0.0778866	0.0806665	0.768891	-1.6113	0.0257595	AT5G36900	At.55167	833657	hypothetical protein
A_84_P12705	AT3G20090	down	-0.22228	0.325726	-0.325974	0.362069	-1.6111	4.51137e-05	CYP705A18	At.50206	821552	cytochrome P450, family 705, subfamily A, polypeptide 18
A_84_P510525	AT5G24165	down	-0.239661	0.221896	-0.41688	0.270968	-1.61088	0.000259058	AT5G24165	At.22263	832483	hypothetical protein
A_84_P788021	AT2G42710	down	-0.301261	0.247565	-0.300454	0.386934	-1.61037	0.00017321	AT2G42710	At.36979	818871	ribosomal protein .1/L10 family protein
A_84_P532769	AT5G51800	down	-0.0983957	0.247776	-0.555761	0.131521	-1.61025	0.0163534	AT5G51800	At.29659	835255	protein kinase family protein
A_84_P805950	AT2G21660	down	-0.437902	0.0254998	-0.0614797	0.625422	-1.60982	0.0255106	CCR2	At.23628	816705	glycine-rich RNA-binding protein 7
A_84_P19716	AT5G47510	down	-0.291652	0.1838	-0.28038	0.406259	-1.60953	0.00587053	AT5G47510	At.29887	834801	Sec14p-like phosphatidylinositol transfer family protein
A_84_P20360	AT1G21510	down	-0.207169	0.151376	-0.459804	0.226346	-1.60898	0.0066057	AT1G21510	At.64838	838750	hypothetical protein
A_84_P102076	AT5G64690	down	-0.172112	0.378653	-0.346821	0.338598	-1.60817	4.16601e-05	AT5G64690	At.28946	836590	neurofilament triplet H protein-like protein
A_84_P182054	AT5G37690	down	-0.213024	0.262696	-0.552174	0.133215	-1.60814	0.000540834	AT5G37690	At.22127	833748	GDSL esterase/lipase
A_84_P557672	AT5G38810	down	-0.274055	0.256025	-0.00462532	0.68074	-1.60811	0.0142474	AT5G38810	At.55230	833872	F-box and associated interaction domain-containing protein
A_84_P21517	AT1G31310	down	-0.275254	0.142973	-0.247223	0.437696	-1.60761	0.00211438	AT1G31310	At.40372	840019	hydroxyproline-rich glycoprotein-like protein
A_84_P207678	AT3G16200	down	-0.348581	0.23241	-0.313148	0.371534	-1.60735	2.28562e-05	AT3G16200	At.38930	820866	hypothetical protein
A_84_P799394	AT3G19680	down	-0.293723	0.185455	-0.270988	0.413543	-1.60718	0.0275831	AT3G19680	At.8144	821505	hypothetical protein
A_84_P69164	AT3G02350	down	-0.268602	0.285637	-0.423692	0.259776	-1.606	3.74285e-05	GAUT9	At.22311	820474	alpha-1,4-galacturonosyltransferase
A_84_P813242	AT4G00730	down	-0.287581	0.113385	-0.185676	0.497663	-1.60585	0.00490068	ANL2	At.24442	828022	homeobox-leucine zipper protein ANTHOCYANINLESS 2
A_84_P15473	AT3G08820	down	-0.282776	0.154626	-0.16028	0.523008	-1.6058	0.00722294	AT3G08820	At.65071	820029	pentatricopeptide repeat-containing protein
A_84_P804068	AT3G26030	down	-0.249512	0.251778	-0.412336	0.270804	-1.60563	0.000284339	ATB' DELTA	At.73140	822200	protein phosphatase 2 (formerly 2A), regulatory subunit B'
A_84_P22521	AT5G38780	down	-0.214956	0.244371	-0.33272	0.350228	-1.60542	0.00985317	AT5G38780	At.27186	833869	putative S-adenosylmethionine-dependent methyltransferase
A_84_P838510	AT1G50140	down	-0.188357	0.130114	-0.104211	0.578587	-1.60525	0.0187278	AT1G50140	At.38089	841436	P-loop containing NTPase domain-containing protein
A_84_P805233	AT1G78830	down	-0.217473	0.190571	-0.316419	0.36588	-1.60469	0.0382754	AT1G78830	At.23087	844220	curculin-like (mannose-binding) lectin-like protein
A_84_P18612	AT4G34910	down	-0.312229	0.259754	-0.321301	0.360876	-1.60456	0.000297844	AT4G34910	At.24924	829643	DEAD-box ATP-dependent RNA helicase 16
A_84_P834373	AT3G25440	down	-0.222812	0.0582104	-0.323849	0.358275	-1.6045	0.0194039	AT3G25440	At.37388	822128	uncharacterized CRM domain-containing protein
A_84_P501172	AT2G22640	down	-0.230483	0.173993	-0.35799	0.32391	-1.60425	0.000359238	BRK1	At.48506	816795	protein BRICK 1
A_84_P237013	AT1G16880	down	-0.359687	0.166227	-0.261371	0.420496	-1.60421	0.000924864	AT1G16880	At.16052	838259	uridylyltransferase-related protein
A_84_P21274	AT1G62950	down	-0.31117	0.203526	-0.402415	0.279183	-1.60391	4.23359e-05	AT1G62950	At.70144	842597	putative leucine-rich repeat transmembrane protein kinase
A_84_P259210	AT3G48230	down	-0.176172	0.124373	0.101737	0.783088	-1.60364	0.0442427	AT3G48230	At.35731	823980	hypothetical protein
A_84_P16297	AT2G33430	down	-0.449504	0.0498912	-0.115701	0.565406	-1.60337	0.00260615	DAL1	At.111	817907	protein differentiation and greening-like 1
A_84_P19037	AT1G63100	down	-0.38667	0.0734469	-0.219939	0.461092	-1.60329	0.00700741	AT1G63100	At.66082	842613	scarecrow-like protein 28
A_84_P751709	AT1G33480	down	-0.198514	0.220381	-0.338684	0.342309	-1.60324	0.000198419	AT1G33480	At.71262	840242	RING-H2 finger protein ATL58
A_84_P829324	AT3G03810	down	-0.267155	0.136282	-0.173356	0.507569	-1.60317	0.0119021	EDA30	At.21899	821131	O-fucosyltransferase-like protein
A_84_P221816	AT2G21860	down	-0.354252	0.193693	-0.250678	0.430058	-1.60296	0.000127853	AT2G21860	At.14267	816722	violaxanthin de-epoxidase-related protein
A_84_P822174	AT1G34210	down	-0.2119	0.106559	-0.2946	0.385866	-1.60266	0.00554829	SERK2	At.11393	840320	somatic embryogenesis receptor kinase 2
A_84_P70484	AT2G32230	down	-0.383976	0.169623	-0.271597	0.40871	-1.60248	8.60227e-05	PRORP1	At.38106	817782	proteinaceous RNase P 1
A_84_P16367	AT2G24120	down	-0.34427	0.213091	-0.15086	0.529361	-1.60238	0.00054584	SCA3	At.21683	816946	DNA-directed RNA polymerase 3
A_84_P10429	AT1G08580	down	-0.263371	0.234987	-0.315668	0.364363	-1.60217	0.00183419	AT1G08580	At.42259	837380	hypothetical protein
A_84_P816395	AT3G24550	down	-0.088052	0.109822	-0.262275	0.417692	-1.6021	0.00240094	PERK1	At.21723	822051	proline extensin-like receptor kinase 1
A_84_P816678	AT1G25490	down	-0.202439	0.234425	-0.0499745	0.62975	-1.60183	0.00744216	RCN1	At.160	839135	serine/threonine-protein phosphatase 2A regulatory subunit A alpha isoform
A_84_P546964	AT5G55480	down	-0.323299	0.218424	-0.20819	0.470812	-1.60103	7.34533e-05	SVL1	At.6905	835641	putative glycerophosphoryl diester phosphodiesterase 1
A_84_P12265	AT1G67660	down	-0.404878	0.0190447	-0.0677975	0.611047	-1.60086	0.0189708	AT1G67660	At.35616	843091	Restriction endonuclease, type II-like protein
A_84_P835207	AT3G17450	down	-0.0727919	0.204815	-0.225869	0.452557	-1.60039	0.0205036	AT3G17450	At.43882	821009	hAT dimerization domain-containing protein
A_84_P533104	AT2G14290	down	-0.202472	0.137044	0.115219	0.793202	-1.5999	0.0402822	AT2G14290	At.64927	815916	F-box protein
A_84_P803846	AT1G75190	down	-0.377002	0.14748	-0.192889	0.48505	-1.59985	0.00462723	AT1G75190	At.73053	843856	hypothetical protein
A_84_P256710	AT3G57940	down	-0.272257	0.211698	-0.373546	0.304331	-1.59978	0.000883664	AT3G57940	At.34782	824963	hypothetical protein
A_84_P14943	AT1G55930	down	-0.245175	0.278646	-0.284349	0.393525	-1.59978	0.000598106	AT1G55930	At.42867	842044	CBS and transporter associated domain-containing protein
A_84_P15999	AT5G64970	down	-0.279658	0.264414	-0.438552	0.239036	-1.59946	5.85605e-05	AT5G64970	At.7855	836621	Mitochondrial substrate carrier family protein
A_84_P545788	AT4G00140	down	-0.301615	0.0856152	-0.0164665	0.661118	-1.59946	0.0270754	EDA34	At.54051	827907	EF-hand, calcium binding motif-containing protein
A_84_P270360	AT5G47680	down	-0.237716	0.198919	-0.320887	0.356648	-1.5994	0.000396196	AT5G47680	At.29883	834819	hypothetical protein
A_84_P14207	AT1G03530	down	-0.107025	0.208869	-0.372621	0.30485	-1.59933	0.00314941	NAF1	At.42540	839468	nuclear assembly factor 1
A_84_P810164	AT1G72150	down	-0.19155	0.0777648	-0.214717	0.462489	-1.59904	0.0155827	PATL1	At.43384	843546	patellin-1
A_84_P130426	AT3G52480	down	-0.403383	0.00785478	-0.426994	0.250194	-1.59902	0.00675932	AT3G52480	At.35290	824413	hypothetical protein
A_84_P609869	AT4G22440	down	-0.435203	0.0975707	-0.266149	0.41085	-1.59881	0.00808094	AT4G22440	At.54476	828339	hypothetical protein
A_84_P109262	AT5G60580	down	-0.188134	0.323099	-0.428512	0.248064	-1.59834	9.48709e-05	AT5G60580	At.24411	836179	RING/U-box domain-containing protein
A_84_P861362	AT1G25440	down	-0.403861	0.0300767	-0.0355572	0.63969	-1.59687	0.0424694	AT1G25440	At.27494	839130	zinc finger protein CONSTANS-LIKE 16
A_84_P152348	AT4G31985	down	-0.246316	0.083934	-0.212631	0.462525	-1.59677	0.0023513	AT4G31985	At.19137	829329	60S ribosomal protein L39-1
A_84_P607813	AT2G36730	down	-0.308258	0.231925	-0.182692	0.49241	-1.59671	0.000478741	AT2G36730	At.66328	818245	pentatricopeptide repeat-containing protein
A_84_P837987	AT4G01210	down	-0.0611985	0.139087	-0.151605	0.522825	-1.59597	0.0176827	AT4G01210	At.3800	828040	glycosyl transferase family 1 protein
A_84_P752946	AT1G18750	down	-0.177017	0.230506	-0.354216	0.320134	-1.59588	0.00174441	AGL65	At.41782	838457	protein AGAMOUS-like 65
A_84_P809606	AT2G45180	down	-0.357896	0.19349	-0.374664	0.299535	-1.59571	3.57902e-05	AT2G45180	At.25166	819126	protease inhibitor/seed storage/lipid transfer protein (LTP) family protein
A_84_P307300	AT3G14150	down	-0.210141	0.33421	-0.325112	0.348418	-1.59497	0.00235772	AT3G14150	At.39282	820632	Aldolase-type TIM barrel family protein
A_84_P792849	AT1G09220	down	-0.405985	0.13751	-0.233502	0.439877	-1.5948	0.00349526	AT1G09220	At.66808	837442	pentatricopeptide repeat-containing protein
A_84_P76164	AT5G03390	down	-0.0902169	0.281671	-0.593567	0.0794493	-1.5944	0.0120467	AT5G03390	At.27840	831852	hypothetical protein
A_84_P825371	AT5G39990	down	-0.248488	0.122656	-0.184343	0.48863	-1.59436	0.0024914	AT5G39990	At.24142	833996	Core-2/I-branching beta-1,6-N-acetylglucosaminyltransferase family protein
A_84_P806787	AT4G17520	down	-0.265527	0.170209	-0.265199	0.407697	-1.59427	0.000383933	AT4G17520	At.22483	827467	plasminogen activator inhibitor 1 RNA-binding protein
A_84_P16784	AT5G08490	down	-0.184962	0.0935966	-0.174991	0.497783	-1.59414	0.0135996	AT5G08490	At.65496	830748	pentatricopeptide repeat-containing protein
A_84_P581022	AT2G16340	down	-0.533968	-0.0341787	-0.0122207	0.660526	-1.59411	0.0487071	AT2G16340	At.52769	816130	hypothetical protein
A_84_P23759	AT1G50000	down	-0.352469	0.198184	-0.314115	0.358356	-1.5938	0.000296309	AT1G50000	At.49963	841424	ribosomal RNA small subunit methyltransferase E
A_84_P15980	AT5G60500	down	-0.133549	0.146598	0.126273	0.798532	-1.59357	0.0403211	AT5G60500	At.29157	836171	dehydrodolichyl diphosphate synthase 7
A_84_P10267	AT1G80070	down	-0.13857	0.192193	-0.219786	0.452314	-1.59339	0.0100609	SUS2	At.8597	834978	sucrose synthase 2
A_84_P21826	AT1G10770	down	-0.458257	0.0892329	0.102991	0.775037	-1.59333	0.0428497	AT1G10770	At.42166	837620	plant invertase/pectin methylesterase inhibitor domain-containing protein
A_84_P849984	AT3G56080	down	-0.311134	0.202701	-0.297121	0.374566	-1.59293	0.029955	AT3G56080	At.5056	824774	dehydration-responsive protein-like protein
A_84_P14531	AT3G10410	down	-0.44912	0.131654	-0.128699	0.542555	-1.59246	0.00138748	SCPL49	At.20528	820205	carboxypeptidase
A_84_P18243	AT2G02070	down	-0.363702	0.17249	-0.172371	0.498267	-1.59178	0.000266833	IDD5	At.13356	814738	indeterminate(ID)-domain 5 protein
A_84_P129656	AT3G15900	down	-0.2844	0.188624	-0.40131	0.269169	-1.5916	0.000119133	AT3G15900	At.38974	820833	hypothetical protein
A_84_P120712	AT3G19360	down	-0.300824	0.190711	-0.445216	0.225151	-1.59148	0.000205706	AT3G19360	At.22994	821470	zinc finger CCCH domain-containing protein 39
A_84_P18481	AT3G61150	down	-0.161579	0.144835	-0.164141	0.506164	-1.59141	0.000604334	HDG1	At.21209	825287	homeobox-leucine zipper protein HDG1
A_84_P860641	AT1G11940	down	-0.387246	0.146204	-0.0409501	0.629292	-1.59134	0.0227656	AT1G11940	At.42103	837746	Core-2/I-branching beta-1,6-N-acetylglucosaminyltransferase family protein
A_84_P819621	AT4G18390	down	-0.181524	0.256441	-0.0174136	0.65241	-1.59088	0.00689089	TCP2	At.1934	827568	transcription factor TCP2
A_84_P23219	AT3G63120	down	-0.19952	0.369367	-0.500919	0.168854	-1.59082	0.000103494	CYCP1;1	At.5157	825487	cyclin-U3-1
A_84_P534722	AT1G32415	down	-0.471938	-0.0502157	-0.1288	0.54092	-1.59076	0.0295483	AT1G32415	At.51879	840135	pentatricopeptide repeat-containing protein
A_84_P197134	AT5G16250	down	-0.391877	0.0826171	-0.383656	0.285964	-1.59065	0.00144452	AT5G16250	At.22180	831485	hypothetical protein
A_84_P867132	AT3G27420	down	-0.197248	0.378893	-0.20146	0.467889	-1.59036	0.000449078	AT3G27420	At.37062	822363	hypothetical protein
A_84_P565002	AT2G22070	down	-0.208109	0.167028	-0.244562	0.424764	-1.59033	0.0166775	AT2G22070	At.39486	816742	pentatricopeptide repeat-containing protein
A_84_P821849	AT3G27350	down	-0.030993	0.387651	-0.299887	0.369422	-1.59031	0.021038	AT3G27350	At.37077	822356	hypothetical protein
A_84_P10084	AT4G30440	down	-0.215659	0.174985	-0.464877	0.204396	-1.59027	0.000209533	GAE1	At.20969	829167	UDP-D-glucuronate 4-epimerase 1
A_84_P103956	AT2G22270	down	-0.339655	0.175952	-0.27498	0.393765	-1.58969	7.78685e-05	AT2G22270	At.21395	816760	hypothetical protein
A_84_P13065	AT5G39080	down	-0.139592	0.326704	-0.532403	0.13609	-1.58941	0.0055781	AT5G39080	At.30363	833900	HXXXD-type acyl-transferase-like protein
A_84_P813507	AT3G46780	down	-0.498911	-0.00526786	-0.0622604	0.606203	-1.58938	0.0287194	PTAC16	At.21714	823831	protein plastid transcriptionally active 16
A_84_P23023	AT2G25540	down	-0.138909	0.414598	-0.300233	0.367973	-1.5891	7.8136e-05	CESA10	At.27491	817092	putative cellulose synthase A catalytic subunit 10 [UDP-forming]
A_84_P276200	AT1G49890	down	-0.189251	0.225556	-0.320168	0.347907	-1.58895	6.38263e-05	AT1G49890	At.17869	841412	hypothetical protein
A_84_P523526	AT3G20350	down	-0.155914	0.350802	-0.394306	0.273616	-1.58878	9.56279e-05	AT3G20350	At.38251	821579	hypothetical protein
A_84_P510798	AT1G48540	down	-0.168742	0.180108	-0.348896	0.3188	-1.58853	0.0016741	AT1G48540	At.48140	841275	Outer arm dynein light chain 1 protein
A_84_P10284	AT5G54170	down	-0.0480215	0.104887	-0.371528	0.296126	-1.58849	0.0207363	AT5G54170	At.9259	835505	Lipid-binding START domain-containing protein
A_84_P763581	AT4G13940	down	-0.267589	0.20284	-0.297875	0.369775	-1.58848	6.90636e-05	MEE58	At.24056	827028	adenosylhomocysteinase 1
A_84_P500750	AT5G26270	down	-0.527665	0.0479326	-0.0933549	0.57399	-1.58815	0.00273973	AT5G26270	At.55015	832696	hypothetical protein
A_84_P13005	AT5G10020	down	-0.318738	0.246401	-0.314186	0.353087	-1.58807	5.65383e-06	AT5G10020	At.1618	830865	putative inactive receptor kinase
A_84_P158725	AT1G64180	down	-0.307888	0.0276982	-0.330236	0.336965	-1.58799	0.00123689	AT1G64180	At.26404	842722	intracellular protein transport protein USO1-like protein
A_84_P847389	AT1G18190	down	-0.214689	0.156919	-0.106461	0.560602	-1.58784	0.0440471	GC2	At.42983	838398	golgin candidate 2
A_84_P812285	AT2G42600	down	-0.267786	0.16157	-0.387943	0.279062	-1.58777	0.000589558	PPC2	At.14366	818860	phosphoenolpyruvate carboxylase 2
A_84_P807980	AT1G37130	down	-0.00567214	0.262736	-0.509193	0.157808	-1.58777	0.0118821	NIA2	At.23731	840630	Nitrate reductase (NADH)
A_84_P828616	AT5G05450	down	-0.0970742	0.265632	-0.106992	0.559726	-1.58746	0.00240376	AT5G05450	At.23004	830428	DEAD-box ATP-dependent RNA helicase 18
A_84_P764864	AT4G10595	down	-0.3185	0.0397736	-0.0671244	0.599593	-1.58746	0.0132267	LCR2	At.63265	3769813	putative defensin-like protein 145
A_84_P538397	AT1G79880	down	-0.0968327	0.281741	-0.328777	0.337664	-1.58715	0.00329908	AT1G79880	At.34029	844327	RNA recognition motif (RRM)-containing protein
A_84_P855199	AT5G13650	down	-0.173627	0.205972	-0.328244	0.338052	-1.58699	9.78529e-05	AT5G13650	At.21627	831209	elongation factor family protein
A_84_P835999	AT1G59740	down	-0.230473	0.0726059	-0.362209	0.304039	-1.58694	0.00336749	AT1G59740	At.11372	842267	putative peptide/nitrate transporter
A_84_P816885	AT4G18030	down	-0.228532	0.240614	-0.309889	0.356139	-1.5867	4.09987e-05	AT4G18030	At.2058	827528	putative methyltransferase PMT14
A_84_P18921	AT1G55560	down	-0.228983	0.0818554	0.0707986	0.736781	-1.58665	0.0398336	sks14	At.507	842005	SKU5 similar 14
A_84_P14508	AT2G27470	down	-0.228859	0.113749	-0.217088	0.448787	-1.58653	0.0170765	NF-YB11	At.48523	817292	nuclear factor Y, subunit B11
A_84_P514970	AT5G35510	down	-0.192796	0.118399	0.0824541	0.748289	-1.58649	0.0275876	AT5G35510	At.55134	833515	hypothetical protein
A_84_P795245	AT2G35350	down	-0.182389	0.10508	0.101899	0.767643	-1.58639	0.0308679	PLL1	At.67838	818102	protein phosphatase 2C 29
A_84_P10094	AT4G32840	down	-0.445626	0.134544	-0.267496	0.398032	-1.58615	0.000350481	PFK6	At.31631	829420	6-phosphofructokinase 6
A_84_P841627	AT3G17830	down	-0.275947	0.164542	-0.148396	0.516753	-1.58573	0.010765	AT3G17830	At.50194	821051	molecular chaperone Hsp40/DnaJ family protein
A_84_P92159	AT2G20210	down	-0.191775	0.171712	-0.179904	0.48516	-1.58564	0.00125322	AT2G20210	At.39728	816540	leucine-rich repeats-ribonuclease inhibitor domain-containing protein
A_84_P20171	AT2G16400	down	-0.205703	0.292127	-0.363421	0.301555	-1.58554	4.59965e-05	BLH7	At.74887	816137	BEL1-like homeodomain 7
A_84_P562334	AT2G17695	down	-0.440871	0.127828	-0.401344	0.262959	-1.5848	0.000189874	AT2G17695	At.47048	816277	hypothetical protein
A_84_P508358	AT2G45860	down	-0.271435	0.275438	-0.390786	0.273465	-1.58475	0.00025716	AT2G45860	At.36581	819194	hypothetical protein
A_84_P812891	AT2G26250	down	-0.181379	0.166515	-0.296042	0.368126	-1.58465	0.000108611	KCS10	At.47566	817165	3-ketoacyl-CoA synthase 10
A_84_P575019	AT3G49710	down	-0.213472	0.136241	-0.136603	0.527539	-1.58463	0.00802729	AT3G49710	At.53859	824133	pentatricopeptide repeat-containing protein
A_84_P21218	AT1G12960	down	-0.163234	0.00939433	-0.109852	0.554188	-1.58451	0.0266067	AT1G12960	At.51592	837854	large subunit ribosomal protein L27Ae
A_84_P562028	AT5G60330	down	-0.218777	0.0450891	-0.277118	0.386737	-1.58431	0.0092529	AT5G60330	At.55641	836155	hypothetical protein
A_84_P824772	AT5G43720	down	-0.204913	0.0702475	-0.264523	0.39909	-1.58404	0.0320778	AT5G43720	At.30105	834392	hypothetical protein
A_84_P815660	AT2G22660	down	-0.226426	0.079422	-0.179678	0.483564	-1.58364	0.0212302	AT2G22660	At.21604	816797	hypothetical protein
A_84_P17148	AT1G01900	down	-0.136288	0.159398	-0.177882	0.485294	-1.58356	0.00123547	SBTI1.1	At.16996	839318	subtilase-like protein
A_84_P20978	AT1G78040	down	-0.300774	0.236825	-0.327298	0.335579	-1.58324	1.80017e-05	AT1G78040	At.25076	844139	pollen Ole e 1 allergen and extensin family protein
A_84_P857510	AT3G11930	down	-0.193892	0.0750928	-0.313975	0.348526	-1.58282	0.0280805	AT3G11930	At.5410	820366	adenine nucleotide alpha hydrolases-like protein
A_84_P144629	AT4G02990	down	-0.301682	0.0797288	-0.08804	0.574306	-1.58265	0.00847313	AT4G02990	At.10877	828116	Mitochondrial transcription termination factor family protein
A_84_P162753	AT1G63240	down	-0.353238	0.223703	-0.401226	0.260909	-1.58242	0.000216972	AT1G63240	At.26561	842629	hypothetical protein
A_84_P269160	AT3G54920	down	-0.305536	0.210633	-0.212159	0.449601	-1.58201	3.363e-05	PMR6	At.3109	824657	putative pectate lyase 13
A_84_P840109	AT1G06730	down	-0.316697	0.179101	-0.113017	0.548575	-1.58183	0.00396046	AT1G06730	At.28713	837184	pfkB-type carbohydrate kinase-like protein
A_84_P608089	AT4G23440	down	-0.323041	0.229619	-0.330556	0.331026	-1.58182	1.22433e-05	AT4G23440	At.2440	828443	TIR-NBS class of disease resistance protein
A_84_P583351	AT5G43210	down	-0.290741	0.164186	-0.215667	0.445721	-1.5816	0.000112871	AT5G43210	At.30130	834339	endo/excinuclease amino terminal domain-containing protein
A_84_P606141	AT3G14730	down	-0.297375	0.192382	-0.161044	0.50018	-1.58142	0.000812448	AT3G14730	At.65089	820701	pentatricopeptide repeat-containing protein
A_84_P856720	AT3G02030	down	-0.309775	0.185346	-0.535997	0.125049	-1.58123	0.00039846	AT3G02030	At.75107	821242	transferase
A_84_P849826	AT5G35170	down	-0.427753	0.149467	-0.359947	0.30106	-1.58119	0.00245281	AT5G35170	At.28348	833471	adenylate kinase family protein
A_84_P16947	AT5G65450	down	-0.174376	0.287132	-0.267738	0.393159	-1.58106	0.000533999	UBP17	At.16943	836670	ubiquitin carboxyl-terminal hydrolase 17
A_84_P609518	AT2G16650	down	-0.345029	0.191349	-0.431022	0.2297	-1.58087	4.94886e-05	PRORP2	At.29161	816166	proteinaceous RNase P 2
A_84_P247115	AT2G32710	down	-0.188726	0.170597	-0.257028	0.403217	-1.58035	0.000530223	KRP4	At.19476	817831	cyclin-dependent kinase inhibitor 4
A_84_P754799	AT1G07780	down	-0.291555	0.234961	-0.302719	0.357178	-1.57997	0.000273531	PAI1	At.48165	837292	phosphoribosylanthranilate isomerase
A_84_P10679	AT2G05180	down	-0.219845	0.18371	-0.242185	0.417385	-1.57961	0.00157008	CYP705A6	At.52645	815066	cytochrome P450, family 705, subfamily A, polypeptide 6
A_84_P805333	AT2G37220	down	-0.379316	0.167085	-0.162294	0.497019	-1.57933	0.00391527	AT2G37220	At.25300	818299	ribonucleoprotein
A_84_P835693	AT4G39680	down	-0.13655	0.11403	-0.305234	0.354009	-1.57925	0.0141974	AT4G39680	At.19737	830123	SAP domain-containing protein
A_84_P526062	AT2G37310	down	-0.207467	0.173095	-0.303182	0.355907	-1.57909	0.000420049	AT2G37310	At.51341	818308	pentatricopeptide repeat-containing protein
A_84_P511413	AT5G24250	down	-0.233131	0.0870253	0.0826117	0.741637	-1.57902	0.0257099	AT5G24250	At.54972	832492	hypothetical protein
A_84_P545596	AT2G40720	down	-0.271485	0.123299	-0.357806	0.300772	-1.57853	0.00046994	AT2G40720	At.42920	818667	pentatricopeptide repeat-containing protein
A_84_P851548	AT3G57410	down	-0.179355	0.121317	-0.254517	0.40406	-1.57852	0.00380281	VLN3	At.22370	824908	villin 3
A_84_P519253	AT4G23950	down	-0.271729	0.218411	-0.304392	0.353304	-1.57756	5.16661e-05	AT4G23950	At.54494	828495	Galactose-binding protein
A_84_P284070	AT3G15530	down	-0.160201	0.0971341	-0.308932	0.348516	-1.57729	0.000582182	AT3G15530	At.27561	820792	methyltransferase
A_84_P272280	AT1G06190	down	-0.343461	0.200769	-0.123573	0.533811	-1.57722	0.000278824	AT1G06190	At.15474	837128	Rho termination factor
A_84_P243195	AT4G29310	down	-0.214853	0.240252	-0.463878	0.193377	-1.57708	4.77764e-05	AT4G29310	At.31937	829053	hypothetical protein
A_84_P786619	AT3G15790	down	-0.13805	0.242239	-0.222917	0.434099	-1.57682	0.00233411	MBD11	At.38991	820822	methyl-CPG-binding domain 11
A_84_P246145	AT4G32120	down	-0.308825	0.271818	-0.222218	0.434791	-1.57681	7.93785e-06	AT4G32120	At.25086	829344	putative beta-1,3-galactosyltransferase 10
A_84_P13247	AT1G62520	down	-0.307091	0.230876	-0.320759	0.336217	-1.57677	2.39347e-05	AT1G62520	At.36251	842549	hypothetical protein
A_84_P542893	AT2G30230	down	-0.128382	0.380911	-0.428569	0.228339	-1.5767	0.00143803	AT2G30230	At.50978	817573	hypothetical protein
A_84_P862910	AT2G20050	down	-0.206691	0.157758	-0.163516	0.493384	-1.57669	0.00790263	AT2G20050	At.47727	816524	protein phosphatase 2C and cyclic nucleotide-binding/kinase domain-containing protein
A_84_P15289	AT1G17880	down	-0.414741	0.0749758	-0.185179	0.471666	-1.57663	0.00324472	BTF3	At.490	838367	basic transcription factor 3
A_84_P14269	AT1G47340	down	-0.303298	0.214427	-0.193532	0.463304	-1.57662	0.00144853	AT1G47340	At.71099	841137	F-box protein
A_84_P13656	AT3G13450	down	-0.324979	0.0836623	-0.0311527	0.625563	-1.57649	0.0174059	DIN4	At.20074	820547	2-oxoisovalerate dehydrogenase E1 component, beta subunit
A_84_P822044	AT2G30695	down	-0.248536	0.149931	-0.0753568	0.581046	-1.57615	0.0133862	AT2G30695	At.12260	817620	hypothetical protein
A_84_P64094	AT5G32450	down	-0.316558	0.1797	-0.347758	0.30843	-1.57591	4.58785e-05	AT5G32450	At.30677	833204	RNA recognition motif (RRM)-containing protein
[truncated: 2,418 more rows]
