# Supplementary material for: Responses of a Triple Mutant Defective in Three Iron Deficiency-Induced BASIC HELIX-LOOP-HELIX Genes of the Subgroup Ib(2) to Iron Deficiency and Salicylic Acid
Source: PLoS One. 2014 Jun 11;9(6):e99234. doi: 10.1371/journal.pone.0099234 (PMC4053374; doi:10.1371/journal.pone.0099234)
Supplement: Table S4 — GO annotation of the differentially regulated genes of groups I to V. (XLS) [file pone.0099234.s008.xls]

## Sheet: Tabelle1
Suppl. Table 4-1: GO annotation of the differentially regulated genes of groups I to V
Table representation
GO annotation of Group I
GO annotation of the DOWN-regulated genes of group I
PROCESS
GO term	Description	P-value	FDR q-value	Enrichment (N, B, n, b)
GO:0006089	lactate metabolic process	3.08E-4	7.09E-1	75.13 (16904,45,10,2)
AT1G21680 - dpp6 n-terminal domain-like protein
AT1G21670 - hypothetical protein
GO:0019243	methylglyoxal catabolic process to D-lactate	3.08E-4	3.55E-1	75.13 (16904,45,10,2)
AT1G21680 - dpp6 n-terminal domain-like protein
AT1G21670 - hypothetical protein
GO:0046185	aldehyde catabolic process	3.22E-4	2.47E-1	73.50 (16904,46,10,2)
AT1G21680 - dpp6 n-terminal domain-like protein
AT1G21670 - hypothetical protein
GO:0051596	methylglyoxal catabolic process	3.22E-4	1.85E-1	73.50 (16904,46,10,2)
AT1G21680 - dpp6 n-terminal domain-like protein
AT1G21670 - hypothetical protein
GO:0009438	methylglyoxal metabolic process	3.22E-4	1.48E-1	73.50 (16904,46,10,2)
AT1G21680 - dpp6 n-terminal domain-like protein
AT1G21670 - hypothetical protein
FUNCTION
none
COMPONENT
GO term	Description	P-value	FDR q-value	Enrichment (N, B, n, b)
GO:0030312	external encapsulating structure	4.9E-4	1.67E-1	18.18 (16904,279,10,3)
AT1G21680 - dpp6 n-terminal domain-like protein
AT1G21670 - hypothetical protein
AT5G59100 - subtilisin-like serine endopeptidase family protein
GO:0005618	cell wall	4.9E-4	8.33E-2	18.18 (16904,279,10,3)
AT1G21680 - dpp6 n-terminal domain-like protein
AT1G21670 - hypothetical protein
AT5G59100 - subtilisin-like serine endopeptidase family protein
GO annotation of the UP-regulated genes of group I
PROCESS
GO term	Description	P-value	FDR q-value	Enrichment (N, B, n, b)
GO:0006355	regulation of transcription, DNA-dependent	4.03E-4	9.3E-1	15.91 (16903,797,4,3)
AT5G58610 - putative phd finger transcription factor
AT1G69570 - dof zinc finger protein dof1.10
AT4G38960 - b-box type zinc finger-containing protein
GO:2001141	regulation of RNA biosynthetic process	4.03E-4	4.65E-1	15.91 (16903,797,4,3)
AT5G58610 - putative phd finger transcription factor
AT1G69570 - dof zinc finger protein dof1.10
AT4G38960 - b-box type zinc finger-containing protein
GO:0051252	regulation of RNA metabolic process	4.11E-4	3.16E-1	15.81 (16903,802,4,3)
AT5G58610 - putative phd finger transcription factor
AT1G69570 - dof zinc finger protein dof1.10
AT4G38960 - b-box type zinc finger-containing protein
FUNCTION
COMPONENT
none
GO annotation of Group II
GO annotation of the DOWN-regulated genes of group II
PROCESS
FUNCTION
COMPONENT
all none
GO annotation of the UP-regulated genes of group II
PROCESS
GO term	Description	P-value	FDR q-value	Enrichment (N, B, n, b)
GO:0010224	response to UV-B	3.36E-4	7.75E-1	72.86 (16904,29,16,2)
AT3G24190 - aarf domain-containing kinase
AT5G15950 - s-adenosylmethionine decarboxylase-like protein
GO:0010264	myo-inositol hexakisphosphate biosynthetic process	5.49E-4	6.33E-1	57.11 (16904,37,16,2)
AT5G15950 - s-adenosylmethionine decarboxylase-like protein
AT5G06980 - hypothetical protein
GO:0032958	inositol phosphate biosynthetic process	5.49E-4	4.22E-1	57.11 (16904,37,16,2)
AT5G06980 - hypothetical protein
AT5G15950 - s-adenosylmethionine decarboxylase-like protein
GO:0033517	myo-inositol hexakisphosphate metabolic process	5.49E-4	3.16E-1	57.11 (16904,37,16,2)
AT5G06980 - hypothetical protein
AT5G15950 - s-adenosylmethionine decarboxylase-like protein
GO:0009628	response to abiotic stimulus	6.03E-4	2.78E-1	6.74 (16904,784,16,5)
AT3G02480 - late embryogenesis abundant protein (lea) family protein
AT5G06530 - abc transporter g family member 22
AT3G24190 - aarf domain-containing kinase
AT5G06980 - hypothetical protein
AT5G15950 - s-adenosylmethionine decarboxylase-like protein
GO:0009813	flavonoid biosynthetic process	7.07E-4	2.72E-1	50.31 (16904,42,16,2)
AT3G24190 - aarf domain-containing kinase
AT5G15950 - s-adenosylmethionine decarboxylase-like protein
GO:0009812	flavonoid metabolic process	7.42E-4	2.44E-1	49.14 (16904,43,16,2)
AT3G24190 - aarf domain-containing kinase
AT5G15950 - s-adenosylmethionine decarboxylase-like protein
GO:0009411	response to UV	8.86E-4	2.55E-1	44.96 (16904,47,16,2)
AT3G24190 - aarf domain-containing kinase
AT5G15950 - s-adenosylmethionine decarboxylase-like protein
GO:0010148	transpiration	9.47E-4	2.43E-1	1,056.50 (16904,1,16,1)
AT5G06530 - abc transporter g family member 22
FUNCTION
COMPONENT
none
GO annotation of Group III
GO annotation of the DOWN-regulated genes of group III
PROCESS
GO term	Description	P-value	FDR q-value	Enrichment (N, B, n, b)
GO:0010038	response to metal ion	1.97E-4	4.54E-1	13.64 (16905,171,29,4)
AT2G39920 - acid phosphatase class iiib protein
AT3G07720 - galactose oxidase/kelch repeat-containing protein
AT1G68600 - aluminum activated malate transporter family protein
AT3G12900 - oxidoreductase, 2og-fe(ii) oxygenase family protein
FUNCTION
GO term	Description	P-value	FDR q-value	Enrichment (N, B, n, b)
GO:0005507	copper ion binding	3.29E-4	3.99E-1	22.14 (16905,79,29,3)
AT3G43670 - putative copper amine oxidase
AT4G01380 - plastocyanin-like domain-containing protein
AT3G60270 - putative uclacyanin
COMPONENT
none
GO annotation of the UP-regulated genes of group III
PROCESS
GO term	Description	P-value	FDR q-value	Enrichment (N, B, n, b)
GO:0010264	myo-inositol hexakisphosphate biosynthetic process	3.59E-9	8.29E-6	81.58 (16903,37,28,5)
AT1G07010 - calcineurin-like metallo-phosphoesterase-like protein
AT2G21320 - b-box zinc finger-like protein
AT5G63700 - zinc ion binding / dna binding protein
AT1G32900 - granule-bound starch synthase
AT2G15020 - hypothetical protein
GO:0032958	inositol phosphate biosynthetic process	3.59E-9	4.14E-6	81.58 (16903,37,28,5)
AT1G07010 - calcineurin-like metallo-phosphoesterase-like protein
AT2G21320 - b-box zinc finger-like protein
AT5G63700 - zinc ion binding / dna binding protein
AT1G32900 - granule-bound starch synthase
AT2G15020 - hypothetical protein
GO:0033517	myo-inositol hexakisphosphate metabolic process	3.59E-9	2.76E-6	81.58 (16903,37,28,5)
AT1G07010 - calcineurin-like metallo-phosphoesterase-like protein
AT2G21320 - b-box zinc finger-like protein
AT5G63700 - zinc ion binding / dna binding protein
AT1G32900 - granule-bound starch synthase
AT2G15020 - hypothetical protein
GO:0043647	inositol phosphate metabolic process	1.91E-8	1.1E-5	59.18 (16903,51,28,5)
AT1G07010 - calcineurin-like metallo-phosphoesterase-like protein
AT2G21320 - b-box zinc finger-like protein
AT5G63700 - zinc ion binding / dna binding protein
AT1G32900 - granule-bound starch synthase
AT2G15020 - hypothetical protein
GO:0090407	organophosphate biosynthetic process	1.62E-5	7.45E-3	15.32 (16903,197,28,5)
AT1G07010 - calcineurin-like metallo-phosphoesterase-like protein
AT2G21320 - b-box zinc finger-like protein
AT5G63700 - zinc ion binding / dna binding protein
AT1G32900 - granule-bound starch synthase
AT2G15020 - hypothetical protein
GO:0019637	organophosphate metabolic process	6.05E-4	2.32E-1	7.09 (16903,426,28,5)
AT1G07010 - calcineurin-like metallo-phosphoesterase-like protein
AT2G21320 - b-box zinc finger-like protein
AT5G63700 - zinc ion binding / dna binding protein
AT1G32900 - granule-bound starch synthase
AT2G15020 - hypothetical protein
FUNCTION
COMPONENT
none
GO annotation of Group IV
GO annotation of the DOWN-regulated genes of group IV
PROCESS
GO term	Description	P-value	FDR q-value	Enrichment (N, B, n, b)
GO:0006996	organelle organization	6.09E-5	1.4E-1	1.80 (16927,594,760,48)
AT3G51290 - hypothetical protein
AT5G25590 - hypothetical protein
AT1G15480 - pentatricopeptide repeat-containing protein
AT2G17930 - transformation/transcription domain-associated protein
AT1G68580 - agenet domain-containing protein / bromo-adjacent homology (bah) domain-containing protein
AT1G50270 - pentatricopeptide repeat-containing protein
AT2G16365 - f-box protein
AT3G07950 - rhomboid protein-like protein
AT5G12150 - rho gtpase activation protein (rhogap) with ph domain
AT1G06190 - rho termination factor
AT1G50140 - p-loop containing ntpase domain-containing protein
AT3G02120 - hydroxyproline-rich glycoprotein-like protein
AT2G36350 - protein kinase-like protein
AT4G28200 - hypothetical protein
AT5G59740 - udp-n-acetylglucosamine (uaa) transporter family protein
AT3G26720 - alpha-mannosidase
AT2G46560 - transducin family protein / wd-40 repeat family protein
AT4G02790 - gtp-binding protein
AT4G34020 - class i glutamine amidotransferase domain-containing protein
AT3G60750 - transketolase
AT5G10020 - putative inactive receptor kinase
AT4G02990 - mitochondrial transcription termination factor family protein
AT5G12260 - hypothetical protein
AT3G01720 - hypothetical protein
AT4G33640 - hypothetical protein
AT2G25050 - formin-like protein 18
AT3G52140 - tetratricopeptide repeat (tpr)-containing protein
AT3G19570 - hypothetical protein
AT3G16850 - glycoside hydrolase family 28 protein / polygalacturonase (pectinase) family protein
AT3G18190 - tcp-1/cpn60 chaperonin family protein
AT3G27750 - hypothetical protein
AT5G19310 - homeotic gene regulator
AT2G30695 - hypothetical protein
AT3G17280 - putative f-box/kelch-repeat protein
AT1G15940 - aspartyl beta-hydroxylase n-terminal region domain-containing protein
AT4G23800 - hmg (high mobility group) box protein
AT4G04260 - bromo-adjacent homology (bah) domain-containing protein
AT1G11860 - aminomethyltransferase
AT4G38470 - act-like protein tyrosine kinase family protein
AT1G63100 - scarecrow-like protein 28
AT3G13510 - hypothetical protein
AT4G30700 - pentatricopeptide repeat-containing protein
AT1G13930 - hypothetical protein
AT1G05150 - calcium-binding tetratricopeptide family protein
AT4G39680 - sap domain-containing protein
AT4G14200 - pentatricopeptide repeat-containing protein-like protein
AT5G57200 - putative clathrin assembly protein
AT3G61670 - hypothetical protein
GO:0016246	RNA interference	8.46E-5	9.75E-2	6.24 (16927,25,760,7)
AT3G51290 - hypothetical protein
AT1G15940 - aspartyl beta-hydroxylase n-terminal region domain-containing protein
AT2G17930 - transformation/transcription domain-associated protein
AT3G13510 - hypothetical protein
AT4G14200 - pentatricopeptide repeat-containing protein-like protein
AT3G61670 - hypothetical protein
AT2G36350 - protein kinase-like protein
GO:0035194	posttranscriptional gene silencing by RNA	8.46E-5	6.5E-2	6.24 (16927,25,760,7)
AT3G51290 - hypothetical protein
AT1G15940 - aspartyl beta-hydroxylase n-terminal region domain-containing protein
AT2G17930 - transformation/transcription domain-associated protein
AT3G13510 - hypothetical protein
AT4G14200 - pentatricopeptide repeat-containing protein-like protein
AT3G61670 - hypothetical protein
AT2G36350 - protein kinase-like protein
GO:0016441	posttranscriptional gene silencing	1.85E-4	1.07E-1	5.57 (16927,28,760,7)
AT3G51290 - hypothetical protein
AT1G15940 - aspartyl beta-hydroxylase n-terminal region domain-containing protein
AT2G17930 - transformation/transcription domain-associated protein
AT3G13510 - hypothetical protein
AT4G14200 - pentatricopeptide repeat-containing protein-like protein
AT3G61670 - hypothetical protein
AT2G36350 - protein kinase-like protein
GO:0071841	cellular component organization or biogenesis at cellular level	1.93E-4	8.9E-2	1.52 (16927,1102,760,75)
AT3G51290 - hypothetical protein
AT1G68580 - agenet domain-containing protein / bromo-adjacent homology (bah) domain-containing protein
AT1G26250 - proline-rich extensin-like family protein
AT5G12150 - rho gtpase activation protein (rhogap) with ph domain
AT4G18030 - putative methyltransferase pmt14
AT2G36350 - protein kinase-like protein
AT2G40590 - 40s ribosomal protein s26-1
AT4G28200 - hypothetical protein
AT5G59740 - udp-n-acetylglucosamine (uaa) transporter family protein
AT1G09610 - hypothetical protein
AT3G26720 - alpha-mannosidase
AT4G34020 - class i glutamine amidotransferase domain-containing protein
AT2G43150 - proline-rich extensin-like family protein
AT3G60750 - transketolase
AT5G10020 - putative inactive receptor kinase
AT4G02990 - mitochondrial transcription termination factor family protein
AT5G12260 - hypothetical protein
AT4G33640 - hypothetical protein
AT5G03850 - 40s ribosomal protein s28-1
AT2G25050 - formin-like protein 18
AT4G39040 - putative rna-binding protein containing kh domain protein
AT3G13674 - hypothetical protein
AT5G46420 - rimm-like 16s rrna processing protein
AT1G52300 - 60s ribosomal protein l37-2
AT4G14360 - putative methyltransferase pmt3
AT2G45720 - armadillo/beta-catenin repeat-containing protein
AT5G58370 - putative gtp-binding protein cgpa
AT3G15095 - hypothetical protein
AT3G17280 - putative f-box/kelch-repeat protein
AT4G04260 - bromo-adjacent homology (bah) domain-containing protein
AT1G15940 - aspartyl beta-hydroxylase n-terminal region domain-containing protein
AT3G13510 - hypothetical protein
AT4G30700 - pentatricopeptide repeat-containing protein
AT1G05150 - calcium-binding tetratricopeptide family protein
AT4G14200 - pentatricopeptide repeat-containing protein-like protein
AT5G57200 - putative clathrin assembly protein
AT3G61670 - hypothetical protein
AT5G40810 - ubiquinol-cytochrome c reductase cytochrome c1 subunit
AT5G64690 - neurofilament triplet h protein-like protein
AT5G25590 - hypothetical protein
AT1G15480 - pentatricopeptide repeat-containing protein
AT3G22690 - hypothetical protein
AT2G17930 - transformation/transcription domain-associated protein
AT1G14345 - nad(p)-linked oxidoreductase-like protein
AT1G50270 - pentatricopeptide repeat-containing protein
AT2G16365 - f-box protein
AT3G07950 - rhomboid protein-like protein
AT1G06190 - rho termination factor
AT1G50140 - p-loop containing ntpase domain-containing protein
AT3G02120 - hydroxyproline-rich glycoprotein-like protein
AT5G58100 - hypothetical protein
AT2G46560 - transducin family protein / wd-40 repeat family protein
AT4G02790 - gtp-binding protein
AT3G01720 - hypothetical protein
AT2G22125 - cellulose synthase-interactive protein 1
AT3G52140 - tetratricopeptide repeat (tpr)-containing protein
AT3G53430 - 60s ribosomal protein l12-2
AT3G19570 - hypothetical protein
AT2G22180 - hydroxyproline-rich glycoprotein-like protein
AT3G16850 - glycoside hydrolase family 28 protein / polygalacturonase (pectinase) family protein
AT1G01100 - 60s acidic ribosomal protein p1-1
AT3G18190 - tcp-1/cpn60 chaperonin family protein
AT3G27750 - hypothetical protein
AT5G19310 - homeotic gene regulator
AT2G30695 - hypothetical protein
AT5G14610 - dead-box atp-dependent rna helicase 46
AT4G23800 - hmg (high mobility group) box protein
AT1G79620 - leucine-rich repeat protein kinase-like protein
AT1G11860 - aminomethyltransferase
AT4G38470 - act-like protein tyrosine kinase family protein
AT1G63100 - scarecrow-like protein 28
AT1G13930 - hypothetical protein
AT1G01300 - aspartyl protease-like protein
AT4G39680 - sap domain-containing protein
AT1G15250 - 60s ribosomal protein l37-1
GO:0071842	cellular component organization at cellular level	2.69E-4	1.03E-1	1.62 (16927,754,760,55)
AT3G51290 - hypothetical protein
AT1G68580 - agenet domain-containing protein / bromo-adjacent homology (bah) domain-containing protein
AT5G12150 - rho gtpase activation protein (rhogap) with ph domain
AT2G36350 - protein kinase-like protein
AT4G28200 - hypothetical protein
AT5G59740 - udp-n-acetylglucosamine (uaa) transporter family protein
AT3G26720 - alpha-mannosidase
AT4G34020 - class i glutamine amidotransferase domain-containing protein
AT3G60750 - transketolase
AT4G02990 - mitochondrial transcription termination factor family protein
AT5G10020 - putative inactive receptor kinase
AT5G12260 - hypothetical protein
AT4G33640 - hypothetical protein
AT4G39040 - putative rna-binding protein containing kh domain protein
AT2G25050 - formin-like protein 18
AT5G58370 - putative gtp-binding protein cgpa
AT3G15095 - hypothetical protein
AT3G17280 - putative f-box/kelch-repeat protein
AT4G04260 - bromo-adjacent homology (bah) domain-containing protein
AT1G15940 - aspartyl beta-hydroxylase n-terminal region domain-containing protein
AT4G30700 - pentatricopeptide repeat-containing protein
AT3G13510 - hypothetical protein
AT1G05150 - calcium-binding tetratricopeptide family protein
AT4G14200 - pentatricopeptide repeat-containing protein-like protein
AT5G57200 - putative clathrin assembly protein
AT3G61670 - hypothetical protein
AT5G40810 - ubiquinol-cytochrome c reductase cytochrome c1 subunit
AT5G25590 - hypothetical protein
AT3G22690 - hypothetical protein
AT2G17930 - transformation/transcription domain-associated protein
AT1G15480 - pentatricopeptide repeat-containing protein
AT1G50270 - pentatricopeptide repeat-containing protein
AT1G14345 - nad(p)-linked oxidoreductase-like protein
AT2G16365 - f-box protein
AT3G07950 - rhomboid protein-like protein
AT1G50140 - p-loop containing ntpase domain-containing protein
AT1G06190 - rho termination factor
AT3G02120 - hydroxyproline-rich glycoprotein-like protein
AT5G58100 - hypothetical protein
AT2G46560 - transducin family protein / wd-40 repeat family protein
AT4G02790 - gtp-binding protein
AT3G01720 - hypothetical protein
AT3G52140 - tetratricopeptide repeat (tpr)-containing protein
AT3G16850 - glycoside hydrolase family 28 protein / polygalacturonase (pectinase) family protein
AT3G19570 - hypothetical protein
AT3G27750 - hypothetical protein
AT3G18190 - tcp-1/cpn60 chaperonin family protein
AT5G19310 - homeotic gene regulator
AT2G30695 - hypothetical protein
AT4G23800 - hmg (high mobility group) box protein
AT1G11860 - aminomethyltransferase
AT4G38470 - act-like protein tyrosine kinase family protein
AT1G63100 - scarecrow-like protein 28
AT1G13930 - hypothetical protein
AT4G39680 - sap domain-containing protein
GO:0006139	nucleobase-containing compound metabolic process	4.04E-4	1.33E-1	1.45 (16927,1260,760,82)
AT3G51290 - hypothetical protein
AT5G08490 - pentatricopeptide repeat-containing protein
AT5G35170 - adenylate kinase family protein
AT3G55160 - hypothetical protein
AT3G09720 - dead-box atp-dependent rna helicase 57
AT5G41670 - 6-phosphogluconate dehydrogenase
AT5G10920 - argininosuccinate lyase
AT1G63660 - gmp-synthase-c and glutamine amidotransferase domain-containing protein
AT1G22790 - hypothetical protein
AT1G06790 - rna polymerase rpb7 n-terminal domain-containing protein
AT4G32700 - dna polymerase theta subunit
AT1G67430 - 60s ribosomal protein l17-2
AT1G09800 - trna pseudouridine synthase a
AT3G63510 - fmn-linked oxidoreductase-like protein protein
AT1G01880 - 5'-3' exonuclease-like protein
AT3G25940 - tfiib zinc-binding protein
AT3G49910 - 60s ribosomal protein l26-1
AT4G28200 - hypothetical protein
AT4G21770 - rna pseudourine synthase 6
AT2G24290 - hypothetical protein
AT3G12210 - dna binding protein
AT5G13650 - elongation factor family protein
AT4G02990 - mitochondrial transcription termination factor family protein
AT5G12260 - hypothetical protein
AT1G79880 - rna recognition motif (rrm)-containing protein
AT1G78010 - putative trna modification gtpase
AT4G05250 - ubiquitin family protein
AT5G43210 - endo/excinuclease amino terminal domain-containing protein
AT5G28500 - hypothetical protein
AT4G17360 - formyl transferase
AT3G06950 - trna pseudouridine synthase a
AT2G32415 - rrp6-like protein 3
AT5G46420 - rimm-like 16s rrna processing protein
AT1G52300 - 60s ribosomal protein l37-2
AT2G22950 - ca2+-transporting atpase
AT3G07050 - putative gtp-binding protein
AT5G47680 - hypothetical protein
AT4G18440 - adenylosuccinate lyase
AT3G17280 - putative f-box/kelch-repeat protein
AT3G16200 - hypothetical protein
AT1G15940 - aspartyl beta-hydroxylase n-terminal region domain-containing protein
AT2G44120 - 60s ribosomal protein l7-3
AT4G30700 - pentatricopeptide repeat-containing protein
AT1G05150 - calcium-binding tetratricopeptide family protein
AT1G24510 - t-complex protein 1 subunit epsilon
AT3G57940 - hypothetical protein
AT3G61670 - hypothetical protein
AT5G25590 - hypothetical protein
AT1G28350 - nucleotidyl transferase domain-containing protein
AT3G22690 - hypothetical protein
AT1G15480 - pentatricopeptide repeat-containing protein
AT2G17930 - transformation/transcription domain-associated protein
AT1G72090 - methylthiotransferase
AT1G14345 - nad(p)-linked oxidoreductase-like protein
AT1G50270 - pentatricopeptide repeat-containing protein
AT3G01660 - s-adenosylmethionine-dependent methyltransferase domain-containing protein
AT4G24810 - protein kinase family protein
AT5G60960 - pentatricopeptide repeat-containing protein
AT1G06190 - rho termination factor
AT1G50140 - p-loop containing ntpase domain-containing protein
AT2G30350 - giy-yig catalytic domain-containing protein
AT4G32120 - putative beta-1,3-galactosyltransferase 10
AT4G02790 - gtp-binding protein
AT1G49010 - myb/sant-like dna-binding domain-containing protein
AT3G44240 - putative ccr4-associated factor 1-8
AT2G24350 - rna recognition motif-containing protein
AT3G05060 - putative nucleolar protein 5-2
AT2G18220 - nucleolar complex protein 2-like protein
AT3G53430 - 60s ribosomal protein l12-2
AT3G15460 - ribosomal rna processing brix domain-containing protein
AT5G11720 - alpha-glucosidase
AT3G27750 - hypothetical protein
AT5G19310 - homeotic gene regulator
AT2G42710 - ribosomal protein .1/l10 family protein
AT2G30695 - hypothetical protein
AT1G50000 - ribosomal rna small subunit methyltransferase e
AT1G80790 - xh/xs domain-containing protein
AT5G08610 - dead-box atp-dependent rna helicase 26
AT3G59780 - rhodanese/cell cycle control phosphatase-like protein
AT3G11964 - rna binding protein
AT4G26600 - s-adenosyl-l-methionine-dependent methyltransferase-like protein
AT4G39680 - sap domain-containing protein
GO:0031047	gene silencing by RNA	5.5E-4	1.58E-1	3.04 (16927,88,760,12)
AT3G51290 - hypothetical protein
AT5G25590 - hypothetical protein
AT1G80790 - xh/xs domain-containing protein
AT2G17930 - transformation/transcription domain-associated protein
AT1G15940 - aspartyl beta-hydroxylase n-terminal region domain-containing protein
AT5G59740 - udp-n-acetylglucosamine (uaa) transporter family protein
AT3G13510 - hypothetical protein
AT5G19310 - homeotic gene regulator
AT4G39680 - sap domain-containing protein
AT4G14200 - pentatricopeptide repeat-containing protein-like protein
AT3G61670 - hypothetical protein
AT2G36350 - protein kinase-like protein
GO:0010608	posttranscriptional regulation of gene expression	6.12E-4	1.57E-1	3.71 (16927,54,760,9)
AT3G51290 - hypothetical protein
AT2G17930 - transformation/transcription domain-associated protein
AT1G15940 - aspartyl beta-hydroxylase n-terminal region domain-containing protein
AT3G13510 - hypothetical protein
AT4G16970 - cell division control protein 7
AT2G40570 - initiator trna phosphoribosyl transferase-like protein
AT4G14200 - pentatricopeptide repeat-containing protein-like protein
AT3G61670 - hypothetical protein
AT2G36350 - protein kinase-like protein
GO:0009451	RNA modification	9.7E-4	2.24E-1	1.94 (16927,298,760,26)
AT5G08490 - pentatricopeptide repeat-containing protein
AT3G22690 - hypothetical protein
AT1G63660 - gmp-synthase-c and glutamine amidotransferase domain-containing protein
AT1G72090 - methylthiotransferase
AT3G01660 - s-adenosylmethionine-dependent methyltransferase domain-containing protein
AT4G24810 - protein kinase family protein
AT1G67430 - 60s ribosomal protein l17-2
AT1G09800 - trna pseudouridine synthase a
AT3G63510 - fmn-linked oxidoreductase-like protein protein
AT3G49910 - 60s ribosomal protein l26-1
AT4G28200 - hypothetical protein
AT4G21770 - rna pseudourine synthase 6
AT1G49010 - myb/sant-like dna-binding domain-containing protein
AT3G44240 - putative ccr4-associated factor 1-8
AT1G78010 - putative trna modification gtpase
AT3G05060 - putative nucleolar protein 5-2
AT3G53430 - 60s ribosomal protein l12-2
AT5G28500 - hypothetical protein
AT3G06950 - trna pseudouridine synthase a
AT3G15460 - ribosomal rna processing brix domain-containing protein
AT1G52300 - 60s ribosomal protein l37-2
AT3G07050 - putative gtp-binding protein
AT5G47680 - hypothetical protein
AT2G44120 - 60s ribosomal protein l7-3
AT3G11964 - rna binding protein
AT4G30700 - pentatricopeptide repeat-containing protein
FUNCTION
GO term	Description	P-value	FDR q-value	Enrichment (N, B, n, b)
GO:0003924	GTPase activity	6.65E-4	8.08E-1	4.59 (16927,34,760,7)
AT3G51290 - hypothetical protein
AT1G78010 - putative trna modification gtpase
AT1G07940 - elongation factor 1-alpha
AT1G76720 - translation initiation factor eif-5b
AT1G67460 - minichromosome maintenance (mcm2/3/5) family protein
AT5G25230 - elongation factor ef-2
AT5G13650 - elongation factor family protein
COMPONENT
GO term	Description	P-value	FDR q-value	Enrichment (N, B, n, b)
GO:0043226	organelle	2.75E-7	9.34E-5	1.46 (16927,2443,760,160)
AT5G08490 - pentatricopeptide repeat-containing protein
AT5G41670 - 6-phosphogluconate dehydrogenase
AT5G10920 - argininosuccinate lyase
AT4G28360 - ribosomal protein l22p/l17e family protein
AT2G15630 - pentatricopeptide repeat-containing protein
AT5G23820 - md-2-related lipid recognition domain-containing protein
AT2G07715 - 60s ribosomal protein l2
AT2G40590 - 40s ribosomal protein s26-1
AT1G21910 - ethylene-responsive transcription factor erf012
AT3G25940 - tfiib zinc-binding protein
AT3G49910 - 60s ribosomal protein l26-1
AT2G45850 - at hook motif dna-binding family protein
AT5G13650 - elongation factor family protein
AT3G19680 - hypothetical protein
AT2G26680 - hypothetical protein
AT1G27700 - syntaxin/t-snare family protein
AT1G79880 - rna recognition motif (rrm)-containing protein
AT1G24360 - 3-oxoacyl-[acyl-carrier-protein] reductase
AT5G03850 - 40s ribosomal protein s28-1
AT5G21160 - la rna-binding protein
AT1G56570 - pentatricopeptide repeat-containing protein
AT5G28500 - hypothetical protein
AT4G17360 - formyl transferase
AT3G45020 - ribosomal l18p/l5e family protein
AT5G46420 - rimm-like 16s rrna processing protein
AT2G37220 - ribonucleoprotein
AT3G07050 - putative gtp-binding protein
AT3G23020 - pentatricopeptide repeat-containing protein
AT3G15095 - hypothetical protein
AT2G21385 - hypothetical protein
AT5G42130 - mitochondrial substrate carrier family protein
AT3G52960 - peroxiredoxin-2e
AT5G18230 - ccr4-not transcription complex subunit 3
AT4G30700 - pentatricopeptide repeat-containing protein
AT3G28220 - traf-like family protein
AT3G22850 - aluminum induced protein with ygl and lrdr motif
AT2G32640 - lycopene beta/epsilon cyclase protein
AT3G24040 - core-2/i-branching beta-1,6-n-acetylglucosaminyltransferase family protein
AT1G07940 - elongation factor 1-alpha
AT4G31985 - 60s ribosomal protein l39-1
AT5G47455 - hypothetical protein
AT1G72090 - methylthiotransferase
AT2G10940 - bifunctional inhibitor/lipid-transfer protein/seed storage 2s albumin-like protein
AT3G07950 - rhomboid protein-like protein
AT5G60960 - pentatricopeptide repeat-containing protein
AT2G35800 - mitochondrial substrate carrier family protein
AT1G06190 - rho termination factor
AT1G10120 - transcription factor bhlh74
AT1G32090 - early-responsive to dehydration stress protein (erd4)
AT1G12960 - large subunit ribosomal protein l27ae
AT4G34420 - p-loop containing nucleoside triphosphate hydrolase family protein-like protein
AT3G26590 - mate efflux domain-containing protein
AT5G26910 - hypothetical protein
AT1G54010 - gdsl esterase/lipase
AT3G55760 - hypothetical protein
AT4G02820 - pentatricopeptide repeat-containing protein
AT3G23750 - leucine-rich repeat protein kinase-like protein
AT3G44240 - putative ccr4-associated factor 1-8
AT1G10522 - hypothetical protein
AT1G29500 - saur-like auxin-responsive protein
AT3G05060 - putative nucleolar protein 5-2
AT1G29470 - putative methyltransferase pmt24
AT2G07732 - ribulose-bisphosphate carboxylase
AT3G52140 - tetratricopeptide repeat (tpr)-containing protein
AT1G54020 - gdsl esterase/lipase
AT3G53430 - 60s ribosomal protein l12-2
AT5G39990 - core-2/i-branching beta-1,6-n-acetylglucosaminyltransferase family protein
AT3G16850 - glycoside hydrolase family 28 protein / polygalacturonase (pectinase) family protein
AT3G19570 - hypothetical protein
AT5G11720 - alpha-glucosidase
AT1G22190 - ethylene-responsive transcription factor erf058
AT2G42710 - ribosomal protein .1/l10 family protein
AT3G52230 - hypothetical protein
AT5G20440 - mob1/phocein family protein
AT2G30695 - hypothetical protein
AT3G13000 - hypothetical protein
AT5G08610 - dead-box atp-dependent rna helicase 26
AT2G04560 - transferase
AT5G42765 - hypothetical protein
AT1G77030 - dead-box helicase domain-containing protein
AT4G26600 - s-adenosyl-l-methionine-dependent methyltransferase-like protein
AT3G60960 - pentatricopeptide repeat-containing protein
AT4G39680 - sap domain-containing protein
AT1G15250 - 60s ribosomal protein l37-1
AT5G35170 - adenylate kinase family protein
AT5G61590 - ethylene-responsive transcription factor erf107
AT4G18030 - putative methyltransferase pmt14
AT1G67430 - 60s ribosomal protein l17-2
AT1G68680 - hypothetical protein
AT5G40450 - hypothetical protein
AT3G26720 - alpha-mannosidase
AT3G63160 - hypothetical protein
AT2G22450 - 3,4-dihydroxy 2-butanone 4-phosphate synthase
AT4G34020 - class i glutamine amidotransferase domain-containing protein
AT3G60750 - transketolase
AT5G03390 - hypothetical protein
AT4G02990 - mitochondrial transcription termination factor family protein
AT5G61370 - pentatricopeptide repeat-containing protein
AT4G39040 - putative rna-binding protein containing kh domain protein
AT4G05250 - ubiquitin family protein
AT5G53880 - hypothetical protein
AT1G52300 - 60s ribosomal protein l37-2
AT3G05625 - tetratricopeptide repeat-containing protein
AT4G14360 - putative methyltransferase pmt3
AT1G65320 - cbs domain-containing protein
AT1G54217 - ribosomal protein l18ae family protein
AT5G61810 - mitochondrial substrate carrier family protein
AT4G18440 - adenylosuccinate lyase
AT3G16200 - hypothetical protein
AT1G06730 - pfkb-type carbohydrate kinase-like protein
AT4G39200 - 40s ribosomal protein s25-4
AT2G44120 - 60s ribosomal protein l7-3
AT2G42100 - putative actin-5
AT4G39110 - putative receptor-like protein kinase
AT1G59359 - 40s ribosomal protein s2-2
AT1G78830 - curculin-like (mannose-binding) lectin-like protein
AT5G40810 - ubiquinol-cytochrome c reductase cytochrome c1 subunit
AT4G38070 - basic helix-loop-helix domain-containing protein
AT3G11560 - letm1-like protein
AT1G26850 - putative methyltransferase pmt2
AT3G22690 - hypothetical protein
AT1G14345 - nad(p)-linked oxidoreductase-like protein
AT3G59980 - nucleic acid-binding, ob-fold-like protein
AT5G15760 - 30s ribosomal protein 3-2
AT4G24810 - protein kinase family protein
AT2G17695 - hypothetical protein
AT4G17520 - plasminogen activator inhibitor 1 rna-binding protein
AT1G18700 - dnaj heat shock n-terminal domain-containing protein
AT5G58100 - hypothetical protein
AT4G37920 - hypothetical protein
AT1G09220 - pentatricopeptide repeat-containing protein
AT4G14920 - acyl-coa n-acyltransferase with ring/fyve/phd-type zinc finger protein
AT1G09010 - mannosylglycoprotein endo-beta-mannosidase subunit
AT1G16880 - uridylyltransferase-related protein
AT3G15900 - hypothetical protein
AT1G01080 - rna recognition motif-containing protein
AT1G58230 - wd40 and beach domain-containing protein
AT5G64970 - mitochondrial substrate carrier family protein
AT2G46170 - reticulon-like protein b5
AT1G73170 - p-loop containing nucleoside triphosphate hydrolase
AT2G22170 - plat-plant-stress domain-containing protein
AT4G32920 - glycine-rich protein
AT1G01100 - 60s acidic ribosomal protein p1-1
AT3G27750 - hypothetical protein
AT2G34300 - putative methyltransferase pmt25
AT3G14150 - aldolase-type tim barrel family protein
AT5G25230 - elongation factor ef-2
AT4G07410 - transducin/wd40 domain-containing protein
AT1G16445 - s-adenosyl-l-methionine-dependent methyltransferase domain-containing protein
AT4G17880 - transcription factor myc4
AT1G79600 - aarf domain-containing kinase
AT3G15590 - pentatricopeptide repeat-containing protein
AT1G11860 - aminomethyltransferase
AT5G43745 - hypothetical protein
AT4G00810 - 60s acidic ribosomal protein p1-2
AT3G59780 - rhodanese/cell cycle control phosphatase-like protein
AT3G11964 - rna binding protein
AT1G13930 - hypothetical protein
AT1G11940 - core-2/i-branching beta-1,6-n-acetylglucosaminyltransferase family protein
AT5G57655 - xylose isomerase
GO:0043229	intracellular organelle	2.75E-7	4.67E-5	1.46 (16927,2443,760,160)
AT5G08490 - pentatricopeptide repeat-containing protein
AT5G41670 - 6-phosphogluconate dehydrogenase
AT5G10920 - argininosuccinate lyase
AT4G28360 - ribosomal protein l22p/l17e family protein
AT2G15630 - pentatricopeptide repeat-containing protein
AT5G23820 - md-2-related lipid recognition domain-containing protein
AT2G07715 - 60s ribosomal protein l2
AT2G40590 - 40s ribosomal protein s26-1
AT1G21910 - ethylene-responsive transcription factor erf012
AT3G25940 - tfiib zinc-binding protein
AT3G49910 - 60s ribosomal protein l26-1
AT2G45850 - at hook motif dna-binding family protein
AT5G13650 - elongation factor family protein
AT3G19680 - hypothetical protein
AT2G26680 - hypothetical protein
AT1G27700 - syntaxin/t-snare family protein
AT1G79880 - rna recognition motif (rrm)-containing protein
AT1G24360 - 3-oxoacyl-[acyl-carrier-protein] reductase
AT5G03850 - 40s ribosomal protein s28-1
AT5G21160 - la rna-binding protein
AT1G56570 - pentatricopeptide repeat-containing protein
AT5G28500 - hypothetical protein
AT4G17360 - formyl transferase
AT3G45020 - ribosomal l18p/l5e family protein
AT5G46420 - rimm-like 16s rrna processing protein
AT2G37220 - ribonucleoprotein
AT3G07050 - putative gtp-binding protein
AT3G23020 - pentatricopeptide repeat-containing protein
AT3G15095 - hypothetical protein
AT2G21385 - hypothetical protein
AT5G42130 - mitochondrial substrate carrier family protein
AT3G52960 - peroxiredoxin-2e
AT5G18230 - ccr4-not transcription complex subunit 3
AT4G30700 - pentatricopeptide repeat-containing protein
AT3G28220 - traf-like family protein
AT3G22850 - aluminum induced protein with ygl and lrdr motif
AT2G32640 - lycopene beta/epsilon cyclase protein
AT3G24040 - core-2/i-branching beta-1,6-n-acetylglucosaminyltransferase family protein
AT1G07940 - elongation factor 1-alpha
AT4G31985 - 60s ribosomal protein l39-1
AT5G47455 - hypothetical protein
AT1G72090 - methylthiotransferase
AT2G10940 - bifunctional inhibitor/lipid-transfer protein/seed storage 2s albumin-like protein
AT3G07950 - rhomboid protein-like protein
AT5G60960 - pentatricopeptide repeat-containing protein
AT2G35800 - mitochondrial substrate carrier family protein
AT1G06190 - rho termination factor
AT1G10120 - transcription factor bhlh74
AT1G32090 - early-responsive to dehydration stress protein (erd4)
AT1G12960 - large subunit ribosomal protein l27ae
AT4G34420 - p-loop containing nucleoside triphosphate hydrolase family protein-like protein
AT3G26590 - mate efflux domain-containing protein
AT5G26910 - hypothetical protein
AT1G54010 - gdsl esterase/lipase
AT3G55760 - hypothetical protein
AT4G02820 - pentatricopeptide repeat-containing protein
AT3G23750 - leucine-rich repeat protein kinase-like protein
AT3G44240 - putative ccr4-associated factor 1-8
AT1G10522 - hypothetical protein
AT1G29500 - saur-like auxin-responsive protein
AT3G05060 - putative nucleolar protein 5-2
AT1G29470 - putative methyltransferase pmt24
AT2G07732 - ribulose-bisphosphate carboxylase
AT1G54020 - gdsl esterase/lipase
AT3G52140 - tetratricopeptide repeat (tpr)-containing protein
AT3G53430 - 60s ribosomal protein l12-2
AT5G39990 - core-2/i-branching beta-1,6-n-acetylglucosaminyltransferase family protein
AT3G16850 - glycoside hydrolase family 28 protein / polygalacturonase (pectinase) family protein
AT3G19570 - hypothetical protein
AT5G11720 - alpha-glucosidase
AT1G22190 - ethylene-responsive transcription factor erf058
AT2G42710 - ribosomal protein .1/l10 family protein
AT3G52230 - hypothetical protein
AT5G20440 - mob1/phocein family protein
AT2G30695 - hypothetical protein
AT3G13000 - hypothetical protein
AT5G08610 - dead-box atp-dependent rna helicase 26
AT2G04560 - transferase
AT5G42765 - hypothetical protein
AT1G77030 - dead-box helicase domain-containing protein
AT4G26600 - s-adenosyl-l-methionine-dependent methyltransferase-like protein
AT3G60960 - pentatricopeptide repeat-containing protein
AT4G39680 - sap domain-containing protein
AT1G15250 - 60s ribosomal protein l37-1
AT5G35170 - adenylate kinase family protein
AT5G61590 - ethylene-responsive transcription factor erf107
AT4G18030 - putative methyltransferase pmt14
AT1G67430 - 60s ribosomal protein l17-2
AT1G68680 - hypothetical protein
AT5G40450 - hypothetical protein
AT3G26720 - alpha-mannosidase
AT3G63160 - hypothetical protein
AT2G22450 - 3,4-dihydroxy 2-butanone 4-phosphate synthase
AT4G34020 - class i glutamine amidotransferase domain-containing protein
AT3G60750 - transketolase
AT5G03390 - hypothetical protein
AT4G02990 - mitochondrial transcription termination factor family protein
AT5G61370 - pentatricopeptide repeat-containing protein
AT4G39040 - putative rna-binding protein containing kh domain protein
AT4G05250 - ubiquitin family protein
AT5G53880 - hypothetical protein
AT1G52300 - 60s ribosomal protein l37-2
AT3G05625 - tetratricopeptide repeat-containing protein
AT4G14360 - putative methyltransferase pmt3
AT1G65320 - cbs domain-containing protein
AT1G54217 - ribosomal protein l18ae family protein
AT5G61810 - mitochondrial substrate carrier family protein
AT4G18440 - adenylosuccinate lyase
AT3G16200 - hypothetical protein
AT1G06730 - pfkb-type carbohydrate kinase-like protein
AT4G39200 - 40s ribosomal protein s25-4
AT2G44120 - 60s ribosomal protein l7-3
AT2G42100 - putative actin-5
AT4G39110 - putative receptor-like protein kinase
AT1G59359 - 40s ribosomal protein s2-2
AT1G78830 - curculin-like (mannose-binding) lectin-like protein
AT5G40810 - ubiquinol-cytochrome c reductase cytochrome c1 subunit
AT4G38070 - basic helix-loop-helix domain-containing protein
AT3G11560 - letm1-like protein
AT1G26850 - putative methyltransferase pmt2
AT3G22690 - hypothetical protein
AT1G14345 - nad(p)-linked oxidoreductase-like protein
AT3G59980 - nucleic acid-binding, ob-fold-like protein
AT5G15760 - 30s ribosomal protein 3-2
AT4G24810 - protein kinase family protein
AT2G17695 - hypothetical protein
AT4G17520 - plasminogen activator inhibitor 1 rna-binding protein
AT1G18700 - dnaj heat shock n-terminal domain-containing protein
AT5G58100 - hypothetical protein
AT4G37920 - hypothetical protein
AT1G09220 - pentatricopeptide repeat-containing protein
AT4G14920 - acyl-coa n-acyltransferase with ring/fyve/phd-type zinc finger protein
AT1G09010 - mannosylglycoprotein endo-beta-mannosidase subunit
AT1G16880 - uridylyltransferase-related protein
AT3G15900 - hypothetical protein
AT1G01080 - rna recognition motif-containing protein
AT1G58230 - wd40 and beach domain-containing protein
AT5G64970 - mitochondrial substrate carrier family protein
AT2G46170 - reticulon-like protein b5
AT1G73170 - p-loop containing nucleoside triphosphate hydrolase
AT2G22170 - plat-plant-stress domain-containing protein
AT4G32920 - glycine-rich protein
AT1G01100 - 60s acidic ribosomal protein p1-1
AT3G27750 - hypothetical protein
AT2G34300 - putative methyltransferase pmt25
AT3G14150 - aldolase-type tim barrel family protein
AT5G25230 - elongation factor ef-2
AT4G07410 - transducin/wd40 domain-containing protein
AT1G16445 - s-adenosyl-l-methionine-dependent methyltransferase domain-containing protein
AT4G17880 - transcription factor myc4
AT1G79600 - aarf domain-containing kinase
AT3G15590 - pentatricopeptide repeat-containing protein
AT1G11860 - aminomethyltransferase
AT5G43745 - hypothetical protein
AT4G00810 - 60s acidic ribosomal protein p1-2
AT3G59780 - rhodanese/cell cycle control phosphatase-like protein
AT3G11964 - rna binding protein
AT1G13930 - hypothetical protein
AT1G11940 - core-2/i-branching beta-1,6-n-acetylglucosaminyltransferase family protein
AT5G57655 - xylose isomerase
GO:0044444	cytoplasmic part	2.95E-7	3.34E-5	1.44 (16927,2637,760,170)
AT5G08490 - pentatricopeptide repeat-containing protein
AT5G41670 - 6-phosphogluconate dehydrogenase
AT5G10920 - argininosuccinate lyase
AT4G28360 - ribosomal protein l22p/l17e family protein
AT1G63660 - gmp-synthase-c and glutamine amidotransferase domain-containing protein
AT2G15630 - pentatricopeptide repeat-containing protein
AT5G23820 - md-2-related lipid recognition domain-containing protein
AT2G07715 - 60s ribosomal protein l2
AT3G23310 - agc (camp-dependent, cgmp-dependent and protein kinase c) kinase family protein
AT2G40590 - 40s ribosomal protein s26-1
AT3G49910 - 60s ribosomal protein l26-1
AT5G13650 - elongation factor family protein
AT3G19680 - hypothetical protein
AT2G26680 - hypothetical protein
AT5G05990 - mitochondrial glycoprotein family protein
AT1G24360 - 3-oxoacyl-[acyl-carrier-protein] reductase
AT5G03850 - 40s ribosomal protein s28-1
AT5G21160 - la rna-binding protein
AT1G56570 - pentatricopeptide repeat-containing protein
AT5G28500 - hypothetical protein
AT4G17360 - formyl transferase
AT3G45020 - ribosomal l18p/l5e family protein
AT5G46420 - rimm-like 16s rrna processing protein
AT2G37220 - ribonucleoprotein
AT3G23020 - pentatricopeptide repeat-containing protein
AT4G25830 - hypothetical protein
AT3G15095 - hypothetical protein
AT2G21385 - hypothetical protein
AT5G42130 - mitochondrial substrate carrier family protein
AT3G52960 - peroxiredoxin-2e
AT1G15940 - aspartyl beta-hydroxylase n-terminal region domain-containing protein
AT2G37400 - tetratricopeptide repeat domain-containing protein
AT4G30700 - pentatricopeptide repeat-containing protein
AT3G28220 - traf-like family protein
AT3G22850 - aluminum induced protein with ygl and lrdr motif
AT1G24510 - t-complex protein 1 subunit epsilon
AT2G32640 - lycopene beta/epsilon cyclase protein
AT5G57200 - putative clathrin assembly protein
AT3G24040 - core-2/i-branching beta-1,6-n-acetylglucosaminyltransferase family protein
AT1G07940 - elongation factor 1-alpha
AT4G31985 - 60s ribosomal protein l39-1
AT5G47455 - hypothetical protein
AT1G72090 - methylthiotransferase
AT2G10940 - bifunctional inhibitor/lipid-transfer protein/seed storage 2s albumin-like protein
AT3G07950 - rhomboid protein-like protein
AT5G60960 - pentatricopeptide repeat-containing protein
AT2G35800 - mitochondrial substrate carrier family protein
AT1G06190 - rho termination factor
AT1G32090 - early-responsive to dehydration stress protein (erd4)
AT1G12960 - large subunit ribosomal protein l27ae
AT4G34420 - p-loop containing nucleoside triphosphate hydrolase family protein-like protein
AT3G26590 - mate efflux domain-containing protein
AT5G26910 - hypothetical protein
AT1G54010 - gdsl esterase/lipase
AT3G55760 - hypothetical protein
AT1G27090 - uncharacterized glycine-rich protein
AT4G02820 - pentatricopeptide repeat-containing protein
AT2G45180 - protease inhibitor/seed storage/lipid transfer protein (ltp) family protein
AT3G23750 - leucine-rich repeat protein kinase-like protein
AT1G10522 - hypothetical protein
AT2G44970 - alpha/beta-hydrolase domain-containing protein
AT1G55930 - cbs and transporter associated domain-containing protein
AT1G29470 - putative methyltransferase pmt24
AT2G18220 - nucleolar complex protein 2-like protein
AT2G07732 - ribulose-bisphosphate carboxylase
AT3G52140 - tetratricopeptide repeat (tpr)-containing protein
AT1G54020 - gdsl esterase/lipase
AT3G53430 - 60s ribosomal protein l12-2
AT5G39990 - core-2/i-branching beta-1,6-n-acetylglucosaminyltransferase family protein
AT3G16850 - glycoside hydrolase family 28 protein / polygalacturonase (pectinase) family protein
AT3G19570 - hypothetical protein
AT1G12730 - gpi transamidase subunit pig-u
AT5G11720 - alpha-glucosidase
AT1G48460 - hypothetical protein
AT2G42710 - ribosomal protein .1/l10 family protein
AT3G52230 - hypothetical protein
AT2G30695 - hypothetical protein
AT3G13000 - hypothetical protein
AT4G11270 - transducin/wd40 domain-containing protein
AT5G08610 - dead-box atp-dependent rna helicase 26
AT2G04560 - transferase
AT5G42765 - hypothetical protein
AT5G20300 - translocase of chloroplast 90
AT3G60960 - pentatricopeptide repeat-containing protein
AT4G39680 - sap domain-containing protein
AT1G15250 - 60s ribosomal protein l37-1
AT5G35170 - adenylate kinase family protein
AT3G55160 - hypothetical protein
AT3G44020 - thylakoid lumenal p17.1 protein
AT3G57790 - glycoside hydrolase family 28 protein / polygalacturonase (pectinase) family protein
AT4G18030 - putative methyltransferase pmt14
AT1G67430 - 60s ribosomal protein l17-2
AT1G68680 - hypothetical protein
AT3G55020 - rabgap/tbc domain-containing protein
AT5G19390 - rho gtpase activation protein
AT3G48720 - hxxxd-type acyl-transferase-like protein
AT5G40450 - hypothetical protein
AT3G26720 - alpha-mannosidase
AT3G63160 - hypothetical protein
AT2G22450 - 3,4-dihydroxy 2-butanone 4-phosphate synthase
AT4G34020 - class i glutamine amidotransferase domain-containing protein
AT3G60750 - transketolase
AT5G03390 - hypothetical protein
AT4G02990 - mitochondrial transcription termination factor family protein
AT5G10020 - putative inactive receptor kinase
AT5G61370 - pentatricopeptide repeat-containing protein
AT4G39040 - putative rna-binding protein containing kh domain protein
AT5G53880 - hypothetical protein
AT3G24080 - krr1 family protein
AT1G14710 - hydroxyproline-rich glycoprotein-like protein
AT1G52300 - 60s ribosomal protein l37-2
AT3G05625 - tetratricopeptide repeat-containing protein
AT4G14360 - putative methyltransferase pmt3
AT1G65320 - cbs domain-containing protein
AT1G54217 - ribosomal protein l18ae family protein
AT5G61810 - mitochondrial substrate carrier family protein
AT4G18440 - adenylosuccinate lyase
AT3G16200 - hypothetical protein
AT4G39200 - 40s ribosomal protein s25-4
AT2G44120 - 60s ribosomal protein l7-3
AT4G39110 - putative receptor-like protein kinase
AT1G59359 - 40s ribosomal protein s2-2
AT1G78830 - curculin-like (mannose-binding) lectin-like protein
AT5G53620 - hypothetical protein
AT4G33670 - d-threo-aldose 1-dehydrogenase
AT5G40810 - ubiquinol-cytochrome c reductase cytochrome c1 subunit
AT4G38070 - basic helix-loop-helix domain-containing protein
AT3G11560 - letm1-like protein
AT1G26850 - putative methyltransferase pmt2
AT3G22690 - hypothetical protein
AT1G14345 - nad(p)-linked oxidoreductase-like protein
AT3G59980 - nucleic acid-binding, ob-fold-like protein
AT5G15760 - 30s ribosomal protein 3-2
AT4G24810 - protein kinase family protein
AT4G22410 - ubiquitin carboxyl-terminal hydrolase-like protein
AT2G17695 - hypothetical protein
AT4G17520 - plasminogen activator inhibitor 1 rna-binding protein
AT1G18700 - dnaj heat shock n-terminal domain-containing protein
AT5G58100 - hypothetical protein
AT4G37920 - hypothetical protein
AT1G09220 - pentatricopeptide repeat-containing protein
AT1G09010 - mannosylglycoprotein endo-beta-mannosidase subunit
AT1G16880 - uridylyltransferase-related protein
AT3G15900 - hypothetical protein
AT1G01080 - rna recognition motif-containing protein
AT1G58230 - wd40 and beach domain-containing protein
AT4G38120 - armadillo/beta-catenin-like repeat-containing protein
AT1G62020 - coatomer subunit alpha-1
AT5G64970 - mitochondrial substrate carrier family protein
AT2G46170 - reticulon-like protein b5
AT1G73170 - p-loop containing nucleoside triphosphate hydrolase
AT2G22170 - plat-plant-stress domain-containing protein
AT4G32920 - glycine-rich protein
AT1G01100 - 60s acidic ribosomal protein p1-1
AT3G27750 - hypothetical protein
AT2G34300 - putative methyltransferase pmt25
AT3G14150 - aldolase-type tim barrel family protein
AT3G18190 - tcp-1/cpn60 chaperonin family protein
AT1G16445 - s-adenosyl-l-methionine-dependent methyltransferase domain-containing protein
AT1G79600 - aarf domain-containing kinase
AT3G15590 - pentatricopeptide repeat-containing protein
AT1G11860 - aminomethyltransferase
AT5G43745 - hypothetical protein
AT3G08947 - armadillo/beta-catenin-like repeat-containing protein
AT4G00810 - 60s acidic ribosomal protein p1-2
AT3G59780 - rhodanese/cell cycle control phosphatase-like protein
AT4G38470 - act-like protein tyrosine kinase family protein
AT1G13930 - hypothetical protein
AT1G11940 - core-2/i-branching beta-1,6-n-acetylglucosaminyltransferase family protein
AT5G57655 - xylose isomerase
GO:0043231	intracellular membrane-bounded organelle	5.59E-6	4.75E-4	1.43 (16927,2162,760,139)
AT5G08490 - pentatricopeptide repeat-containing protein
AT5G10920 - argininosuccinate lyase
AT5G41670 - 6-phosphogluconate dehydrogenase
AT4G28360 - ribosomal protein l22p/l17e family protein
AT2G15630 - pentatricopeptide repeat-containing protein
AT5G23820 - md-2-related lipid recognition domain-containing protein
AT1G21910 - ethylene-responsive transcription factor erf012
AT3G25940 - tfiib zinc-binding protein
AT3G49910 - 60s ribosomal protein l26-1
AT2G45850 - at hook motif dna-binding family protein
AT5G13650 - elongation factor family protein
AT3G19680 - hypothetical protein
AT2G26680 - hypothetical protein
AT1G27700 - syntaxin/t-snare family protein
AT1G79880 - rna recognition motif (rrm)-containing protein
AT1G24360 - 3-oxoacyl-[acyl-carrier-protein] reductase
AT5G21160 - la rna-binding protein
AT1G56570 - pentatricopeptide repeat-containing protein
AT5G28500 - hypothetical protein
AT4G17360 - formyl transferase
AT5G46420 - rimm-like 16s rrna processing protein
AT2G37220 - ribonucleoprotein
AT3G23020 - pentatricopeptide repeat-containing protein
AT3G15095 - hypothetical protein
AT2G21385 - hypothetical protein
AT5G42130 - mitochondrial substrate carrier family protein
AT3G52960 - peroxiredoxin-2e
AT5G18230 - ccr4-not transcription complex subunit 3
AT4G30700 - pentatricopeptide repeat-containing protein
AT3G28220 - traf-like family protein
AT3G22850 - aluminum induced protein with ygl and lrdr motif
AT2G32640 - lycopene beta/epsilon cyclase protein
AT3G24040 - core-2/i-branching beta-1,6-n-acetylglucosaminyltransferase family protein
AT1G07940 - elongation factor 1-alpha
AT5G47455 - hypothetical protein
AT1G72090 - methylthiotransferase
AT2G10940 - bifunctional inhibitor/lipid-transfer protein/seed storage 2s albumin-like protein
AT3G07950 - rhomboid protein-like protein
AT5G60960 - pentatricopeptide repeat-containing protein
AT2G35800 - mitochondrial substrate carrier family protein
AT1G06190 - rho termination factor
AT1G10120 - transcription factor bhlh74
AT1G32090 - early-responsive to dehydration stress protein (erd4)
AT4G34420 - p-loop containing nucleoside triphosphate hydrolase family protein-like protein
AT3G26590 - mate efflux domain-containing protein
AT5G26910 - hypothetical protein
AT1G54010 - gdsl esterase/lipase
AT3G55760 - hypothetical protein
AT4G02820 - pentatricopeptide repeat-containing protein
AT3G23750 - leucine-rich repeat protein kinase-like protein
AT3G44240 - putative ccr4-associated factor 1-8
AT1G29500 - saur-like auxin-responsive protein
AT1G29470 - putative methyltransferase pmt24
AT2G07732 - ribulose-bisphosphate carboxylase
AT3G52140 - tetratricopeptide repeat (tpr)-containing protein
AT1G54020 - gdsl esterase/lipase
AT5G39990 - core-2/i-branching beta-1,6-n-acetylglucosaminyltransferase family protein
AT3G16850 - glycoside hydrolase family 28 protein / polygalacturonase (pectinase) family protein
AT3G19570 - hypothetical protein
AT5G11720 - alpha-glucosidase
AT1G22190 - ethylene-responsive transcription factor erf058
AT3G52230 - hypothetical protein
AT2G30695 - hypothetical protein
AT5G20440 - mob1/phocein family protein
AT3G13000 - hypothetical protein
AT5G08610 - dead-box atp-dependent rna helicase 26
AT5G42765 - hypothetical protein
AT2G04560 - transferase
AT1G77030 - dead-box helicase domain-containing protein
AT3G60960 - pentatricopeptide repeat-containing protein
AT4G39680 - sap domain-containing protein
AT5G35170 - adenylate kinase family protein
AT5G61590 - ethylene-responsive transcription factor erf107
AT4G18030 - putative methyltransferase pmt14
AT1G67430 - 60s ribosomal protein l17-2
AT1G68680 - hypothetical protein
AT5G40450 - hypothetical protein
AT3G26720 - alpha-mannosidase
AT3G63160 - hypothetical protein
AT2G22450 - 3,4-dihydroxy 2-butanone 4-phosphate synthase
AT4G34020 - class i glutamine amidotransferase domain-containing protein
AT3G60750 - transketolase
AT5G03390 - hypothetical protein
AT4G02990 - mitochondrial transcription termination factor family protein
AT5G61370 - pentatricopeptide repeat-containing protein
AT4G39040 - putative rna-binding protein containing kh domain protein
AT4G05250 - ubiquitin family protein
AT5G53880 - hypothetical protein
AT3G05625 - tetratricopeptide repeat-containing protein
AT4G14360 - putative methyltransferase pmt3
AT1G65320 - cbs domain-containing protein
AT5G61810 - mitochondrial substrate carrier family protein
AT4G18440 - adenylosuccinate lyase
AT3G16200 - hypothetical protein
AT1G06730 - pfkb-type carbohydrate kinase-like protein
AT2G44120 - 60s ribosomal protein l7-3
AT4G39110 - putative receptor-like protein kinase
AT1G78830 - curculin-like (mannose-binding) lectin-like protein
AT5G40810 - ubiquinol-cytochrome c reductase cytochrome c1 subunit
AT4G38070 - basic helix-loop-helix domain-containing protein
AT3G11560 - letm1-like protein
AT1G26850 - putative methyltransferase pmt2
AT3G22690 - hypothetical protein
AT1G14345 - nad(p)-linked oxidoreductase-like protein
AT3G59980 - nucleic acid-binding, ob-fold-like protein
AT5G15760 - 30s ribosomal protein 3-2
AT4G24810 - protein kinase family protein
AT2G17695 - hypothetical protein
AT4G17520 - plasminogen activator inhibitor 1 rna-binding protein
AT1G18700 - dnaj heat shock n-terminal domain-containing protein
AT5G58100 - hypothetical protein
AT4G37920 - hypothetical protein
AT4G14920 - acyl-coa n-acyltransferase with ring/fyve/phd-type zinc finger protein
AT1G09010 - mannosylglycoprotein endo-beta-mannosidase subunit
AT1G16880 - uridylyltransferase-related protein
AT3G15900 - hypothetical protein
AT1G01080 - rna recognition motif-containing protein
AT1G58230 - wd40 and beach domain-containing protein
AT5G64970 - mitochondrial substrate carrier family protein
AT2G46170 - reticulon-like protein b5
AT1G73170 - p-loop containing nucleoside triphosphate hydrolase
AT2G22170 - plat-plant-stress domain-containing protein
AT4G32920 - glycine-rich protein
AT1G01100 - 60s acidic ribosomal protein p1-1
AT3G27750 - hypothetical protein
AT2G34300 - putative methyltransferase pmt25
AT3G14150 - aldolase-type tim barrel family protein
AT4G07410 - transducin/wd40 domain-containing protein
AT1G16445 - s-adenosyl-l-methionine-dependent methyltransferase domain-containing protein
AT4G17880 - transcription factor myc4
AT1G79600 - aarf domain-containing kinase
AT3G15590 - pentatricopeptide repeat-containing protein
AT5G43745 - hypothetical protein
AT1G11860 - aminomethyltransferase
AT4G00810 - 60s acidic ribosomal protein p1-2
AT3G59780 - rhodanese/cell cycle control phosphatase-like protein
AT1G13930 - hypothetical protein
AT1G11940 - core-2/i-branching beta-1,6-n-acetylglucosaminyltransferase family protein
AT5G57655 - xylose isomerase
GO:0043227	membrane-bounded organelle	5.59E-6	3.8E-4	1.43 (16927,2162,760,139)
AT5G08490 - pentatricopeptide repeat-containing protein
AT5G10920 - argininosuccinate lyase
AT5G41670 - 6-phosphogluconate dehydrogenase
AT4G28360 - ribosomal protein l22p/l17e family protein
AT2G15630 - pentatricopeptide repeat-containing protein
AT5G23820 - md-2-related lipid recognition domain-containing protein
AT1G21910 - ethylene-responsive transcription factor erf012
AT3G25940 - tfiib zinc-binding protein
AT3G49910 - 60s ribosomal protein l26-1
AT2G45850 - at hook motif dna-binding family protein
AT5G13650 - elongation factor family protein
AT3G19680 - hypothetical protein
AT2G26680 - hypothetical protein
AT1G27700 - syntaxin/t-snare family protein
AT1G79880 - rna recognition motif (rrm)-containing protein
AT1G24360 - 3-oxoacyl-[acyl-carrier-protein] reductase
AT5G21160 - la rna-binding protein
AT1G56570 - pentatricopeptide repeat-containing protein
AT5G28500 - hypothetical protein
AT4G17360 - formyl transferase
AT5G46420 - rimm-like 16s rrna processing protein
AT2G37220 - ribonucleoprotein
AT3G23020 - pentatricopeptide repeat-containing protein
AT3G15095 - hypothetical protein
AT2G21385 - hypothetical protein
AT5G42130 - mitochondrial substrate carrier family protein
AT3G52960 - peroxiredoxin-2e
AT5G18230 - ccr4-not transcription complex subunit 3
AT4G30700 - pentatricopeptide repeat-containing protein
AT3G28220 - traf-like family protein
AT3G22850 - aluminum induced protein with ygl and lrdr motif
AT2G32640 - lycopene beta/epsilon cyclase protein
AT3G24040 - core-2/i-branching beta-1,6-n-acetylglucosaminyltransferase family protein
AT1G07940 - elongation factor 1-alpha
AT5G47455 - hypothetical protein
AT1G72090 - methylthiotransferase
AT2G10940 - bifunctional inhibitor/lipid-transfer protein/seed storage 2s albumin-like protein
AT3G07950 - rhomboid protein-like protein
AT5G60960 - pentatricopeptide repeat-containing protein
AT2G35800 - mitochondrial substrate carrier family protein
AT1G06190 - rho termination factor
AT1G10120 - transcription factor bhlh74
AT1G32090 - early-responsive to dehydration stress protein (erd4)
AT4G34420 - p-loop containing nucleoside triphosphate hydrolase family protein-like protein
AT3G26590 - mate efflux domain-containing protein
AT5G26910 - hypothetical protein
AT1G54010 - gdsl esterase/lipase
AT3G55760 - hypothetical protein
AT4G02820 - pentatricopeptide repeat-containing protein
AT3G23750 - leucine-rich repeat protein kinase-like protein
AT3G44240 - putative ccr4-associated factor 1-8
AT1G29500 - saur-like auxin-responsive protein
AT1G29470 - putative methyltransferase pmt24
AT2G07732 - ribulose-bisphosphate carboxylase
AT1G54020 - gdsl esterase/lipase
AT3G52140 - tetratricopeptide repeat (tpr)-containing protein
AT5G39990 - core-2/i-branching beta-1,6-n-acetylglucosaminyltransferase family protein
AT3G16850 - glycoside hydrolase family 28 protein / polygalacturonase (pectinase) family protein
AT3G19570 - hypothetical protein
AT5G11720 - alpha-glucosidase
AT1G22190 - ethylene-responsive transcription factor erf058
AT3G52230 - hypothetical protein
AT2G30695 - hypothetical protein
AT5G20440 - mob1/phocein family protein
AT3G13000 - hypothetical protein
AT5G08610 - dead-box atp-dependent rna helicase 26
AT5G42765 - hypothetical protein
AT2G04560 - transferase
AT1G77030 - dead-box helicase domain-containing protein
AT3G60960 - pentatricopeptide repeat-containing protein
AT4G39680 - sap domain-containing protein
AT5G35170 - adenylate kinase family protein
AT5G61590 - ethylene-responsive transcription factor erf107
AT4G18030 - putative methyltransferase pmt14
AT1G67430 - 60s ribosomal protein l17-2
AT1G68680 - hypothetical protein
AT5G40450 - hypothetical protein
AT3G26720 - alpha-mannosidase
AT3G63160 - hypothetical protein
AT2G22450 - 3,4-dihydroxy 2-butanone 4-phosphate synthase
AT4G34020 - class i glutamine amidotransferase domain-containing protein
AT3G60750 - transketolase
AT5G03390 - hypothetical protein
AT4G02990 - mitochondrial transcription termination factor family protein
AT5G61370 - pentatricopeptide repeat-containing protein
AT4G39040 - putative rna-binding protein containing kh domain protein
AT4G05250 - ubiquitin family protein
AT5G53880 - hypothetical protein
AT3G05625 - tetratricopeptide repeat-containing protein
AT4G14360 - putative methyltransferase pmt3
AT1G65320 - cbs domain-containing protein
AT5G61810 - mitochondrial substrate carrier family protein
AT4G18440 - adenylosuccinate lyase
AT3G16200 - hypothetical protein
AT1G06730 - pfkb-type carbohydrate kinase-like protein
AT2G44120 - 60s ribosomal protein l7-3
AT4G39110 - putative receptor-like protein kinase
AT1G78830 - curculin-like (mannose-binding) lectin-like protein
AT5G40810 - ubiquinol-cytochrome c reductase cytochrome c1 subunit
AT4G38070 - basic helix-loop-helix domain-containing protein
AT3G11560 - letm1-like protein
AT1G26850 - putative methyltransferase pmt2
AT3G22690 - hypothetical protein
AT1G14345 - nad(p)-linked oxidoreductase-like protein
AT3G59980 - nucleic acid-binding, ob-fold-like protein
AT5G15760 - 30s ribosomal protein 3-2
AT4G24810 - protein kinase family protein
AT2G17695 - hypothetical protein
AT4G17520 - plasminogen activator inhibitor 1 rna-binding protein
AT1G18700 - dnaj heat shock n-terminal domain-containing protein
AT5G58100 - hypothetical protein
AT4G37920 - hypothetical protein
AT4G14920 - acyl-coa n-acyltransferase with ring/fyve/phd-type zinc finger protein
AT1G09010 - mannosylglycoprotein endo-beta-mannosidase subunit
AT1G16880 - uridylyltransferase-related protein
AT3G15900 - hypothetical protein
AT1G01080 - rna recognition motif-containing protein
AT1G58230 - wd40 and beach domain-containing protein
AT5G64970 - mitochondrial substrate carrier family protein
AT2G46170 - reticulon-like protein b5
AT1G73170 - p-loop containing nucleoside triphosphate hydrolase
AT2G22170 - plat-plant-stress domain-containing protein
AT4G32920 - glycine-rich protein
AT1G01100 - 60s acidic ribosomal protein p1-1
AT3G27750 - hypothetical protein
AT2G34300 - putative methyltransferase pmt25
AT3G14150 - aldolase-type tim barrel family protein
AT4G07410 - transducin/wd40 domain-containing protein
AT1G16445 - s-adenosyl-l-methionine-dependent methyltransferase domain-containing protein
AT4G17880 - transcription factor myc4
AT1G79600 - aarf domain-containing kinase
AT3G15590 - pentatricopeptide repeat-containing protein
AT5G43745 - hypothetical protein
AT1G11860 - aminomethyltransferase
AT4G00810 - 60s acidic ribosomal protein p1-2
AT3G59780 - rhodanese/cell cycle control phosphatase-like protein
AT1G13930 - hypothetical protein
AT1G11940 - core-2/i-branching beta-1,6-n-acetylglucosaminyltransferase family protein
AT5G57655 - xylose isomerase
GO:0009536	plastid	1.39E-5	7.87E-4	1.74 (16927,792,760,62)
AT5G35170 - adenylate kinase family protein
AT5G41670 - 6-phosphogluconate dehydrogenase
AT5G10920 - argininosuccinate lyase
AT1G68680 - hypothetical protein
AT3G49910 - 60s ribosomal protein l26-1
AT5G40450 - hypothetical protein
AT3G63160 - hypothetical protein
AT2G22450 - 3,4-dihydroxy 2-butanone 4-phosphate synthase
AT4G34020 - class i glutamine amidotransferase domain-containing protein
AT3G60750 - transketolase
AT5G13650 - elongation factor family protein
AT3G19680 - hypothetical protein
AT5G03390 - hypothetical protein
AT4G02990 - mitochondrial transcription termination factor family protein
AT1G24360 - 3-oxoacyl-[acyl-carrier-protein] reductase
AT4G39040 - putative rna-binding protein containing kh domain protein
AT5G28500 - hypothetical protein
AT5G46420 - rimm-like 16s rrna processing protein
AT2G37220 - ribonucleoprotein
AT3G05625 - tetratricopeptide repeat-containing protein
AT3G23020 - pentatricopeptide repeat-containing protein
AT3G15095 - hypothetical protein
AT4G18440 - adenylosuccinate lyase
AT2G21385 - hypothetical protein
AT5G42130 - mitochondrial substrate carrier family protein
AT3G52960 - peroxiredoxin-2e
AT2G44120 - 60s ribosomal protein l7-3
AT4G39110 - putative receptor-like protein kinase
AT4G30700 - pentatricopeptide repeat-containing protein
AT2G32640 - lycopene beta/epsilon cyclase protein
AT3G11560 - letm1-like protein
AT3G22690 - hypothetical protein
AT1G14345 - nad(p)-linked oxidoreductase-like protein
AT2G10940 - bifunctional inhibitor/lipid-transfer protein/seed storage 2s albumin-like protein
AT3G59980 - nucleic acid-binding, ob-fold-like protein
AT5G15760 - 30s ribosomal protein 3-2
AT4G24810 - protein kinase family protein
AT2G35800 - mitochondrial substrate carrier family protein
AT2G17695 - hypothetical protein
AT1G06190 - rho termination factor
AT4G37920 - hypothetical protein
AT1G16880 - uridylyltransferase-related protein
AT3G15900 - hypothetical protein
AT1G01080 - rna recognition motif-containing protein
AT3G55760 - hypothetical protein
AT5G64970 - mitochondrial substrate carrier family protein
AT2G07732 - ribulose-bisphosphate carboxylase
AT3G52140 - tetratricopeptide repeat (tpr)-containing protein
AT1G73170 - p-loop containing nucleoside triphosphate hydrolase
AT2G22170 - plat-plant-stress domain-containing protein
AT3G27750 - hypothetical protein
AT1G16445 - s-adenosyl-l-methionine-dependent methyltransferase domain-containing protein
AT3G52230 - hypothetical protein
AT2G30695 - hypothetical protein
AT1G79600 - aarf domain-containing kinase
AT5G08610 - dead-box atp-dependent rna helicase 26
AT1G11860 - aminomethyltransferase
AT5G43745 - hypothetical protein
AT5G42765 - hypothetical protein
AT3G59780 - rhodanese/cell cycle control phosphatase-like protein
AT1G13930 - hypothetical protein
AT4G39680 - sap domain-containing protein
GO:0044424	intracellular part	4.75E-5	2.31E-3	1.28 (16927,3512,760,202)
AT5G08490 - pentatricopeptide repeat-containing protein
AT5G41670 - 6-phosphogluconate dehydrogenase
AT4G28360 - ribosomal protein l22p/l17e family protein
AT5G23820 - md-2-related lipid recognition domain-containing protein
AT2G07715 - 60s ribosomal protein l2
AT2G40590 - 40s ribosomal protein s26-1
AT1G21910 - ethylene-responsive transcription factor erf012
AT3G25940 - tfiib zinc-binding protein
AT2G45850 - at hook motif dna-binding family protein
AT5G13650 - elongation factor family protein
AT3G19680 - hypothetical protein
AT1G79880 - rna recognition motif (rrm)-containing protein
AT4G17360 - formyl transferase
AT5G28500 - hypothetical protein
AT5G46420 - rimm-like 16s rrna processing protein
AT3G07050 - putative gtp-binding protein
AT5G42130 - mitochondrial substrate carrier family protein
AT3G52960 - peroxiredoxin-2e
AT5G18230 - ccr4-not transcription complex subunit 3
AT5G57200 - putative clathrin assembly protein
AT1G07940 - elongation factor 1-alpha
AT5G47455 - hypothetical protein
AT2G10940 - bifunctional inhibitor/lipid-transfer protein/seed storage 2s albumin-like protein
AT3G07950 - rhomboid protein-like protein
AT5G60960 - pentatricopeptide repeat-containing protein
AT2G35800 - mitochondrial substrate carrier family protein
AT1G12960 - large subunit ribosomal protein l27ae
AT4G34420 - p-loop containing nucleoside triphosphate hydrolase family protein-like protein
AT3G26590 - mate efflux domain-containing protein
AT1G54010 - gdsl esterase/lipase
AT2G45180 - protease inhibitor/seed storage/lipid transfer protein (ltp) family protein
AT1G29500 - saur-like auxin-responsive protein
AT2G44970 - alpha/beta-hydrolase domain-containing protein
AT1G29470 - putative methyltransferase pmt24
AT2G07732 - ribulose-bisphosphate carboxylase
AT2G18220 - nucleolar complex protein 2-like protein
AT1G54020 - gdsl esterase/lipase
AT3G52140 - tetratricopeptide repeat (tpr)-containing protein
AT3G53430 - 60s ribosomal protein l12-2
AT5G39990 - core-2/i-branching beta-1,6-n-acetylglucosaminyltransferase family protein
AT3G16850 - glycoside hydrolase family 28 protein / polygalacturonase (pectinase) family protein
AT3G19570 - hypothetical protein
AT1G12730 - gpi transamidase subunit pig-u
AT1G22190 - ethylene-responsive transcription factor erf058
AT1G48460 - hypothetical protein
AT3G52230 - hypothetical protein
AT2G30695 - hypothetical protein
AT3G13000 - hypothetical protein
AT4G11270 - transducin/wd40 domain-containing protein
AT5G08610 - dead-box atp-dependent rna helicase 26
AT5G42765 - hypothetical protein
AT4G39680 - sap domain-containing protein
AT3G55160 - hypothetical protein
AT5G61590 - ethylene-responsive transcription factor erf107
AT1G68680 - hypothetical protein
AT1G67430 - 60s ribosomal protein l17-2
AT3G55020 - rabgap/tbc domain-containing protein
AT5G40450 - hypothetical protein
AT3G60750 - transketolase
AT5G10020 - putative inactive receptor kinase
AT5G03390 - hypothetical protein
AT5G61370 - pentatricopeptide repeat-containing protein
AT4G05250 - ubiquitin family protein
AT2G20050 - protein phosphatase 2c and cyclic nucleotide-binding/kinase domain-containing protein
AT3G24080 - krr1 family protein
AT1G14710 - hydroxyproline-rich glycoprotein-like protein
AT1G54217 - ribosomal protein l18ae family protein
AT5G61810 - mitochondrial substrate carrier family protein
AT2G44120 - 60s ribosomal protein l7-3
AT1G78830 - curculin-like (mannose-binding) lectin-like protein
AT5G40810 - ubiquinol-cytochrome c reductase cytochrome c1 subunit
AT5G67620 - hypothetical protein
AT1G28350 - nucleotidyl transferase domain-containing protein
AT1G26850 - putative methyltransferase pmt2
AT1G14345 - nad(p)-linked oxidoreductase-like protein
AT3G59980 - nucleic acid-binding, ob-fold-like protein
AT5G15760 - 30s ribosomal protein 3-2
AT4G22410 - ubiquitin carboxyl-terminal hydrolase-like protein
AT1G09220 - pentatricopeptide repeat-containing protein
AT1G09010 - mannosylglycoprotein endo-beta-mannosidase subunit
AT1G62020 - coatomer subunit alpha-1
AT1G73170 - p-loop containing nucleoside triphosphate hydrolase
AT2G34300 - putative methyltransferase pmt25
AT3G14150 - aldolase-type tim barrel family protein
AT4G07410 - transducin/wd40 domain-containing protein
AT1G79600 - aarf domain-containing kinase
AT3G08947 - armadillo/beta-catenin-like repeat-containing protein
AT3G59780 - rhodanese/cell cycle control phosphatase-like protein
AT1G13930 - hypothetical protein
AT3G14060 - hypothetical protein
AT5G10920 - argininosuccinate lyase
AT1G63660 - gmp-synthase-c and glutamine amidotransferase domain-containing protein
AT2G15630 - pentatricopeptide repeat-containing protein
AT3G23310 - agc (camp-dependent, cgmp-dependent and protein kinase c) kinase family protein
AT3G49910 - 60s ribosomal protein l26-1
AT2G26680 - hypothetical protein
AT1G27700 - syntaxin/t-snare family protein
AT5G05990 - mitochondrial glycoprotein family protein
AT1G24360 - 3-oxoacyl-[acyl-carrier-protein] reductase
AT5G21160 - la rna-binding protein
AT5G03850 - 40s ribosomal protein s28-1
AT1G56570 - pentatricopeptide repeat-containing protein
AT3G45020 - ribosomal l18p/l5e family protein
AT2G37220 - ribonucleoprotein
AT3G23020 - pentatricopeptide repeat-containing protein
AT4G25830 - hypothetical protein
AT3G15095 - hypothetical protein
AT2G21385 - hypothetical protein
AT1G15940 - aspartyl beta-hydroxylase n-terminal region domain-containing protein
AT2G37400 - tetratricopeptide repeat domain-containing protein
AT4G30700 - pentatricopeptide repeat-containing protein
AT3G28220 - traf-like family protein
AT1G24510 - t-complex protein 1 subunit epsilon
AT3G22850 - aluminum induced protein with ygl and lrdr motif
AT2G32640 - lycopene beta/epsilon cyclase protein
AT3G24040 - core-2/i-branching beta-1,6-n-acetylglucosaminyltransferase family protein
AT4G31985 - 60s ribosomal protein l39-1
AT1G72090 - methylthiotransferase
AT1G10120 - transcription factor bhlh74
AT1G06190 - rho termination factor
AT1G32090 - early-responsive to dehydration stress protein (erd4)
AT5G63480 - hypothetical protein
AT5G26910 - hypothetical protein
AT3G55760 - hypothetical protein
AT1G27090 - uncharacterized glycine-rich protein
AT4G02820 - pentatricopeptide repeat-containing protein
AT3G23750 - leucine-rich repeat protein kinase-like protein
AT1G10522 - hypothetical protein
AT3G44240 - putative ccr4-associated factor 1-8
AT1G55930 - cbs and transporter associated domain-containing protein
AT3G05060 - putative nucleolar protein 5-2
AT5G11720 - alpha-glucosidase
AT3G49810 - u-box domain-containing protein 30
AT2G42710 - ribosomal protein .1/l10 family protein
AT5G20440 - mob1/phocein family protein
AT2G04560 - transferase
AT1G77030 - dead-box helicase domain-containing protein
AT5G20300 - translocase of chloroplast 90
AT3G60960 - pentatricopeptide repeat-containing protein
AT4G26600 - s-adenosyl-l-methionine-dependent methyltransferase-like protein
AT1G15250 - 60s ribosomal protein l37-1
AT5G35170 - adenylate kinase family protein
AT3G44020 - thylakoid lumenal p17.1 protein
AT3G57790 - glycoside hydrolase family 28 protein / polygalacturonase (pectinase) family protein
AT4G18030 - putative methyltransferase pmt14
AT5G19390 - rho gtpase activation protein
AT3G48720 - hxxxd-type acyl-transferase-like protein
AT3G26720 - alpha-mannosidase
AT3G63160 - hypothetical protein
AT2G22450 - 3,4-dihydroxy 2-butanone 4-phosphate synthase
AT4G34020 - class i glutamine amidotransferase domain-containing protein
AT4G02990 - mitochondrial transcription termination factor family protein
AT4G39040 - putative rna-binding protein containing kh domain protein
AT5G53880 - hypothetical protein
AT1G52300 - 60s ribosomal protein l37-2
AT4G14360 - putative methyltransferase pmt3
AT3G05625 - tetratricopeptide repeat-containing protein
AT1G65320 - cbs domain-containing protein
AT4G18440 - adenylosuccinate lyase
AT3G16200 - hypothetical protein
AT1G06730 - pfkb-type carbohydrate kinase-like protein
AT4G39200 - 40s ribosomal protein s25-4
AT2G42100 - putative actin-5
AT4G39110 - putative receptor-like protein kinase
AT1G59359 - 40s ribosomal protein s2-2
AT5G53620 - hypothetical protein
AT4G33670 - d-threo-aldose 1-dehydrogenase
AT4G38070 - basic helix-loop-helix domain-containing protein
AT3G11560 - letm1-like protein
AT3G22690 - hypothetical protein
AT4G24810 - protein kinase family protein
AT2G17695 - hypothetical protein
AT4G17520 - plasminogen activator inhibitor 1 rna-binding protein
AT1G18700 - dnaj heat shock n-terminal domain-containing protein
AT5G58100 - hypothetical protein
AT4G37920 - hypothetical protein
AT4G14920 - acyl-coa n-acyltransferase with ring/fyve/phd-type zinc finger protein
AT1G16880 - uridylyltransferase-related protein
AT3G15900 - hypothetical protein
AT1G01080 - rna recognition motif-containing protein
AT1G58230 - wd40 and beach domain-containing protein
AT2G46560 - transducin family protein / wd-40 repeat family protein
AT4G38120 - armadillo/beta-catenin-like repeat-containing protein
AT5G64970 - mitochondrial substrate carrier family protein
AT2G22125 - cellulose synthase-interactive protein 1
AT2G22170 - plat-plant-stress domain-containing protein
AT2G46170 - reticulon-like protein b5
AT1G01100 - 60s acidic ribosomal protein p1-1
AT4G32920 - glycine-rich protein
AT3G18190 - tcp-1/cpn60 chaperonin family protein
AT3G27750 - hypothetical protein
AT5G25230 - elongation factor ef-2
AT1G16445 - s-adenosyl-l-methionine-dependent methyltransferase domain-containing protein
AT4G17880 - transcription factor myc4
AT3G15590 - pentatricopeptide repeat-containing protein
AT1G11860 - aminomethyltransferase
AT5G43745 - hypothetical protein
AT4G00810 - 60s acidic ribosomal protein p1-2
AT4G38470 - act-like protein tyrosine kinase family protein
AT3G11964 - rna binding protein
AT1G11940 - core-2/i-branching beta-1,6-n-acetylglucosaminyltransferase family protein
AT5G57655 - xylose isomerase
GO:0044435	plastid part	6.54E-5	2.78E-3	1.92 (16927,465,760,40)
AT5G35170 - adenylate kinase family protein
AT3G11560 - letm1-like protein
AT5G10920 - argininosuccinate lyase
AT5G41670 - 6-phosphogluconate dehydrogenase
AT3G44020 - thylakoid lumenal p17.1 protein
AT1G14345 - nad(p)-linked oxidoreductase-like protein
AT2G10940 - bifunctional inhibitor/lipid-transfer protein/seed storage 2s albumin-like protein
AT2G17695 - hypothetical protein
AT2G35800 - mitochondrial substrate carrier family protein
AT4G37920 - hypothetical protein
AT5G19390 - rho gtpase activation protein
AT1G16880 - uridylyltransferase-related protein
AT1G01080 - rna recognition motif-containing protein
AT3G63160 - hypothetical protein
AT3G55760 - hypothetical protein
AT3G60750 - transketolase
AT5G13650 - elongation factor family protein
AT2G45180 - protease inhibitor/seed storage/lipid transfer protein (ltp) family protein
AT1G24360 - 3-oxoacyl-[acyl-carrier-protein] reductase
AT1G10522 - hypothetical protein
AT1G55930 - cbs and transporter associated domain-containing protein
AT5G28500 - hypothetical protein
AT2G37220 - ribonucleoprotein
AT3G05625 - tetratricopeptide repeat-containing protein
AT1G48460 - hypothetical protein
AT3G52230 - hypothetical protein
AT2G30695 - hypothetical protein
AT4G18440 - adenylosuccinate lyase
AT2G21385 - hypothetical protein
AT5G42130 - mitochondrial substrate carrier family protein
AT1G79600 - aarf domain-containing kinase
AT3G52960 - peroxiredoxin-2e
AT1G11860 - aminomethyltransferase
AT5G43745 - hypothetical protein
AT5G42765 - hypothetical protein
AT2G37400 - tetratricopeptide repeat domain-containing protein
AT5G20300 - translocase of chloroplast 90
AT3G59780 - rhodanese/cell cycle control phosphatase-like protein
AT3G28220 - traf-like family protein
AT1G13930 - hypothetical protein
GO:0009941	chloroplast envelope	9.07E-5	3.43E-3	2.46 (16927,199,760,22)
AT5G35170 - adenylate kinase family protein
AT1G24360 - 3-oxoacyl-[acyl-carrier-protein] reductase
AT3G11560 - letm1-like protein
AT1G55930 - cbs and transporter associated domain-containing protein
AT2G37220 - ribonucleoprotein
AT1G48460 - hypothetical protein
AT2G17695 - hypothetical protein
AT2G35800 - mitochondrial substrate carrier family protein
AT4G37920 - hypothetical protein
AT3G52230 - hypothetical protein
AT2G21385 - hypothetical protein
AT5G42130 - mitochondrial substrate carrier family protein
AT1G16880 - uridylyltransferase-related protein
AT3G52960 - peroxiredoxin-2e
AT1G11860 - aminomethyltransferase
AT5G43745 - hypothetical protein
AT1G01080 - rna recognition motif-containing protein
AT2G37400 - tetratricopeptide repeat domain-containing protein
AT3G63160 - hypothetical protein
AT3G28220 - traf-like family protein
AT1G13930 - hypothetical protein
AT3G60750 - transketolase
GO:0009507	chloroplast	9.38E-5	3.19E-3	1.67 (16927,758,760,57)
AT5G35170 - adenylate kinase family protein
AT5G41670 - 6-phosphogluconate dehydrogenase
AT5G10920 - argininosuccinate lyase
AT1G68680 - hypothetical protein
AT3G49910 - 60s ribosomal protein l26-1
AT5G40450 - hypothetical protein
AT3G63160 - hypothetical protein
AT2G22450 - 3,4-dihydroxy 2-butanone 4-phosphate synthase
AT4G34020 - class i glutamine amidotransferase domain-containing protein
AT5G13650 - elongation factor family protein
AT3G60750 - transketolase
AT5G03390 - hypothetical protein
AT1G24360 - 3-oxoacyl-[acyl-carrier-protein] reductase
AT4G39040 - putative rna-binding protein containing kh domain protein
AT5G28500 - hypothetical protein
AT5G46420 - rimm-like 16s rrna processing protein
AT3G05625 - tetratricopeptide repeat-containing protein
AT2G37220 - ribonucleoprotein
AT3G23020 - pentatricopeptide repeat-containing protein
AT3G15095 - hypothetical protein
AT4G18440 - adenylosuccinate lyase
AT2G21385 - hypothetical protein
AT5G42130 - mitochondrial substrate carrier family protein
AT3G52960 - peroxiredoxin-2e
AT2G44120 - 60s ribosomal protein l7-3
AT4G39110 - putative receptor-like protein kinase
AT4G30700 - pentatricopeptide repeat-containing protein
AT2G32640 - lycopene beta/epsilon cyclase protein
AT3G11560 - letm1-like protein
AT3G22690 - hypothetical protein
AT1G14345 - nad(p)-linked oxidoreductase-like protein
AT3G59980 - nucleic acid-binding, ob-fold-like protein
AT2G10940 - bifunctional inhibitor/lipid-transfer protein/seed storage 2s albumin-like protein
AT4G24810 - protein kinase family protein
AT2G17695 - hypothetical protein
AT2G35800 - mitochondrial substrate carrier family protein
AT1G06190 - rho termination factor
AT4G37920 - hypothetical protein
AT1G16880 - uridylyltransferase-related protein
AT3G15900 - hypothetical protein
AT1G01080 - rna recognition motif-containing protein
AT3G55760 - hypothetical protein
AT3G52140 - tetratricopeptide repeat (tpr)-containing protein
AT1G73170 - p-loop containing nucleoside triphosphate hydrolase
AT2G22170 - plat-plant-stress domain-containing protein
AT3G27750 - hypothetical protein
AT1G16445 - s-adenosyl-l-methionine-dependent methyltransferase domain-containing protein
AT2G30695 - hypothetical protein
AT3G52230 - hypothetical protein
AT1G79600 - aarf domain-containing kinase
AT5G08610 - dead-box atp-dependent rna helicase 26
AT1G11860 - aminomethyltransferase
AT5G43745 - hypothetical protein
AT5G42765 - hypothetical protein
AT3G59780 - rhodanese/cell cycle control phosphatase-like protein
AT1G13930 - hypothetical protein
AT4G39680 - sap domain-containing protein
GO:0009526	plastid envelope	9.77E-5	3.02E-3	2.45 (16927,200,760,22)
AT5G35170 - adenylate kinase family protein
AT1G24360 - 3-oxoacyl-[acyl-carrier-protein] reductase
AT3G11560 - letm1-like protein
AT1G55930 - cbs and transporter associated domain-containing protein
AT2G37220 - ribonucleoprotein
AT1G48460 - hypothetical protein
AT2G17695 - hypothetical protein
AT2G35800 - mitochondrial substrate carrier family protein
AT4G37920 - hypothetical protein
AT3G52230 - hypothetical protein
AT2G21385 - hypothetical protein
AT5G42130 - mitochondrial substrate carrier family protein
AT1G16880 - uridylyltransferase-related protein
AT3G52960 - peroxiredoxin-2e
AT5G43745 - hypothetical protein
AT1G11860 - aminomethyltransferase
AT1G01080 - rna recognition motif-containing protein
AT2G37400 - tetratricopeptide repeat domain-containing protein
AT3G63160 - hypothetical protein
AT3G28220 - traf-like family protein
AT1G13930 - hypothetical protein
AT3G60750 - transketolase
GO:0044434	chloroplast part	1.15E-4	3.25E-3	1.88 (16927,461,760,39)
AT5G35170 - adenylate kinase family protein
AT3G11560 - letm1-like protein
AT5G10920 - argininosuccinate lyase
AT5G41670 - 6-phosphogluconate dehydrogenase
AT3G44020 - thylakoid lumenal p17.1 protein
AT1G14345 - nad(p)-linked oxidoreductase-like protein
AT2G10940 - bifunctional inhibitor/lipid-transfer protein/seed storage 2s albumin-like protein
AT2G17695 - hypothetical protein
AT2G35800 - mitochondrial substrate carrier family protein
AT4G37920 - hypothetical protein
AT5G19390 - rho gtpase activation protein
AT1G16880 - uridylyltransferase-related protein
AT1G01080 - rna recognition motif-containing protein
AT3G63160 - hypothetical protein
AT3G55760 - hypothetical protein
AT3G60750 - transketolase
AT5G13650 - elongation factor family protein
AT2G45180 - protease inhibitor/seed storage/lipid transfer protein (ltp) family protein
AT1G24360 - 3-oxoacyl-[acyl-carrier-protein] reductase
AT1G55930 - cbs and transporter associated domain-containing protein
AT5G28500 - hypothetical protein
AT2G37220 - ribonucleoprotein
AT3G05625 - tetratricopeptide repeat-containing protein
AT1G48460 - hypothetical protein
AT3G52230 - hypothetical protein
AT2G30695 - hypothetical protein
AT4G18440 - adenylosuccinate lyase
AT2G21385 - hypothetical protein
AT5G42130 - mitochondrial substrate carrier family protein
AT1G79600 - aarf domain-containing kinase
AT3G52960 - peroxiredoxin-2e
AT5G43745 - hypothetical protein
AT1G11860 - aminomethyltransferase
AT5G42765 - hypothetical protein
AT2G37400 - tetratricopeptide repeat domain-containing protein
AT5G20300 - translocase of chloroplast 90
AT3G59780 - rhodanese/cell cycle control phosphatase-like protein
AT3G28220 - traf-like family protein
AT1G13930 - hypothetical protein
GO:0031975	envelope	4.08E-4	1.07E-2	2.22 (16927,221,760,22)
AT5G35170 - adenylate kinase family protein
AT1G24360 - 3-oxoacyl-[acyl-carrier-protein] reductase
AT3G11560 - letm1-like protein
AT1G55930 - cbs and transporter associated domain-containing protein
AT2G37220 - ribonucleoprotein
AT1G48460 - hypothetical protein
AT2G17695 - hypothetical protein
AT2G35800 - mitochondrial substrate carrier family protein
AT4G37920 - hypothetical protein
AT3G52230 - hypothetical protein
AT2G21385 - hypothetical protein
AT5G42130 - mitochondrial substrate carrier family protein
AT1G16880 - uridylyltransferase-related protein
AT3G52960 - peroxiredoxin-2e
AT5G43745 - hypothetical protein
AT1G11860 - aminomethyltransferase
AT1G01080 - rna recognition motif-containing protein
AT2G37400 - tetratricopeptide repeat domain-containing protein
AT3G63160 - hypothetical protein
AT3G28220 - traf-like family protein
AT1G13930 - hypothetical protein
AT3G60750 - transketolase
GO:0031967	organelle envelope	4.08E-4	9.91E-3	2.22 (16927,221,760,22)
AT5G35170 - adenylate kinase family protein
AT1G24360 - 3-oxoacyl-[acyl-carrier-protein] reductase
AT3G11560 - letm1-like protein
AT1G55930 - cbs and transporter associated domain-containing protein
AT2G37220 - ribonucleoprotein
AT1G48460 - hypothetical protein
AT2G17695 - hypothetical protein
AT2G35800 - mitochondrial substrate carrier family protein
AT4G37920 - hypothetical protein
AT3G52230 - hypothetical protein
AT2G21385 - hypothetical protein
AT5G42130 - mitochondrial substrate carrier family protein
AT1G16880 - uridylyltransferase-related protein
AT3G52960 - peroxiredoxin-2e
AT1G11860 - aminomethyltransferase
AT5G43745 - hypothetical protein
AT1G01080 - rna recognition motif-containing protein
AT2G37400 - tetratricopeptide repeat domain-containing protein
AT3G63160 - hypothetical protein
AT3G28220 - traf-like family protein
AT1G13930 - hypothetical protein
AT3G60750 - transketolase
GO annotation of the UP-regulated genes of group IV
PROCESS
GO term	Description	P-value	FDR q-value	Enrichment (N, B, n, b)
GO:0033554	cellular response to stress	4.1E-5	9.46E-2	2.77 (16910,401,304,20)
AT2G17720 - 2-oxoglutarate (2og) and fe(ii)-dependent oxygenase-like protein
AT5G09570 - cox19-like chch family protein
AT5G51160 - ankyrin repeat-containing protein
AT1G63010 - major facilitator superfamily with spx domain-containing protein
AT2G21230 - basic-leucine zipper transcription factor-like protein
AT1G18980 - germin-like protein subfamily t member 2
AT1G64610 - wd40 domain-containing protein
AT4G26910 - dihydrolipoyllysine-residue succinyltransferase component of 2-oxoglutarate dehydrogenase complex 2
AT5G35080 - protein os-9
AT3G48760 - putative s-acyltransferase
AT4G16660 - hypoxia up-regulated 1
AT1G21900 - emp24/gp25l/p24 family/gold domain-containing protein
AT1G18880 - putative peptide/nitrate transporter
AT1G04810 - 26s proteasome regulatory subunit n2
AT4G20380 - zinc finger protein lsd1
AT3G23190 - hr-like lesion-inducing protein-like protein
AT5G15870 - glycosyl hydrolase family 81 protein
AT3G44510 - alpha/beta-hydrolases family protein
AT3G06820 - brca1/brca2-containing complex subunit 3
AT1G22990 - heavy-metal-associated domain-containing protein
GO:0034440	lipid oxidation	6.18E-5	7.12E-2	6.95 (16910,56,304,7)
AT5G06370 - nc domain-containing protein-like protein
AT3G59090 - hypothetical protein
AT5G07360 - amidase family protein
AT2G45500 - aaa-type atpase-like protein
AT4G15940 - fumarylacetoacetate hydrolase-like protein
AT1G04810 - 26s proteasome regulatory subunit n2
AT1G23440 - peptidase c15, pyroglutamyl peptidase i-like protein
GO:0006635	fatty acid beta-oxidation	6.18E-5	4.75E-2	6.95 (16910,56,304,7)
AT5G06370 - nc domain-containing protein-like protein
AT3G59090 - hypothetical protein
AT5G07360 - amidase family protein
AT2G45500 - aaa-type atpase-like protein
AT4G15940 - fumarylacetoacetate hydrolase-like protein
AT1G04810 - 26s proteasome regulatory subunit n2
AT1G23440 - peptidase c15, pyroglutamyl peptidase i-like protein
GO:0019395	fatty acid oxidation	6.18E-5	3.56E-2	6.95 (16910,56,304,7)
AT5G06370 - nc domain-containing protein-like protein
AT3G59090 - hypothetical protein
AT5G07360 - amidase family protein
AT2G45500 - aaa-type atpase-like protein
AT4G15940 - fumarylacetoacetate hydrolase-like protein
AT1G04810 - 26s proteasome regulatory subunit n2
AT1G23440 - peptidase c15, pyroglutamyl peptidase i-like protein
GO:0072329	monocarboxylic acid catabolic process	1.12E-4	5.16E-2	5.43 (16910,82,304,8)
AT5G06370 - nc domain-containing protein-like protein
AT3G59090 - hypothetical protein
AT5G07360 - amidase family protein
AT2G45500 - aaa-type atpase-like protein
AT4G15940 - fumarylacetoacetate hydrolase-like protein
AT1G04810 - 26s proteasome regulatory subunit n2
AT1G23440 - peptidase c15, pyroglutamyl peptidase i-like protein
AT5G06250 - ap2/b3 domain-containing protein
GO:0009062	fatty acid catabolic process	1.12E-4	4.3E-2	5.43 (16910,82,304,8)
AT5G06370 - nc domain-containing protein-like protein
AT3G59090 - hypothetical protein
AT5G07360 - amidase family protein
AT2G45500 - aaa-type atpase-like protein
AT4G15940 - fumarylacetoacetate hydrolase-like protein
AT1G04810 - 26s proteasome regulatory subunit n2
AT1G23440 - peptidase c15, pyroglutamyl peptidase i-like protein
AT5G06250 - ap2/b3 domain-containing protein
GO:0009267	cellular response to starvation	2.15E-4	7.08E-2	4.94 (16910,90,304,8)
AT5G09570 - cox19-like chch family protein
AT5G51160 - ankyrin repeat-containing protein
AT1G63010 - major facilitator superfamily with spx domain-containing protein
AT3G23190 - hr-like lesion-inducing protein-like protein
AT1G18980 - germin-like protein subfamily t member 2
AT3G44510 - alpha/beta-hydrolases family protein
AT1G18880 - putative peptide/nitrate transporter
AT1G22990 - heavy-metal-associated domain-containing protein
GO:0031669	cellular response to nutrient levels	2.15E-4	6.2E-2	4.94 (16910,90,304,8)
AT5G09570 - cox19-like chch family protein
AT5G51160 - ankyrin repeat-containing protein
AT1G63010 - major facilitator superfamily with spx domain-containing protein
AT3G23190 - hr-like lesion-inducing protein-like protein
AT1G18980 - germin-like protein subfamily t member 2
AT3G44510 - alpha/beta-hydrolases family protein
AT1G18880 - putative peptide/nitrate transporter
AT1G22990 - heavy-metal-associated domain-containing protein
GO:0042594	response to starvation	2.32E-4	5.95E-2	4.89 (16910,91,304,8)
AT5G09570 - cox19-like chch family protein
AT5G51160 - ankyrin repeat-containing protein
AT1G63010 - major facilitator superfamily with spx domain-containing protein
AT3G23190 - hr-like lesion-inducing protein-like protein
AT1G18980 - germin-like protein subfamily t member 2
AT3G44510 - alpha/beta-hydrolases family protein
AT1G18880 - putative peptide/nitrate transporter
AT1G22990 - heavy-metal-associated domain-containing protein
GO:0044242	cellular lipid catabolic process	2.32E-4	5.35E-2	4.89 (16910,91,304,8)
AT5G06370 - nc domain-containing protein-like protein
AT3G59090 - hypothetical protein
AT5G07360 - amidase family protein
AT2G45500 - aaa-type atpase-like protein
AT4G15940 - fumarylacetoacetate hydrolase-like protein
AT1G04810 - 26s proteasome regulatory subunit n2
AT1G23440 - peptidase c15, pyroglutamyl peptidase i-like protein
AT5G06250 - ap2/b3 domain-containing protein
GO:0030258	lipid modification	2.58E-4	5.4E-2	5.56 (16910,70,304,7)
AT5G06370 - nc domain-containing protein-like protein
AT3G59090 - hypothetical protein
AT5G07360 - amidase family protein
AT2G45500 - aaa-type atpase-like protein
AT4G15940 - fumarylacetoacetate hydrolase-like protein
AT1G04810 - 26s proteasome regulatory subunit n2
AT1G23440 - peptidase c15, pyroglutamyl peptidase i-like protein
GO:0031667	response to nutrient levels	2.7E-4	5.18E-2	4.78 (16910,93,304,8)
AT5G09570 - cox19-like chch family protein
AT5G51160 - ankyrin repeat-containing protein
AT1G63010 - major facilitator superfamily with spx domain-containing protein
AT3G23190 - hr-like lesion-inducing protein-like protein
AT1G18980 - germin-like protein subfamily t member 2
AT3G44510 - alpha/beta-hydrolases family protein
AT1G18880 - putative peptide/nitrate transporter
AT1G22990 - heavy-metal-associated domain-containing protein
GO:0051716	cellular response to stimulus	2.72E-4	4.83E-2	1.87 (16910,1042,304,35)
AT5G09570 - cox19-like chch family protein
AT5G59930 - cysteine/histidine-rich c1 domain-containing protein
AT2G17720 - 2-oxoglutarate (2og) and fe(ii)-dependent oxygenase-like protein
AT1G63010 - major facilitator superfamily with spx domain-containing protein
AT2G21230 - basic-leucine zipper transcription factor-like protein
AT5G35080 - protein os-9
AT5G47440 - hypothetical protein
AT3G48760 - putative s-acyltransferase
AT4G13992 - cysteine/histidine-rich c1 domain-containing protein
AT2G21850 - cysteine/histidine-rich c1 domain family protein
AT3G43230 - ring/fyve/phd zinc finger-containing protein
AT1G21900 - emp24/gp25l/p24 family/gold domain-containing protein
AT4G11390 - cysteine/histidine-rich c1 domain-containing protein
AT3G23190 - hr-like lesion-inducing protein-like protein
AT3G57680 - peptidase s41 family protein
AT3G44510 - alpha/beta-hydrolases family protein
AT1G22990 - heavy-metal-associated domain-containing protein
AT5G51160 - ankyrin repeat-containing protein
AT3G47380 - plant invertase/pectin methylesterase inhibitor domain-containing protein
AT1G18980 - germin-like protein subfamily t member 2
AT4G19510 - tir-nbs-lrr class disease resistance protein
AT1G64610 - wd40 domain-containing protein
AT4G26910 - dihydrolipoyllysine-residue succinyltransferase component of 2-oxoglutarate dehydrogenase complex 2
AT4G16660 - hypoxia up-regulated 1
AT5G45060 - tir-nbs-lrr class disease resistance protein
AT1G18880 - putative peptide/nitrate transporter
AT4G36140 - putative tir-nbs-lrr class disease resistance protein
AT1G04810 - 26s proteasome regulatory subunit n2
AT3G26020 - protein phosphatase 2a regulatory subunit b' eta
AT3G44400 - tir-nbs-lrr class disease resistance protein
AT5G06370 - nc domain-containing protein-like protein
AT4G20380 - zinc finger protein lsd1
AT5G15870 - glycosyl hydrolase family 81 protein
AT3G06820 - brca1/brca2-containing complex subunit 3
AT1G72870 - tir-nbs class of disease resistance protein
GO:0006631	fatty acid metabolic process	3.33E-4	5.49E-2	3.50 (16910,175,304,11)
AT5G06370 - nc domain-containing protein-like protein
AT3G59090 - hypothetical protein
AT5G07360 - amidase family protein
AT1G55280 - lipase/lipooxygenase, plat/lh2 family protein
AT5G05140 - transcription elongation factor (tfiis) family protein
AT2G45500 - aaa-type atpase-like protein
AT4G04320 - malonyl-coa decarboxylase
AT4G15940 - fumarylacetoacetate hydrolase-like protein
AT1G04810 - 26s proteasome regulatory subunit n2
AT1G23440 - peptidase c15, pyroglutamyl peptidase i-like protein
AT5G06250 - ap2/b3 domain-containing protein
GO:0016042	lipid catabolic process	3.35E-4	5.15E-2	4.64 (16910,96,304,8)
AT5G06370 - nc domain-containing protein-like protein
AT3G59090 - hypothetical protein
AT5G07360 - amidase family protein
AT2G45500 - aaa-type atpase-like protein
AT4G15940 - fumarylacetoacetate hydrolase-like protein
AT1G04810 - 26s proteasome regulatory subunit n2
AT1G23440 - peptidase c15, pyroglutamyl peptidase i-like protein
AT5G06250 - ap2/b3 domain-containing protein
GO:0044248	cellular catabolic process	4.46E-4	6.42E-2	2.26 (16910,516,304,21)
AT5G07360 - amidase family protein
AT4G26910 - dihydrolipoyllysine-residue succinyltransferase component of 2-oxoglutarate dehydrogenase complex 2
AT3G19553 - amino acid permease family protein
AT5G35080 - protein os-9
AT3G53180 - glutamate-ammonia ligase-like protein
AT5G51530 - ubiquitin carboxyl-terminal hydrolase-related protein
AT4G32070 - octicosapeptide/phox/bem1p and tetratricopeptide repeat domain-containing protein
AT3G43230 - ring/fyve/phd zinc finger-containing protein
AT4G15940 - fumarylacetoacetate hydrolase-like protein
AT1G23440 - peptidase c15, pyroglutamyl peptidase i-like protein
AT1G04810 - 26s proteasome regulatory subunit n2
AT5G06370 - nc domain-containing protein-like protein
AT3G59090 - hypothetical protein
AT4G20380 - zinc finger protein lsd1
AT4G30600 - signal recognition particle receptor subunit alpha
AT3G52930 - fructose-bisphosphate aldolase, class i
AT3G57680 - peptidase s41 family protein
AT2G45500 - aaa-type atpase-like protein
AT3G06820 - brca1/brca2-containing complex subunit 3
AT1G67580 - protein kinase-like protein
AT5G06250 - ap2/b3 domain-containing protein
GO:0071496	cellular response to external stimulus	4.73E-4	6.42E-2	4.41 (16910,101,304,8)
AT5G51160 - ankyrin repeat-containing protein
AT5G09570 - cox19-like chch family protein
AT1G63010 - major facilitator superfamily with spx domain-containing protein
AT3G23190 - hr-like lesion-inducing protein-like protein
AT1G18980 - germin-like protein subfamily t member 2
AT3G44510 - alpha/beta-hydrolases family protein
AT1G18880 - putative peptide/nitrate transporter
AT1G22990 - heavy-metal-associated domain-containing protein
GO:0031668	cellular response to extracellular stimulus	4.73E-4	6.06E-2	4.41 (16910,101,304,8)
AT5G51160 - ankyrin repeat-containing protein
AT5G09570 - cox19-like chch family protein
AT1G63010 - major facilitator superfamily with spx domain-containing protein
AT3G23190 - hr-like lesion-inducing protein-like protein
AT1G18980 - germin-like protein subfamily t member 2
AT3G44510 - alpha/beta-hydrolases family protein
AT1G18880 - putative peptide/nitrate transporter
AT1G22990 - heavy-metal-associated domain-containing protein
GO:0009991	response to extracellular stimulus	5.76E-4	6.99E-2	4.28 (16910,104,304,8)
AT5G51160 - ankyrin repeat-containing protein
AT5G09570 - cox19-like chch family protein
AT1G63010 - major facilitator superfamily with spx domain-containing protein
AT3G23190 - hr-like lesion-inducing protein-like protein
AT1G18980 - germin-like protein subfamily t member 2
AT3G44510 - alpha/beta-hydrolases family protein
AT1G18880 - putative peptide/nitrate transporter
AT1G22990 - heavy-metal-associated domain-containing protein
[truncated: 1,525 more rows]

## Sheet: Tabelle2
Suppl. Table 4-2: GO annotation of the differentially regulated genes of groups I to V
Image representation
GO annotation of Group I
GO annotation of the DOWN-regulated genes of group I
PROCESS
FUNCTION
COMPONENT
GO annotation of the UP-regulated genes of group I
PROCESS
FUNCTION
COMPONENT
GO annotation of Group II
GO annotation of the DOWN-regulated genes of group II
PROCESS
FUNCTION
COMPONENT
all none
GO annotation of the UP-regulated genes of group II
PROCESS
FUNCTION
COMPONENT
none
GO annotation of Group III
GO annotation of the DOWN-regulated genes of group III
PROCESS
FUNCTION
COMPONENT
none
GO annotation of the UP-regulated genes of group III
PROCESS
FUNCTION
COMPONENT
none
GO annotation of Group IV
GO annotation of the DOWN-regulated genes of group IV
PROCESS
FUNCTION
COMPONENT
GO annotation of the UP-regulated genes of group IV
PROCESS
FUNCTION
COMPONENT
none
GO annotation of Group V
GO annotation of the DOWN-regulated genes of group V
PROCESS
FUNCTION
COMPONENT
GO annotation of the UP-regulated genes of group V
PROCESS
FUNCTION
COMPONENT
none

## Sheet: Tabelle3
Suppl. Table 4-3: GO annotation of the combined differentially regulated genes of groups I to III
Table representation
GO annotation of the 29 Fe-regulated genes of groups I-III
PROCESS
GO term	Description	P-value	FDR q-value	Enrichment (N, B, n, b)
GO:0010038	response to metal ion	2.09E-4	4.83E-1	24.71 (16903,171,12,3)
AT2G39920 - acid phosphatase class iiib protein
AT3G07720 - galactose oxidase/kelch repeat-containing protein
AT3G12900 - oxidoreductase, 2og-fe(ii) oxygenase family protein
GO:0010264	myo-inositol hexakisphosphate biosynthetic process	3.03E-4	3.5E-1	76.14 (16903,37,12,2)
AT1G32900 - granule-bound starch synthase
AT2G15020 - hypothetical protein
GO:0032958	inositol phosphate biosynthetic process	3.03E-4	2.33E-1	76.14 (16903,37,12,2)
AT1G32900 - granule-bound starch synthase
AT2G15020 - hypothetical protein
GO:0033517	myo-inositol hexakisphosphate metabolic process	3.03E-4	1.75E-1	76.14 (16903,37,12,2)
AT1G32900 - granule-bound starch synthase
AT2G15020 - hypothetical protein
GO:0006457	protein folding	3.42E-4	1.58E-1	20.92 (16903,202,12,3)
AT5G23240 - dnaj heat shock n-terminal domain-containing protein
AT1G56300 - chaperone dnaj-domain containing protein
AT2G21130 - peptidyl-prolyl cis-trans isomerase cyp19-2
GO:0048511	rhythmic process	3.73E-4	1.43E-1	68.71 (16903,41,12,2)
AT1G07050 - cct motif family protein
AT2G21130 - peptidyl-prolyl cis-trans isomerase cyp19-2
GO:0007623	circadian rhythm	3.73E-4	1.23E-1	68.71 (16903,41,12,2)
AT1G07050 - cct motif family protein
AT2G21130 - peptidyl-prolyl cis-trans isomerase cyp19-2
GO:0010207	photosystem II assembly	4.91E-4	1.41E-1	59.94 (16903,47,12,2)
AT3G61870 - hypothetical protein
AT2G26500 - putative cytochrome b6f complex subunit
GO:0043647	inositol phosphate metabolic process	5.78E-4	1.48E-1	55.24 (16903,51,12,2)
AT1G32900 - granule-bound starch synthase
AT2G15020 - hypothetical protein
FUNCTION
GO term	Description	P-value	FDR q-value	Enrichment (N, B, n, b)
GO:0052880	oxidoreductase activity, acting on diphenols and related substances as donors, with copper protein as acceptor	7.1E-4	8.62E-1	1,408.58 (16903,1,12,1)
AT2G26500 - putative cytochrome b6f complex subunit
GO:0009496	plastoquinol--plastocyanin reductase activity	7.1E-4	4.31E-1	1,408.58 (16903,1,12,1)
AT2G26500 - putative cytochrome b6f complex subunit
COMPONENT
GO term	Description	P-value	FDR q-value	Enrichment (N, B, n, b)
GO:0009512	cytochrome b6f complex	7.1E-4	2.41E-1	1,408.58 (16903,1,12,1)
AT2G26500 - putative cytochrome b6f complex subunit
GO annotation of the 168 non-Fe-regulated genes of groups I-III
PROCESS
GO term	Description	P-value	FDR q-value	Enrichment (N, B, n, b)
GO:0010264	myo-inositol hexakisphosphate biosynthetic process	2.58e-06	0.00634	22.63 (17249,37,103,5)
AT1G07010 - calcineurin-like metallo-phosphoesterase-like protein
AT2G21320 - b-box zinc finger-like protein
AT5G63700 - zinc ion binding / dna binding protein
AT5G15950 - s-adenosylmethionine decarboxylase-like protein
AT5G06980 - hypothetical protein
GO:0032958	inositol phosphate biosynthetic process	2.58e-06	0.00317	22.63 (17249,37,103,5)
AT1G07010 - calcineurin-like metallo-phosphoesterase-like protein
AT2G21320 - b-box zinc finger-like protein
AT5G63700 - zinc ion binding / dna binding protein
AT5G06980 - hypothetical protein
AT5G15950 - s-adenosylmethionine decarboxylase-like protein
GO:0033517	myo-inositol hexakisphosphate metabolic process	2.58e-06	0.00211	22.63 (17249,37,103,5)
AT1G07010 - calcineurin-like metallo-phosphoesterase-like protein
AT2G21320 - b-box zinc finger-like protein
AT5G63700 - zinc ion binding / dna binding protein
AT5G06980 - hypothetical protein
AT5G15950 - s-adenosylmethionine decarboxylase-like protein
GO:0046173	polyol biosynthetic process	2.58e-06	0.00158	22.63 (17249,37,103,5)
AT1G07010 - calcineurin-like metallo-phosphoesterase-like protein
AT2G21320 - b-box zinc finger-like protein
AT5G63700 - zinc ion binding / dna binding protein
AT5G15950 - s-adenosylmethionine decarboxylase-like protein
AT5G06980 - hypothetical protein
GO:0043647	inositol phosphate metabolic process	1.3e-05	0.00639	16.42 (17249,51,103,5)
AT1G07010 - calcineurin-like metallo-phosphoesterase-like protein
AT2G21320 - b-box zinc finger-like protein
AT5G63700 - zinc ion binding / dna binding protein
AT5G15950 - s-adenosylmethionine decarboxylase-like protein
AT5G06980 - hypothetical protein
GO:0019751	polyol metabolic process	2.45e-05	0.0101	14.44 (17249,58,103,5)
AT1G07010 - calcineurin-like metallo-phosphoesterase-like protein
AT2G21320 - b-box zinc finger-like protein
AT5G63700 - zinc ion binding / dna binding protein
AT5G15950 - s-adenosylmethionine decarboxylase-like protein
AT5G06980 - hypothetical protein
GO:0048511	rhythmic process	0.000102	0.036	16.34 (17249,41,103,4)
AT4G15430 - erd (early-responsive to dehydration stress) family protein
AT5G48250 - zinc finger protein constans-like 10
AT4G38960 - b-box type zinc finger-containing protein
AT4G33980 - hypothetical protein
GO:0007623	circadian rhythm	0.000102	0.0315	16.34 (17249,41,103,4)
AT4G15430 - erd (early-responsive to dehydration stress) family protein
AT5G48250 - zinc finger protein constans-like 10
AT4G38960 - b-box type zinc finger-containing protein
AT4G33980 - hypothetical protein
GO:0009411	response to UV	0.000176	0.048	14.25 (17249,47,103,4)
AT3G21890 - b-box type zinc finger-containing protein
AT3G24190 - aarf domain-containing kinase
AT4G38960 - b-box type zinc finger-containing protein
AT5G15950 - s-adenosylmethionine decarboxylase-like protein
GO:0010224	response to UV-B	0.000675	0.166	17.32 (17249,29,103,3)
AT3G21890 - b-box type zinc finger-containing protein
AT3G24190 - aarf domain-containing kinase
AT5G15950 - s-adenosylmethionine decarboxylase-like protein
FUNCTION
COMPONENT

## Sheet: Tabelle4
Suppl. Table 4-4: GO annotation of the combined differentially regulated genes of groups I to III
Image representation
GO annotation of the 29 Fe-regulated genes of groups I-III
PROCESS
FUNCTION
COMPONENT
GO annotation of the 168 non-Fe-regulated genes of groups I-III
PROCESS
FUNCTION
COMPONENT
